# Supplementary material for: Gene expression profiles alteration after infection of virus, bacteria, and parasite in the Olive flounder (Paralichthys olivaceus)
Source: Sci Rep. 2018 Dec 24;8:18065. doi: 10.1038/s41598-018-36342-y (PMC6305387; doi:10.1038/s41598-018-36342-y)
Supplement: Supplementary file 1 — Supplementary table 1 [file 41598_2018_36342_MOESM1_ESM.xlsx]

## Sheet: DEG_virus
GeneAcc	GeneName	Desc	Value_1	Value_2	log2fc	p-value	DEG:UP_DOWN	EXP:Control1:FPKM	EXP:Control2:FPKM	EXP:Control3:FPKM	EXP:Virus1:FPKM	EXP:Virus2:FPKM	EXP:Virus3:FPKM
GENE00005	FAAP20	Fanconi anemia-associated protein of 20 kDa [Source:SWISS;Acc:A5PKK9]	4.64	1.82	-1.35	5e-05	DOWN	2.96	2.4	4.6	1.97	3.63	3.5
XLOC_001100	-	-	10.1	1.76	-2.52	5e-05	DOWN	5.42	3.09	10.16	1.64	3.45	3.56
GENE00008.r1	DNASE1L3	Deoxyribonuclease gamma [Source:SWISS;Acc:Q13609]	7.41	2.76	-1.42	5e-05	DOWN	5.22	5.25	5.47	4.73	3.48	4.73
GENE00009.r1	Dnase1l3	Deoxyribonuclease gamma [Source:SWISS;Acc:O89107]	20.4	8.17	-1.32	5e-05	DOWN	14.26	22.62	13.81	20.99	8.33	10.83
GENE00014.r1	Khk	Ketohexokinase [Source:SWISS;Acc:Q02974]	22.2	2.69	-3.05	5e-05	DOWN	20.1	6.56	19.57	4.53	4.39	4.02
GENE00016.r1	Dennd2d	DENN domain-containing protein 2D [Source:SWISS;Acc:Q91VV4]	24.8	2.72	-3.19	5e-05	DOWN	22.09	6.47	24.31	4.7	3.62	4.9
GENE00017.r1	STK38	Serine/threonine-protein kinase 38 [Source:SWISS;Acc:Q5R8M1]	18.4	3.4	-2.43	5e-05	DOWN	17.34	6.36	15.7	5.39	5.07	6
XLOC_000552	-	-	10.1	3.58	-1.49	5e-05	DOWN	6.32	6.91	8.42	5.76	5.01	6.56
XLOC_001113	-	-	3.71	1.56	-1.24	5e-05	DOWN	2.5	2.68	2.8	2.66	2.6	2.41
TBIG200015.r1	-	-	7.61	2.08	-1.87	5e-05	DOWN	4.96	3.31	6.9	3.6	3.34	3.29
XLOC_001114	-	-	4.48	1.66	-1.43	5e-05	DOWN	3.04	2.36	3.66	3	2.69	2.45
GENE00030.r1	PEX10	Peroxisome biogenesis factor 10 [Source:SWISS;Acc:O60683]	3.89	2.13	-0.869	5e-05	DOWN	2.72	3.65	3.37	3.55	3.77	3.05
GENE00034.r1	Las1l	Ribosomal biogenesis protein LAS1L [Source:SWISS;Acc:A2BE28]	5.62	1.95	-1.52	5e-05	DOWN	5.48	2.54	4.48	3.18	3.16	2.99
GENE00035.r1	CREBZF	CREB/ATF bZIP transcription factor [Source:SWISS;Acc:Q9NS37]	97.5	8.51	-3.52	5e-05	DOWN	83.5	29.56	87.72	17.19	11.27	12.58
GENE00037.r1	fam58a	Cyclin-related protein FAM58A [Source:SWISS;Acc:Q503D6]	11.1	3.93	-1.5	5e-05	DOWN	9.07	6.05	8.74	6.5	6.22	6.51
GENE00039	Ap4b1	AP-4 complex subunit beta-1 [Source:SWISS;Acc:Q9WV76]	12.2	3.1	-1.98	5e-05	DOWN	9.45	5.83	10.47	5.67	4.83	4.42
GENE00044.r1	Ikbkg	NF-kappa-B essential modulator [Source:SWISS;Acc:Q6TMG5]	15.9	3.01	-2.4	5e-05	DOWN	14.04	5.35	16.01	5.49	4.73	4.39
GENE00046.r1	sh3bp4	SH3 domain-binding protein 4 [Source:SWISS;Acc:Q8AXQ3]	24.9	5.39	-2.21	5e-05	DOWN	19.9	10.79	22.71	8.47	8.59	9.15
XLOC_000569	dnajc10	DnaJ homolog subfamily C member 10 [Source:SWISS;Acc:Q6NRT6]	6.3	1.03	-2.61	5e-05	DOWN	4.96	2.19	6.34	1.82	1.6	1.53
GENE00052.r1	an3	Putative ATP-dependent RNA helicase an3 [Source:SWISS;Acc:P24346]	56.5	3.41	-4.05	5e-05	DOWN	41.61	11.28	62.89	7.07	3.94	5.39
XLOC_001130	-	-	5.88	2.5	-1.24	5e-05	DOWN	3.76	3.7	4.78	3.34	3.11	5.7
XLOC_000579	HCK	Tyrosine-protein kinase HCK [Source:SWISS;Acc:Q95M30]	45.6	3.02	-3.91	5e-05	DOWN	37.54	8.63	48.89	5.51	4.38	4.59
XLOC_000580	RBBP8NL	RBBP8 N-terminal-like protein [Source:SWISS;Acc:Q8NC74]	23.5	2.68	-3.13	5e-05	DOWN	21.15	6.65	19.92	4.25	4.12	4.71
GENE00080.r1	SLCO4A1	Solute carrier organic anion transporter family member 4A1 [Source:SWISS;Acc:Q96BD0]	19.1	3.2	-2.58	5e-05	DOWN	14.56	4.45	19.3	4.05	5.71	6.23
GENE00081	NLRC3	Protein NLRC3 [Source:SWISS;Acc:Q7RTR2]	433	51.9	-3.06	5e-05	DOWN	358.53	131.6	404.7	95.59	81.75	74.5
GENE00090.r2	fam110b	Protein FAM110B [Source:SWISS;Acc:Q4QRD7]	12.8	1.2	-3.41	5e-05	DOWN	13.41	3.38	10.39	2.15	2.02	1.35
GENE00091.r1	COX IV-2	Cytochrome c oxidase subunit 4 isoform 2, mitochondrial [Source:SWISS;Acc:P80971]	21.2	1.87	-3.5	5e-05	DOWN	21.53	5.66	18.18	3.19	2.8	3.14
GENE00094.r2	Arfgef2	Brefeldin A-inhibited guanine nucleotide-exchange protein 2 [Source:SWISS;Acc:A2A5R2]	16.3	1.19	-3.78	5e-05	DOWN	13.33	3.09	17.84	2.18	1.8	1.77
GENE00096.r1	PARD6B	Partitioning defective 6 homolog beta [Source:SWISS;Acc:Q9BYG5]	7.35	2.02	-1.86	5e-05	DOWN	6.21	2.99	7.02	3.6	2.76	3.51
XLOC_000596	ADNP	Activity-dependent neuroprotector homeobox protein [Source:SWISS;Acc:Q9H2P0]	14.2	2.18	-2.71	5e-05	DOWN	11.26	4.65	13.36	3.54	3.65	3.45
GENE00100.r1	SLC35C2	Solute carrier family 35 member C2 [Source:SWISS;Acc:Q9NQQ7]	8.68	2.48	-1.81	5e-05	DOWN	7.56	3.67	6.88	3.89	3.75	4.43
GENE00106.r1	Lamb2	Laminin subunit beta-2 [Source:SWISS;Acc:Q61292]	18.4	1.13	-4.03	5e-05	DOWN	15.46	3.24	19.43	2.14	2.04	1.27
XLOC_000068	Lamb2	Laminin subunit beta-2 [Source:SWISS;Acc:Q61292]	17.2	2.01	-3.09	5e-05	DOWN	14.65	3.93	18.07	3.56	3.03	3.14
GENE00118.r1	Pim1	Serine/threonine-protein kinase pim-1 [Source:SWISS;Acc:P26794]	21.7	2.28	-3.25	5e-05	DOWN	21.13	6.56	19.81	3.39	3.29	4.4
GENE00119.r1	GSS	Glutathione synthetase [Source:SWISS;Acc:Q8HXX5]	12.1	2.09	-2.53	5e-05	DOWN	6.63	4.2	13.96	2.91	2.88	4.3
XLOC_000075	SRGAP3	SLIT-ROBO Rho GTPase-activating protein 3 [Source:SWISS;Acc:O43295]	35.3	2.66	-3.73	5e-05	DOWN	31.84	8.79	34.49	5.43	4.44	2.9
XLOC_000076	Sars	Serine--tRNA ligase, cytoplasmic [Source:SWISS;Acc:Q6P799]	31.9	6.45	-2.31	5e-05	DOWN	25.97	12.84	30.94	10.61	10.38	10.72
GENE00128.r1	Tmem106c	Transmembrane protein 106C [Source:SWISS;Acc:Q80VP8]	13.4	4.44	-1.6	5e-05	DOWN	10.97	7.58	10.89	7.52	6.25	7.62
XLOC_000607	TENC1	Tensin-like C1 domain-containing phosphatase [Source:SWISS;Acc:Q63HR2]	42.5	3.46	-3.62	5e-05	DOWN	42.58	5.22	42.45	5.69	6.01	5.15
GENE00132.r1	krt18	Keratin, type I cytoskeletal 18 [Source:SWISS;Acc:O57607]	364	10.9	-5.06	5e-05	DOWN	299.13	63.14	390.08	23.78	13.03	14.91
GENE00133.r1	krt8	Keratin, type II cytoskeletal 8 [Source:SWISS;Acc:Q6NWF6]	500	17.2	-4.87	5e-05	DOWN	467.41	68.04	506	42.31	19.05	20.91
GENE00134.r1	krt8	Keratin, type II cytoskeletal 8 [Source:SWISS;Acc:Q6NWF6]	743	23.9	-4.96	5e-05	DOWN	759.63	94.89	722.66	57.9	18.64	36.31
GENE00135.r1	Mapk12	Mitogen-activated protein kinase 12 [Source:SWISS;Acc:Q63538]	52.2	3.54	-3.88	5e-05	DOWN	33.96	15.13	55.64	7.5	4.06	5.31
GENE00143.r1	Chst11	Carbohydrate sulfotransferase 11 [Source:SWISS;Acc:Q9JME2]	14.1	2.86	-2.3	5e-05	DOWN	10.49	4.82	14.39	4.01	5.34	4.48
GENE00149.r1	Trim39	E3 ubiquitin-protein ligase TRIM39 [Source:SWISS;Acc:Q9ESN2]	45.7	1.96	-4.55	5e-05	DOWN	46.92	7.26	41.73	3.4	2.92	3.05
GENE00155.r1	Itch	E3 ubiquitin-protein ligase Itchy [Source:SWISS;Acc:Q8C863]	24.1	2.14	-3.49	5e-05	DOWN	19.05	5.99	24.06	4.41	3.28	2.73
GENE00159.r1	Ctnnbl1	Beta-catenin-like protein 1 [Source:SWISS;Acc:Q4V8K2]	19.8	6.83	-1.53	5e-05	DOWN	15.03	11.81	17.83	11.39	11.16	10.81
GENE00160.r1	ccdc25	Coiled-coil domain-containing protein 25 [Source:SWISS;Acc:Q7T312]	10.4	1.62	-2.68	5e-05	DOWN	9.29	4.6	8.41	2.1	2.29	3.31
XLOC_000636	PREX1	Phosphatidylinositol 3,4,5-trisphosphate-dependent Rac exchanger 1 protein [Source:SWISS;Acc:Q8TCU6]	30.1	4.29	-2.81	5e-05	DOWN	24.33	8.51	31.49	8.63	6.84	5.13
XLOC_000637	RALGAPB	Ral GTPase-activating protein subunit beta [Source:SWISS;Acc:Q86X10]	25.4	2.61	-3.28	5e-05	DOWN	21.53	5.94	24.75	4.34	4.06	4.39
GENE00174	Tmco4	Transmembrane and coiled-coil domain-containing protein 4 [Source:SWISS;Acc:Q499U8]	11.9	0.954	-3.64	5e-05	DOWN	9.29	3.5	12.31	1.58	1.7	1.39
GENE00178.r1	CSDE1	Cold shock domain-containing protein E1 [Source:SWISS;Acc:O75534]	160	4.52	-5.15	5e-05	DOWN	123.19	18.12	173.12	10	5.18	6.52
GENE00179.r1	RASSF8	Ras association domain-containing protein 8 [Source:SWISS;Acc:Q8NHQ8]	20	3.22	-2.63	5e-05	DOWN	14.78	5.89	21.04	4.99	4.66	5.99
GENE00181.r1	DENND2C	DENN domain-containing protein 2C [Source:SWISS;Acc:Q68D51]	8.79	2.81	-1.64	5e-05	DOWN	7.96	3.99	7.67	4.33	4.45	4.88
XLOC_000646	OTUD3	OTU domain-containing protein 3 [Source:SWISS;Acc:Q5T2D3]	13.9	1.66	-3.07	5e-05	DOWN	12.06	3.83	13.17	3.06	2.06	3.1
GENE00207.r1	MIB2	E3 ubiquitin-protein ligase MIB2 [Source:SWISS;Acc:Q5ZIJ9]	25.2	3.26	-2.95	5e-05	DOWN	23.05	6.64	24.01	5.27	5.12	5.34
XLOC_000131	-	-	10.2	2.08	-2.29	5e-05	DOWN	8.76	3.73	8.15	3.45	3.43	3.29
GENE00209.r1	ARHGEF7	Rho guanine nucleotide exchange factor 7 [Source:SWISS;Acc:Q14155]	26.2	2.01	-3.71	5e-05	DOWN	23.42	5.82	24.34	3.55	3.07	3.1
XLOC_000651	PLEKHM2	Pleckstrin homology domain-containing family M member 2 [Source:SWISS;Acc:Q8IWE5]	56.4	5.78	-3.29	5e-05	DOWN	40.68	11.85	61.81	9.42	8.84	9.41
XLOC_000652	ZBTB17	Zinc finger and BTB domain-containing protein 17 [Source:SWISS;Acc:Q90625]	13.1	3.7	-1.83	5e-05	DOWN	9.74	6.15	12.34	5.6	5.94	6.47
GENE00221.r1	SPEN	Msx2-interacting protein [Source:SWISS;Acc:Q96T58]	14.2	2.14	-2.73	5e-05	DOWN	12.36	4.11	13.02	3.31	3.24	3.82
GENE00227.r1	Nadk	NAD kinase [Source:SWISS;Acc:P58058]	33.8	2.27	-3.9	5e-05	DOWN	35.52	6.63	27.32	3.61	3.69	3.69
XLOC_000659	gnb1	Guanine nucleotide-binding protein G(I)/G(S)/G(T) subunit beta-1 [Source:SWISS;Acc:Q6PH57]	44.7	3.19	-3.81	5e-05	DOWN	44.22	9.02	39.09	5.32	4.06	5.88
GENE00236.r1	B3GNT7	UDP-GlcNAc:betaGal beta-1,3-N-acetylglucosaminyltransferase 7 [Source:SWISS;Acc:Q8NFL0]	3.08	1.28	-1.27	5e-05	DOWN	3.04	1.8	2.2	1.89	2.27	2.09
XLOC_000662	CEP104	Centrosomal protein of 104 kDa [Source:SWISS;Acc:O60308]	4.3	1.31	-1.72	5e-05	DOWN	4.1	1.86	3.46	1.93	1.99	2.42
GENE00244.r1	OSBPL2	Oxysterol-binding protein-related protein 2 [Source:SWISS;Acc:Q9H1P3]	68.9	7.87	-3.13	5e-05	DOWN	63.94	19.17	56.58	12.81	12.88	12.53
XLOC_000149	-	-	7.09	2	-1.83	5e-05	DOWN	6.17	3.84	4.89	3.17	3.72	2.95
GENE00251.r1	rad54l2	Helicase ARIP4 [Source:SWISS;Acc:A4IHD2]	15.5	2.34	-2.73	5e-05	DOWN	16.06	3.54	14.31	4.48	3.55	3.29
GENE00252.r1	TMEM115	Transmembrane protein 115 {ECO:0000305} [Source:SWISS;Acc:A4FUB8]	12.6	1.97	-2.68	5e-05	DOWN	9.54	3.75	11.87	3.08	3.23	3.26
GENE00255.r1	-	-	12.9	1.92	-2.75	5e-05	DOWN	13.68	4.75	9.74	3.22	3.09	3.19
XLOC_000164	Arih2	E3 ubiquitin-protein ligase ARIH2 [Source:SWISS;Acc:Q9Z1K6]	18.8	2.68	-2.81	5e-05	DOWN	16.14	5.31	17.37	4.79	4.12	4.12
GENE00265.r1	dalrd3	DALR anticodon-binding domain-containing protein 3 [Source:SWISS;Acc:A0JML8]	3.88	1.78	-1.13	5e-05	DOWN	3.13	3.2	2.97	2.91	2.66	3.2
GENE00277.r1	HYAL3	Hyaluronidase-3 [Source:SWISS;Acc:Q5REQ1]	5.57	2.07	-1.43	5e-05	DOWN	2.92	3.52	5.99	3.27	3.49	3.34
GENE00279.r1	AMT	Aminomethyltransferase, mitochondrial [Source:SWISS;Acc:P28337]	4.54	2.12	-1.1	5e-05	DOWN	4.08	3.32	3.19	3.44	3.23	3.71
GENE00280.r1	IFRD2	Interferon-related developmental regulator 2 [Source:SWISS;Acc:Q12894]	9.01	2.28	-1.98	5e-05	DOWN	6.84	4.07	8.35	4.1	3.15	3.82
GENE00281.r1	Apeh	Acylamino-acid-releasing enzyme [Source:SWISS;Acc:Q8R146]	9.33	1.85	-2.34	5e-05	DOWN	9.18	4.05	7.58	2.67	3.01	3.23
GENE00287.r1	actr8	Actin-related protein 8 [Source:SWISS;Acc:B5X2S3]	10.1	1.69	-2.58	5e-05	DOWN	8.88	2.93	9.46	3.02	2.42	2.85
XLOC_000687	L3MBTL1	Lethal(3)malignant brain tumor-like protein 1 [Source:SWISS;Acc:E1C2V1]	52.1	7.89	-2.72	5e-05	DOWN	45.4	16.85	48.56	14.36	12.15	11.64
XLOC_000688	EIF2S2	Eukaryotic translation initiation factor 2 subunit 2 [Source:SWISS;Acc:P41035]	20.9	2.43	-3.11	5e-05	DOWN	15.57	5.19	23.09	3.67	4.42	3.76
GENE00300.r1	chmp4c	Charged multivesicular body protein 4c [Source:SWISS;Acc:Q6IQ73]	8.82	2.79	-1.66	5e-05	DOWN	7.94	5.09	6.82	4.54	4.17	4.76
GENE00301.r1	gnas	Guanine nucleotide-binding protein G(s) subunit alpha [Source:SWISS;Acc:P24799]	34	5.24	-2.7	5e-05	DOWN	31.57	10.52	28.96	8.65	7.67	8.98
GENE00302.r1	-	-	7.01	2.75	-1.35	5e-05	DOWN	6.59	2.56	5.96	3.76	4.59	5.2
GENE00307.r1	Ndufa4l2	NADH dehydrogenase [ubiquinone] 1 alpha subcomplex subunit 4-like 2 [Source:SWISS;Acc:Q4FZG9]	22.9	3.02	-2.92	5e-05	DOWN	25.72	6.79	14.91	4.34	4.77	5.56
XLOC_000195	KIF5A	Kinesin heavy chain isoform 5A [Source:SWISS;Acc:Q12840]	17.9	2.65	-2.76	5e-05	DOWN	15.69	4.42	17.04	4.22	4.12	4.33
GENE00320.r1	Ubr4	E3 ubiquitin-protein ligase UBR4 [Source:SWISS;Acc:Q2TL32]	48.3	2.42	-4.32	5e-05	DOWN	36.41	6.64	52.81	5.37	2.83	3.52
GENE00321.r1	EMC1	ER membrane protein complex subunit 1 [Source:SWISS;Acc:Q5ZL00]	9.41	1.54	-2.61	5e-05	DOWN	7.17	3.08	9.18	2.51	2.61	2.38
GENE00324.r1	Taf10	Transcription initiation factor TFIID subunit 10 [Source:SWISS;Acc:Q8K0H5]	11.6	2.17	-2.42	5e-05	DOWN	7.89	4.09	10.67	2.44	4.37	3.61
GENE00325.r2	Ppih	Peptidyl-prolyl cis-trans isomerase H [Source:SWISS;Acc:Q9D868]	3.71	1.88	-0.981	5e-05	DOWN	3.15	2.99	2.39	2.61	2.56	3.87
GENE00327.r1	Ybx1	Nuclease-sensitive element-binding protein 1 [Source:SWISS;Acc:P62961]	331	15.6	-4.41	5e-05	DOWN	294.28	73.05	334.69	32.93	22.75	19.44
GENE00349.r1	CTRC	Chymotrypsin-C [Source:SWISS;Acc:Q7M3E1]	3.51	1.54	-1.19	5e-05	DOWN	2.98	2.53	2.55	2.34	2.74	2.36
GENE00351.r1	TMEM51	Transmembrane protein 51 [Source:SWISS;Acc:Q9NW97]	6.35	1.72	-1.88	5e-05	DOWN	6.63	2.74	4.83	2.87	2.42	3.08
GENE00357.r1	-	-	13.5	2.95	-2.19	5e-05	DOWN	15.49	5.06	8.64	4.49	4.97	4.78
XLOC_000223	CCDC30	Coiled-coil domain-containing protein 30 [Source:SWISS;Acc:Q8WP33]	8.5	1.5	-2.51	5e-05	DOWN	9.1	3.02	6.78	2.53	2.62	2.15
GENE00366.r1	Tnfrsf1a	Tumor necrosis factor receptor superfamily member 1A [Source:SWISS;Acc:P22934]	6.45	1.39	-2.22	5e-05	DOWN	5.78	2.9	5	2.54	2.21	2.01
GENE00368.r1	alas2	5-aminolevulinate synthase, erythroid-specific, mitochondrial [Source:SWISS;Acc:P43090]	16.7	3.77	-2.15	5e-05	DOWN	15.82	7.09	13.55	7.12	5.71	5.46
GENE00373.r1	PIGT	GPI transamidase component PIG-T [Source:SWISS;Acc:Q969N2]	5.65	2.21	-1.36	5e-05	DOWN	4.59	2.68	5.2	3.55	3.05	4.25
GENE00376.r1	FAM217B	Protein FAM217B [Source:SWISS;Acc:Q9NTX9]	5.73	1.82	-1.65	5e-05	DOWN	5.84	2.16	4.48	2.41	2.85	3.47
GENE00384.r1	CHL1	Neural cell adhesion molecule L1-like protein [Source:SWISS;Acc:O00533]	41	2.04	-4.33	5e-05	DOWN	30.36	9.08	43.75	4.31	3.28	2.24
XLOC_000735	-	-	71.4	11.9	-2.59	5e-05	DOWN	52.96	21.98	74.02	20.22	19.58	17.47
GENE00395.r1	Tardbp	TAR DNA-binding protein 43 [Source:SWISS;Acc:Q921F2]	34.9	3.02	-3.53	5e-05	DOWN	30.25	7.23	32.85	5.62	3.83	5.03
XLOC_000738	Kif1b	Kinesin-like protein KIF1B [Source:SWISS;Acc:Q60575]	37.9	2.53	-3.9	5e-05	DOWN	32.3	6.01	38.07	4.38	3.46	3.95
XLOC_000741	PIK3CD	Phosphatidylinositol 4,5-bisphosphate 3-kinase catalytic subunit delta isoform [Source:SWISS;Acc:O00329]	22	4.3	-2.35	5e-05	DOWN	17.84	8.05	22.25	7.02	7.62	6.49
GENE00405.r1	tmem201	Transmembrane protein 201 [Source:SWISS;Acc:A4IG66]	13.7	1.94	-2.82	5e-05	DOWN	11.87	4.35	12.21	3.37	3	3.02
GENE00406.r1	Foxl2	Forkhead box protein L2 [Source:SWISS;Acc:O88470]	10.7	1.31	-3.04	5e-05	DOWN	9.98	3.4	9.54	2.11	1.72	2.4
GENE00409.r1	hes4-b	Transcription factor HES-4-B [Source:SWISS;Acc:Q90VV1]	15.3	2.14	-2.84	5e-05	DOWN	15.2	3.51	13.85	3.06	3.19	4.15
GENE00412.r1	PLEKHN1	Pleckstrin homology domain-containing family N member 1 [Source:SWISS;Acc:Q494U1]	15.3	2.97	-2.37	5e-05	DOWN	13.27	5.01	13.92	5.57	4.15	4.62
GENE00413.r1	Klhl17	Kelch-like protein 17 [Source:SWISS;Acc:Q8K430]	7.56	2.09	-1.85	5e-05	DOWN	6.22	3.57	6.81	3.63	3.01	3.43
GENE00414	Noc2l	Nucleolar complex protein 2 homolog [Source:SWISS;Acc:Q9WV70]	8.94	0.947	-3.24	5e-05	DOWN	5.7	2.22	10.02	1.85	1.4	1.34
GENE00419.r1	ENO1	Alpha-enolase {ECO:0000250|UniProtKB:P04764} [Source:SWISS;Acc:I0J1J1]	42.7	2.51	-4.09	5e-05	DOWN	28.63	12.2	47.56	4.92	3.39	3.78
XLOC_000249	Spsb1	SPRY domain-containing SOCS box protein 1 [Source:SWISS;Acc:Q9D5L7]	14.6	2.36	-2.63	5e-05	DOWN	12.94	4.45	12.82	3.71	2.88	4.19
XLOC_000251	ATP5F1	ATP synthase F(0) complex subunit B1, mitochondrial [Source:SWISS;Acc:Q5RFH9]	51.1	2.46	-4.38	5e-05	DOWN	42.03	10.36	52.09	4.68	3.23	4.17
GENE00438.r1	Gnai3	Guanine nucleotide-binding protein G(k) subunit alpha [Source:SWISS;Acc:P08753]	13.4	2.8	-2.26	5e-05	DOWN	10.52	5.33	12.19	4.41	5.39	3.85
GENE00455.r1	RBM15	Putative RNA-binding protein 15 [Source:SWISS;Acc:Q96T37]	13	1.99	-2.71	5e-05	DOWN	12.28	3.27	13.27	3.25	2.91	3.46
XLOC_000773	MMP2	72 kDa type IV collagenase [Source:SWISS;Acc:P50757]	18.1	2.25	-3.01	5e-05	DOWN	15.01	3.8	17.97	3.34	3.76	3.52
GENE00464.r1	dclre1b	5' exonuclease Apollo [Source:SWISS;Acc:B0V2S2]	8.25	2.12	-1.96	5e-05	DOWN	6.79	3.31	7.23	3.63	3.29	3.37
GENE00469.r1	SRPK1	SRSF protein kinase 1 [Source:SWISS;Acc:Q96SB4]	14.6	3.41	-2.09	5e-05	DOWN	11.93	5.61	14.43	6.15	5.43	5.05
GENE00471.r1	mapk14a	Mitogen-activated protein kinase 14A [Source:SWISS;Acc:Q9DGE2]	52	4.4	-3.56	5e-05	DOWN	46.81	13.56	44.61	7.96	4.65	8.54
GENE00474	smc5	Structural maintenance of chromosomes protein 5 [Source:SWISS;Acc:Q802R9]	14.1	1.24	-3.51	5e-05	DOWN	13.46	4.58	12.14	2.17	1.91	1.94
GENE00477.r1	C1orf106	Uncharacterized protein C1orf106 [Source:SWISS;Acc:Q3KP66]	7.69	1.41	-2.45	5e-05	DOWN	7.65	3.52	5.78	2.32	2.34	2.1
GENE00479	rpl10a	60S ribosomal protein L10a [Source:SWISS;Acc:Q90YV8]	460	7.69	-5.9	5e-05	DOWN	415.1	56.55	473.4	16.88	8.48	11.4
XLOC_000269	ASB8	Ankyrin repeat and SOCS box protein 8 [Source:SWISS;Acc:Q08E43]	22	5	-2.14	5e-05	DOWN	16.3	9.45	21.62	7.39	7.08	9.67
XLOC_000270	dip2ba	Disco-interacting protein 2 homolog B-A [Source:SWISS;Acc:Q6NVJ5]	25.2	4.04	-2.64	5e-05	DOWN	21.76	6.89	26.12	6.29	6.23	7.11
GENE00501.r1	ADCY6	Adenylate cyclase type 6 [Source:SWISS;Acc:O43306]	21.5	2.84	-2.92	5e-05	DOWN	18.49	5.34	21.27	4.89	4.79	4.29
XLOC_000277	g6pd	Glucose-6-phosphate 1-dehydrogenase [Source:SWISS;Acc:P54996]	18.6	2.12	-3.14	5e-05	DOWN	16.44	6	18.33	3.89	3.21	3.19
GENE00510.r1	WNK3	Serine/threonine-protein kinase WNK3 [Source:SWISS;Acc:Q9BYP7]	10.7	1.31	-3.03	5e-05	DOWN	9.52	2.52	10.48	2.18	2.22	1.95
XLOC_000283	HUWE1	E3 ubiquitin-protein ligase HUWE1 [Source:SWISS;Acc:Q7Z6Z7]	57.4	2.93	-4.29	5e-05	DOWN	45.27	9.01	63.44	5.93	3.77	4.33
GENE00519.r2	MYL6	Myosin light polypeptide 6 [Source:SWISS;Acc:Q5R844]	235	11.8	-4.31	5e-05	DOWN	216.97	62.95	202.06	25	15.96	16.84
GENE00526.r1	B4GALNT1	Beta-1,4 N-acetylgalactosaminyltransferase 1 [Source:SWISS;Acc:Q00973]	30.6	3.83	-3	5e-05	DOWN	27.23	9.87	24.98	6.85	5.96	6.06
XLOC_000297	ACVR1	Activin receptor type-1 [Source:SWISS;Acc:Q90ZK6]	32.3	4.96	-2.7	5e-05	DOWN	29.03	10.1	29.99	7.83	7.54	8.71
XLOC_000810	KMT2D	Histone-lysine N-methyltransferase 2D [Source:SWISS;Acc:O14686]	36.9	2.57	-3.84	5e-05	DOWN	30.57	6.37	41.63	5.1	3.44	3.41
XLOC_000298	IKZF4	Zinc finger protein Eos [Source:SWISS;Acc:Q9H2S9]	5.4	2.72	-0.989	5e-05	DOWN	4.31	4.1	4.07	3.71	3.99	5.51
XLOC_000300	-	-	48.9	3.45	-3.83	5e-05	DOWN	42.15	11.42	44.62	5.36	4.32	7.19
XLOC_000301	Fmnl2	Formin-like protein 2 [Source:SWISS;Acc:A2APV2]	38.7	2.68	-3.85	5e-05	DOWN	33.72	8.04	39.71	5	3.9	4.15
GENE00551.r1	RBMS2	RNA-binding motif, single-stranded-interacting protein 2 [Source:SWISS;Acc:Q15434]	9.26	0.898	-3.37	5e-05	DOWN	7.91	1.89	9.78	1.49	1.24	1.57
GENE00572.r1	HNRNPA1	Heterogeneous nuclear ribonucleoprotein A1 [Source:SWISS;Acc:A5A6H4]	79.6	4.59	-4.12	5e-05	DOWN	66.46	17.59	78.16	9.94	5.38	6.93
XLOC_000319	-	-	30	1.6	-4.23	5e-05	DOWN	1.58	123.48	1.24	2.68	2.92	2.28
GENE00581.r1	Fkbpl	FK506-binding protein-like [Source:SWISS;Acc:O35450]	4.82	1.91	-1.34	5e-05	DOWN	3.7	2.97	4.33	3.03	2.62	3.46
GENE00583.r1	ccdc115	Coiled-coil domain-containing protein 115 [Source:SWISS;Acc:Q5EAR6]	5.02	2.12	-1.24	5e-05	DOWN	3.78	2.5	4.53	2.73	2.47	4.95
XLOC_000832	Ttn	Titin [Source:SWISS;Acc:A2ASS6]	18.8	3.28	-2.51	5e-05	DOWN	14.35	5.24	17.64	6.37	5.6	3.91
GENE00591.r1	CSRP2	Cysteine and glycine-rich protein 2 [Source:SWISS;Acc:Q05158]	28	5.57	-2.33	5e-05	DOWN	25	11.5	21.72	7.24	10.68	9.24
GENE00592.r1	ADCY6	Adenylate cyclase type 6 [Source:SWISS;Acc:O43306]	6.03	1.71	-1.82	5e-05	DOWN	4.93	2.69	5.44	2.71	2.75	2.86
GENE00593.r1	g6pd	Glucose-6-phosphate 1-dehydrogenase [Source:SWISS;Acc:P54996]	22.9	1.58	-3.86	5e-05	DOWN	19.53	5.64	22.5	3.07	1.92	2.45
GENE00603.r1	Pcbp2	Poly(rC)-binding protein 2 [Source:SWISS;Acc:Q61990]	29.6	1.94	-3.93	5e-05	DOWN	24.55	5.23	29.7	3.33	2.47	3.63
XLOC_000334	DLGAP4	Disks large-associated protein 4 [Source:SWISS;Acc:Q9Y2H0]	28.2	4.59	-2.62	5e-05	DOWN	21.81	10.5	27.84	7.64	8.17	6.73
GENE00608.r1	SARG	Specifically androgen-regulated gene protein [Source:SWISS;Acc:Q9BW04]	27.8	4.63	-2.59	5e-05	DOWN	26.71	8.14	24.3	7.72	5.78	8.57
GENE00609.r1	Anks1a	Ankyrin repeat and SAM domain-containing protein 1A [Source:SWISS;Acc:P59672]	17.9	1.46	-3.61	5e-05	DOWN	17.34	4.16	16.96	2.69	1.77	2.58
XLOC_000844	UHRF1BP1	UHRF1-binding protein 1 [Source:SWISS;Acc:Q6BDS2]	9.33	1.83	-2.35	5e-05	DOWN	7.04	3.9	8.33	2.84	2.97	3.05
GENE00630.r1	-	-	3.95	1.47	-1.42	5e-05	DOWN	2.97	3.11	3.19	1.83	2.34	2.98
GENE00631.r1	acbC	2-epi-5-epi-valiolone synthase [Source:SWISS;Acc:Q9ZAE9]	3.35	1.53	-1.13	5e-05	DOWN	2.78	2.51	2.49	2.59	2.43	2.41
GENE00632.r1	Mitf	Microphthalmia-associated transcription factor [Source:SWISS;Acc:Q08874]	6.12	1.71	-1.84	5e-05	DOWN	6.78	3.05	4.58	2.89	2.53	2.86
GENE00637.r1	ARL6IP5	PRA1 family protein 3 [Source:SWISS;Acc:Q4R4R4]	8.89	1.83	-2.28	5e-05	DOWN	7.57	3.27	7.84	2.76	2.67	3.31
GENE00638.r1	uba3	NEDD8-activating enzyme E1 catalytic subunit [Source:SWISS;Acc:Q7ZVX6]	19	3.08	-2.62	5e-05	DOWN	14.4	7.66	17.96	5.53	4.57	4.86
GENE00647.r1	Slc9a8	Sodium/hydrogen exchanger 8 [Source:SWISS;Acc:Q8R4D1]	24	4.94	-2.28	5e-05	DOWN	17.19	12.03	21.86	8.96	6.82	8.3
GENE00651.r1	AAR2	Protein AAR2 homolog [Source:SWISS;Acc:Q4R7D0]	4.76	1.73	-1.46	5e-05	DOWN	3.77	2.63	4.39	2.47	2.66	3.33
XLOC_000860	PRPF6	Pre-mRNA-processing factor 6 [Source:SWISS;Acc:O94906]	9.99	1.94	-2.37	5e-05	DOWN	7.87	3.55	10.41	3.3	2.77	3.37
TBIG200208.r1	-	-	6.96	2.54	-1.46	5e-05	DOWN	5.65	4.08	5.06	4.17	4.22	4.03
XLOC_000871	Slc17a9	Solute carrier family 17 member 9 [Source:SWISS;Acc:Q8VCL5]	11	2.21	-2.31	5e-05	DOWN	8.96	3.54	10.31	3.62	3.33	3.22
XLOC_000367	FAM208A	Protein FAM208A [Source:SWISS;Acc:Q9UK61]	9.59	1.49	-2.68	5e-05	DOWN	8.47	2.31	9.75	2.37	2.26	2.61
XLOC_000879	SSUH2	Protein SSUH2 homolog [Source:SWISS;Acc:Q9Y2M2]	33.2	4.24	-2.97	5e-05	DOWN	26.57	7.83	32.3	6.55	6.32	7.71
XLOC_000372	krt8	Keratin, type II cytoskeletal 8 [Source:SWISS;Acc:Q6NWF6]	17.3	1.57	-3.47	5e-05	DOWN	17.43	4.19	15.3	2.84	2.21	2.23
GENE00687.r1	CERS5	Ceramide synthase 5 [Source:SWISS;Acc:Q8N5B7]	44	4.97	-3.15	5e-05	DOWN	41.55	9.64	39.56	7.25	7.61	9.15
GENE00688.r1	SLMAP	Sarcolemmal membrane-associated protein [Source:SWISS;Acc:Q14BN4]	6.9	1.74	-1.99	5e-05	DOWN	6.75	2.76	5.5	3.13	2.65	2.65
XLOC_000885	RBM39	RNA-binding protein 39 [Source:SWISS;Acc:Q5RC80]	70.4	4.91	-3.84	5e-05	DOWN	63.32	22.88	63.64	9.65	6.18	7.59
GENE00701.r1	EIF2D	Eukaryotic translation initiation factor 2D [Source:SWISS;Acc:P0CL18]	6.61	1.88	-1.81	5e-05	DOWN	5.33	3.06	6.16	2.92	3.33	3.03
GENE00703.r1	-	-	9.74	2.75	-1.82	5e-05	DOWN	10.82	4.36	5.89	4.59	4.41	4.35
GENE00707.r1	Chia	Acidic mammalian chitinase [Source:SWISS;Acc:Q91XA9]	8.23	3.15	-1.39	5e-05	DOWN	5.61	5.24	6.79	5.04	5.47	4.61
GENE00713.r1	FBXO6	F-box only protein 6 [Source:SWISS;Acc:Q3SX24]	19.9	1.79	-3.48	5e-05	DOWN	20.23	4.91	17.88	3.44	2.41	2.44
GENE00714.r1	DNAJC11	DnaJ homolog subfamily C member 11 [Source:SWISS;Acc:Q2NL21]	8.37	1.17	-2.84	5e-05	DOWN	6.23	2.65	8.7	2.32	1.99	1.38
GENE00725.r1	CCDC50	Coiled-coil domain-containing protein 50 [Source:SWISS;Acc:Q5ZM86]	40.6	2.81	-3.85	5e-05	DOWN	36.91	10.86	41.41	5.58	4.42	3.54
XLOC_000908	dvl3	Segment polarity protein dishevelled homolog DVL-3 {ECO:0000250|UniProtKB:Q92997} [Source:SWISS;Acc:B1WAP7]	15.7	3.22	-2.29	5e-05	DOWN	17.06	6.55	13.08	5.24	5.06	5.33
XLOC_000398	SYP	Synaptophysin [Source:SWISS;Acc:P20488]	16.2	4.36	-1.89	5e-05	DOWN	13.91	6.88	13.27	6.79	6.77	7.55
GENE00766.r1	SAMD10	Sterile alpha motif domain-containing protein 10 [Source:SWISS;Acc:Q9BYL1]	8.59	2.82	-1.61	5e-05	DOWN	8.54	4.11	6.86	4.87	4.66	4.14
XLOC_000923	SLC17A9	Solute carrier family 17 member 9 [Source:SWISS;Acc:Q9BYT1]	18.4	5.25	-1.81	5e-05	DOWN	15.58	8.69	15.25	7.49	9.35	8.89
GENE00778.r1	Dnmt3b	DNA (cytosine-5)-methyltransferase 3B [Source:SWISS;Acc:O88509]	5.48	1.9	-1.53	5e-05	DOWN	3.39	3.17	5.3	3.23	3.12	2.88
XLOC_000929	kdm5bb	Lysine-specific demethylase 5B-B [Source:SWISS;Acc:Q6IQX0]	44.8	5.09	-3.14	5e-05	DOWN	40.69	12.92	38.8	8.7	7.8	7.54
GENE00788.r1	klhl12	Kelch-like protein 12 [Source:SWISS;Acc:Q5U374]	10.5	1.86	-2.5	5e-05	DOWN	10.09	3.74	8.87	2.91	3.06	3.02
GENE00791.r1	TMEM189	Transmembrane protein 189 [Source:SWISS;Acc:A5PLL7]	27.5	1.27	-4.43	5e-05	DOWN	21.35	3.32	25.22	2.08	1.86	2.11
XLOC_000410	slc52a3a	Solute carrier family 52, riboflavin transporter, member 3-A [Source:SWISS;Acc:B0S5Y3]	23.1	1.95	-3.57	5e-05	DOWN	18.4	4.08	25.28	2.83	3.18	3.18
GENE00801.r1	MMP19	Matrix metalloproteinase-19 [Source:SWISS;Acc:Q99542]	15.7	3.29	-2.26	5e-05	DOWN	13.87	6.45	14.43	4.96	5.67	5.45
GENE00802.r1	Spats2	Spermatogenesis-associated serine-rich protein 2 [Source:SWISS;Acc:Q8K1N4]	22.3	2.23	-3.32	5e-05	DOWN	16.15	4.62	25.8	4.19	3.58	3.12
GENE00803.r1	PAN2	PAB-dependent poly(A)-specific ribonuclease subunit PAN2 {ECO:0000255|HAMAP-Rule:MF_03182} [Source:SWISS;Acc:Q5F450]	9.35	1.58	-2.57	5e-05	DOWN	7.67	2.92	9	2.72	2.55	2.33
GENE00804.r1	ORMDL2	ORM1-like protein 2 [Source:SWISS;Acc:Q5E972]	6.73	2.12	-1.66	5e-05	DOWN	5.76	4.06	5	3.49	3.4	3.4
GENE00805.r1	Tmem194a	Transmembrane protein 194A [Source:SWISS;Acc:Q6ZQE4]	3.48	1.28	-1.44	5e-05	DOWN	2.75	2.64	2.71	2.07	2.18	2.01
GENE00813.r1	CD63	CD63 antigen [Source:SWISS;Acc:Q9XSK2]	50.7	5.11	-3.31	5e-05	DOWN	48.73	10.26	39.7	8.55	7.79	8.67
GENE00814.r1	letmd1	LETM1 domain-containing protein 1 [Source:SWISS;Acc:Q28EM8]	7.88	2.97	-1.41	5e-05	DOWN	5.81	4.83	6.63	3.61	4.62	5.91
GENE00820.r1	rnf41	E3 ubiquitin-protein ligase NRDP1 [Source:SWISS;Acc:Q7ZW16]	13.8	2.41	-2.52	5e-05	DOWN	10.98	4.05	12.44	3.97	3.62	4.17
GENE00831.r1	DAZAP2	DAZ-associated protein 2 [Source:SWISS;Acc:Q5R526]	44.2	1.95	-4.5	5e-05	DOWN	39.22	6.85	39.93	2.66	2.32	4.37
GENE00832.r1	pou6f1	POU domain, class 6, transcription factor 1 [Source:SWISS;Acc:P31367]	8.71	1.5	-2.54	5e-05	DOWN	7.79	3.04	7.87	2.53	2.38	2.33
GENE00833.r1	Csrnp2	Cysteine/serine-rich nuclear protein 2 [Source:SWISS;Acc:Q8BGQ2]	5.4	1.84	-1.55	5e-05	DOWN	4.82	2.66	5.01	3.1	2.95	2.98
GENE00837.r1	slc48a1b	Heme transporter hrg1-A [Source:SWISS;Acc:Q7T3B2]	10.1	2.6	-1.96	5e-05	DOWN	10.22	4.74	7.46	4.56	3.31	4.79
XLOC_000957	-	-	15	4.44	-1.76	5e-05	DOWN	13.41	7.32	11.49	6.66	6.43	8.45
XLOC_000443	-	-	49.7	9.29	-2.42	5e-05	DOWN	49.35	15.43	36.63	16.14	14.88	14.43
GENE00846.r1	Zp3r	Zona pellucida sperm-binding protein 3 receptor [Source:SWISS;Acc:Q60736]	24.6	4.08	-2.59	5e-05	DOWN	20.38	7.71	21.01	6.35	6.63	6.59
GENE00848.r1	Ptpn12	Tyrosine-protein phosphatase non-receptor type 12 [Source:SWISS;Acc:P35831]	38.2	2.31	-4.05	5e-05	DOWN	28.89	9.06	41.47	4.87	3.03	3.15
GENE00852.r1	pssA	CDP-diacylglycerol--serine O-phosphatidyltransferase [Source:SWISS;Acc:P39823]	226	11	-4.35	5e-05	DOWN	178.08	49.19	204	21.91	14.54	17.3
GENE00855.r1	AGMAT	Agmatinase, mitochondrial [Source:SWISS;Acc:Q90XD2]	5.19	2.17	-1.26	5e-05	DOWN	2.5	3.55	5.39	3.58	3.73	3.13
GENE00856.r1	TBA_TORMA	Tubulin alpha chain [Source:SWISS;Acc:P36220]	2.7	1.31	-1.05	5e-05	DOWN	2.88	2.06	1.39	2.69	2.55	1.04
GENE00857.r1	Pink1	Serine/threonine-protein kinase PINK1, mitochondrial [Source:SWISS;Acc:Q99MQ3]	9.79	1.65	-2.57	5e-05	DOWN	9.8	4.1	8.32	2.21	2.75	3.08
GENE00869.r1	ACAP3	Arf-GAP with coiled-coil, ANK repeat and PH domain-containing protein 3 [Source:SWISS;Acc:Q96P50]	7.45	2.81	-1.41	5e-05	DOWN	6.6	3.92	6.23	4.28	4.08	5.34
GENE00870.r1	ACAP3	Arf-GAP with coiled-coil, ANK repeat and PH domain-containing protein 3 [Source:SWISS;Acc:Q96P50]	7.41	2.77	-1.42	5e-05	DOWN	7.19	4.24	5.66	4.56	4.65	4.18
XLOC_000461	SOWAHC	Ankyrin repeat domain-containing protein SOWAHC [Source:SWISS;Acc:Q53LP3]	17.2	3	-2.52	5e-05	DOWN	15.41	6.94	15.08	5.04	4.31	5.06
GENE00889.r1	CD40	Tumor necrosis factor receptor superfamily member 5 [Source:SWISS;Acc:P25942]	19.3	2.83	-2.77	5e-05	DOWN	15.41	5.51	19.5	5.14	4.09	4.5
GENE00899.r1	ZFP64	Zinc finger protein 64 homolog, isoforms 1 and 2 [Source:SWISS;Acc:Q9NPA5]	5.8	1.88	-1.62	5e-05	DOWN	5.57	2.73	4.56	3.12	2.91	3.04
GENE00901.r1	ATP9A	Probable phospholipid-transporting ATPase IIA [Source:SWISS;Acc:O75110]	11.7	0.945	-3.63	5e-05	DOWN	10.38	3.09	11.29	1.66	1.31	1.54
XLOC_000985	-	-	14	2.02	-2.79	5e-05	DOWN	9.36	5.03	12.8	3.32	2.95	3.46
GENE00906.r1	mical1	Protein-methionine sulfoxide oxidase mical1 [Source:SWISS;Acc:E7F9T0]	20	2.51	-2.99	5e-05	DOWN	17.25	4.9	21.45	3.8	3.77	4.54
XLOC_000986	taf8	Transcription initiation factor TFIID subunit 8 [Source:SWISS;Acc:Q6P0T2]	16.5	2.01	-3.03	5e-05	DOWN	16.38	4.67	13.32	3.28	3.38	2.97
GENE00929.r1	TBA_LYTPI	Tubulin alpha chain [Source:SWISS;Acc:P02553]	10.6	1.47	-2.85	5e-05	DOWN	12.01	2.52	9.08	2.41	2.73	2.11
GENE00930.r1	TBA_TORMA	Tubulin alpha chain [Source:SWISS;Acc:P36220]	17.4	1.99	-3.13	5e-05	DOWN	16.07	3.68	17.31	3.39	3.32	2.89
GENE00932.r1	Sarnp	SAP domain-containing ribonucleoprotein [Source:SWISS;Acc:Q9D1J3]	9.98	1.72	-2.54	5e-05	DOWN	7.48	3.65	10.85	2.77	2.87	2.45
XLOC_001000	CTDSP2	Carboxy-terminal domain RNA polymerase II polypeptide A small phosphatase 2 [Source:SWISS;Acc:O14595]	141	7.42	-4.25	5e-05	DOWN	132.68	31.57	127.92	16.39	10.92	8.38
GENE00940.r1	tspan31-b	Tetraspanin-31-B [Source:SWISS;Acc:Q7ZWW7]	15.6	3.51	-2.15	5e-05	DOWN	12.02	6.15	14.92	5.98	5.23	5.72
XLOC_000492	Agap1	Arf-GAP with GTPase, ANK repeat and PH domain-containing protein 1 [Source:SWISS;Acc:Q8BXK8]	12.8	2.18	-2.56	5e-05	DOWN	9.41	4.98	12.24	4.06	3.87	2.8
GENE00944.r1	pip4k2c	Phosphatidylinositol 5-phosphate 4-kinase type-2 gamma [Source:SWISS;Acc:Q6IQE1]	15.3	3.23	-2.24	5e-05	DOWN	13.46	5.4	14.41	5.22	5.15	5.26
XLOC_000499	plxna3	Plexin A3 [Source:SWISS;Acc:B0S5N4]	6.26	1.49	-2.07	5e-05	DOWN	5.97	2.13	6.16	2.56	2.71	2.07
GENE00952.r1	BCAP31	B-cell receptor-associated protein 31 [Source:SWISS;Acc:Q5R8H3]	20	3.02	-2.73	5e-05	DOWN	20.89	6.15	15.71	4.29	4.04	6.1
GENE00978.r1	otud5a	OTU domain-containing protein 5-A [Source:SWISS;Acc:Q08BW0]	18.3	2.12	-3.11	5e-05	DOWN	16.31	5.62	17.61	3.99	3.26	2.85
XLOC_001026	-	-	7.33	1.91	-1.94	5e-05	DOWN	5.23	4.07	6.29	3.44	3.07	2.9
GENE00979.r1	PHF20L1	PHD finger protein 20-like protein 1 [Source:SWISS;Acc:A8MW92]	10.4	3	-1.8	5e-05	DOWN	8.97	4.76	9.72	4.84	4.99	4.85
GENE00985.r1	SNX21	Sorting nexin-21 [Source:SWISS;Acc:Q969T3]	5.7	1.14	-2.33	5e-05	DOWN	5.2	2.38	5.17	2.33	1.78	1.36
XLOC_001631	-	-	11.3	1.46	-2.95	5e-05	DOWN	7.73	2.97	10.15	2.31	1.73	3.05
GENE00986.r2	TPD52L2	Tumor protein D54 [Source:SWISS;Acc:O43399]	34.3	3.86	-3.15	5e-05	DOWN	35.26	9.58	28.86	6.71	6.26	5.48
GENE00990.r1	Lama5	Laminin subunit alpha-5 [Source:SWISS;Acc:Q61001]	5.98	0.588	-3.35	5e-05	DOWN	4.4	1.61	6.79	1.05	0.91	0.84
GENE00992.r1	sox18	Transcription factor Sox-18 {ECO:0000250|UniProtKB:P43680} [Source:SWISS;Acc:B3DLD3]	3.45	1.38	-1.32	5e-05	DOWN	2.82	2.21	2.78	2.49	2.18	2.01
XLOC_000520	-	-	5.22	1.98	-1.4	5e-05	DOWN	4.24	3.03	4.1	2.96	2.71	3.93
GENE00997.r1	MRGBP	MRG/MORF4L-binding protein [Source:SWISS;Acc:Q9NV56]	4.66	1.57	-1.57	5e-05	DOWN	3.83	2.21	4.58	2.42	3.07	2.44
GENE00998.r1	HM13	Minor histocompatibility antigen H13 [Source:SWISS;Acc:Q8TCT9]	19.6	2.35	-3.06	5e-05	DOWN	15	5.6	19.42	3.43	4.18	3.78
GENE00999.r1	Dnase1	Deoxyribonuclease-1 [Source:SWISS;Acc:P21704]	80.9	4.54	-4.16	5e-05	DOWN	67.99	29.54	70.72	8.92	7.21	5.72
GENE01001.r1	Abt1	Activator of basal transcription 1 [Source:SWISS;Acc:Q4KLM5]	4.74	1.39	-1.77	5e-05	DOWN	4.38	1.73	4.46	2.29	2.69	1.95
GENE01002.r1	Rad51c	DNA repair protein RAD51 homolog 3 [Source:SWISS;Acc:Q924H5]	3.03	1.42	-1.09	5e-05	DOWN	2.4	1.62	2.95	2.1	2.78	2.13
GENE01007.r1	Srpk3	SRSF protein kinase 3 [Source:SWISS;Acc:Q9Z0G2]	7.78	1.6	-2.28	5e-05	DOWN	6.96	3.21	6.4	2.48	2.62	2.63
GENE09332.r1	LRP5	Low-density lipoprotein receptor-related protein 5 [Source:SWISS;Acc:O75197]	18.3	2.42	-2.92	5e-05	DOWN	16.84	4.44	16.83	4.13	3.92	3.73
XLOC_001691	tbc1d31	TBC1 domain family member 31 [Source:SWISS;Acc:Q6DEY8]	326	12.1	-4.75	5e-05	DOWN	272.78	46.56	345.52	29.77	16.3	12.17
GENE09352.r1	RNF19A	E3 ubiquitin-protein ligase RNF19A [Source:SWISS;Acc:Q9NV58]	16.1	1.69	-3.25	5e-05	DOWN	11.31	4.13	17.54	2.52	2.58	2.99
GENE09355	VPS13B	Vacuolar protein sorting-associated protein 13B [Source:SWISS;Acc:Q7Z7G8]	9.2	0.745	-3.63	5e-05	DOWN	8.38	1.75	9.19	1.33	1.32	0.94
GENE09361.r1	mafb	Transcription factor MafB [Source:SWISS;Acc:Q98UK5]	11.5	2.41	-2.26	5e-05	DOWN	16.04	3.25	9.18	4.3	3.56	3.68
XLOC_002382	GGT7	Gamma-glutamyltransferase 7 [Source:SWISS;Acc:Q9UJ14]	35	2.72	-3.69	5e-05	DOWN	29.11	6.62	36.46	4.9	4.21	4.05
XLOC_001712	-	-	124	11.9	-3.38	5e-05	DOWN	107.36	45.72	99.46	23.27	15.84	18.74
GENE09396.r1	CAPZA1	F-actin-capping protein subunit alpha-1 [Source:SWISS;Acc:P13127]	34	5.65	-2.59	5e-05	DOWN	25.95	13.46	29.07	8.4	7.95	11.09
GENE09397.r1	TLR9	Toll-like receptor 9 [Source:SWISS;Acc:Q5I2M3]	16	2.63	-2.61	5e-05	DOWN	12.52	5.75	14.87	4.59	4.14	4.01
GENE09406.r1	Bgn	Biglycan [Source:SWISS;Acc:P28653]	12.9	2.88	-2.16	5e-05	DOWN	13.26	4.95	10.28	5.09	4.57	4.4
XLOC_002401	TKT	Transketolase [Source:SWISS;Acc:Q6B855]	134	6.66	-4.33	5e-05	DOWN	120.23	26.03	126.38	14.6	8.44	9.09
XLOC_002402	Uba1	Ubiquitin-like modifier-activating enzyme 1 {ECO:0000250|UniProtKB:Q02053} [Source:SWISS;Acc:Q5U300]	65.5	3.03	-4.44	5e-05	DOWN	57.48	10.81	65.53	5.39	4.38	4.96
XLOC_002410	-	-	22.5	1.57	-3.84	5e-05	DOWN	22.74	6.91	16.81	2.08	2.97	2.4
GENE09432.r1	Pkp1	Plakophilin-1 [Source:SWISS;Acc:P97350]	26.7	1.54	-4.12	5e-05	DOWN	29.7	4.87	22.25	2.6	2.31	2.52
XLOC_002414	VPS13B	Vacuolar protein sorting-associated protein 13B [Source:SWISS;Acc:Q7Z7G8]	46.9	1.92	-4.61	5e-05	DOWN	37.91	7.19	49.72	3.99	2.61	2.63
GENE09439.r1	NIPAL2	NIPA-like protein 2 [Source:SWISS;Acc:Q9H841]	8.94	4.6	-0.96	5e-05	DOWN	6.5	7.19	6.66	8.15	7.36	6.87
XLOC_002423	UBR5	E3 ubiquitin-protein ligase UBR5 [Source:SWISS;Acc:O95071]	30.2	2.51	-3.59	5e-05	DOWN	26.8	6.58	31.11	4.54	3.89	3.75
GENE09449.r1	AZIN1	Antizyme inhibitor 1 [Source:SWISS;Acc:O14977]	12.1	2.77	-2.13	5e-05	DOWN	10.02	4.88	10.93	3.77	4.23	5.33
GENE09450.r1	atp6v1c1a	V-type proton ATPase subunit C 1-A [Source:SWISS;Acc:Q7T385]	10.2	1.5	-2.76	5e-05	DOWN	9.33	2.57	8.87	2.12	2.53	2.63
GENE09453.r1	-	-	12	2.29	-2.39	5e-05	DOWN	11.21	4.48	9.22	2.91	3.94	4.33
GENE09454.r1	RNF144B	E3 ubiquitin-protein ligase RNF144B [Source:SWISS;Acc:Q7Z419]	19.9	2.35	-3.08	5e-05	DOWN	20.45	4.33	18.22	3.76	3.98	3.5
GENE09455.r1	XYLA	Xylose isomerase [Source:SWISS;Acc:Q9FKK7]	5.68	2.03	-1.48	5e-05	DOWN	3.81	4.09	5.17	3.84	3.18	2.83
GENE09456.r1	SQLE	Squalene monooxygenase [Source:SWISS;Acc:Q14534]	5.4	1.63	-1.73	5e-05	DOWN	4.56	2.5	4.25	3.02	2.37	2.53
GENE09457.r1	Oxr1	Oxidation resistance protein 1 [Source:SWISS;Acc:Q4KMM3]	19.3	1.34	-3.85	5e-05	DOWN	19.39	3.86	18.11	2.35	2.13	1.96
GENE09470.r1	DCAF13	DDB1- and CUL4-associated factor 13 [Source:SWISS;Acc:Q5ZLK1]	11.7	2.53	-2.21	5e-05	DOWN	10.58	3.85	10.8	4.2	4.2	3.91
GENE09486.r1	PNISR	Arginine/serine-rich protein PNISR [Source:SWISS;Acc:Q8TF01]	71	8.1	-3.13	5e-05	DOWN	61.09	25.26	68.41	15.66	11.87	11.62
GENE09487.r1	Usp45	Ubiquitin carboxyl-terminal hydrolase 45 [Source:SWISS;Acc:Q8K387]	14.9	3.71	-2	5e-05	DOWN	13.25	6.06	13.21	5.81	5.32	6.82
GENE09496.r1	Dopey1	Protein dopey-1 [Source:SWISS;Acc:Q8BL99]	8.73	1.21	-2.86	5e-05	DOWN	6.97	2.39	9.15	2.04	1.94	1.85
GENE09498	Tpbg	Trophoblast glycoprotein [Source:SWISS;Acc:Q5PQV5]	3.17	1.28	-1.31	5e-05	DOWN	3.92	1.81	1.53	1.88	1.98	2.23
XLOC_001774	IBTK	Inhibitor of Bruton tyrosine kinase [Source:SWISS;Acc:Q9P2D0]	26.6	2.22	-3.58	5e-05	DOWN	27.76	3.98	26.6	3.23	3.65	3.95
GENE09516.r1	eif3ea	Eukaryotic translation initiation factor 3 subunit E-A {ECO:0000255|HAMAP-Rule:MF_03004} [Source:SWISS;Acc:Q6DRI1]	157	4.04	-5.29	5e-05	DOWN	129.86	15.2	161.35	9.72	4.36	5.02
XLOC_001789	Plec	Plectin [Source:SWISS;Acc:Q9QXS1]	201	7.92	-4.67	5e-05	DOWN	178.7	25.79	190.74	16.87	9.9	11.62
GENE09525.r1	rft2	Riboflavin transporter 2 [Source:SWISS;Acc:B5X4H8]	4.58	1.57	-1.55	5e-05	DOWN	2.92	2.77	4.57	2.49	2.38	2.53
GENE09534.r1	ZNF236	Zinc finger protein 236 [Source:SWISS;Acc:Q9UL36]	7.75	1.03	-2.91	5e-05	DOWN	4.55	1.48	9.31	1.82	1.91	1.25
XLOC_001805	ZHX2	Zinc fingers and homeoboxes protein 2 [Source:SWISS;Acc:Q5R7F2]	16.2	1.33	-3.6	5e-05	DOWN	14.63	2.62	16.23	2.19	2.05	2.17
XLOC_002503	ATAD2	ATPase family AAA domain-containing protein 2 [Source:SWISS;Acc:Q6PL18]	9.51	2.39	-1.99	5e-05	DOWN	8.12	3.89	9.17	4.05	3.91	3.71
GENE09553.r1	psma2	Proteasome subunit alpha type-2 [Source:SWISS;Acc:O73672]	16.5	4.44	-1.89	5e-05	DOWN	11.44	7.58	15.34	8.55	7	6.15
XLOC_002506	sdha	Succinate dehydrogenase [ubiquinone] flavoprotein subunit, mitochondrial [Source:SWISS;Acc:Q7ZVF3]	107	7.91	-3.76	5e-05	DOWN	81.94	24.54	103.36	14.14	11.6	12.16
GENE09567.r1	-	-	178	5.29	-5.07	5e-05	DOWN	157.57	27.39	175.21	10.13	7.12	8.55
XLOC_001818	tmem147	Transmembrane protein 147 [Source:SWISS;Acc:Q6DGL7]	16.9	3.33	-2.34	5e-05	DOWN	14.5	5.63	15.21	5.42	4.85	5.9
GENE09571.r1	NCAM1	Neural cell adhesion molecule 1 [Source:SWISS;Acc:P31836]	45.3	2.21	-4.36	5e-05	DOWN	40.26	15.01	38.93	3.64	3.7	3.45
GENE09572.r1	MROH1	Maestro heat-like repeat-containing protein family member 1 [Source:SWISS;Acc:Q8NDA8]	21.2	1.39	-3.93	5e-05	DOWN	18.8	4.81	19.19	2.9	1.88	1.96
GENE09576.r1	Ctnnb1	Catenin beta-1 [Source:SWISS;Acc:Q02248]	37	1.68	-4.46	5e-05	DOWN	34.96	5.98	35.79	2.73	2.2	3.15
GENE09579.r1	Zg16	Zymogen granule membrane protein 16 [Source:SWISS;Acc:Q8K0C5]	422	4.2	-6.65	5e-05	DOWN	309.27	89.63	387.54	9.28	5.87	4.98
GENE09584.r1	hace1	E3 ubiquitin-protein ligase HACE1 [Source:SWISS;Acc:F8W2M1]	6.34	0.952	-2.74	5e-05	DOWN	5.44	1.26	6.24	1.85	1.29	1.42
GENE09593.r1	cyb5r4	Cytochrome b5 reductase 4 [Source:SWISS;Acc:Q502I6]	12.1	2.13	-2.5	5e-05	DOWN	10.77	4.38	10.54	3.72	3.19	3.37
GENE09594	cep162	Centrosomal protein of 162 kDa [Source:SWISS;Acc:E7F5E1]	4.83	0.721	-2.74	5e-05	DOWN	3.7	1.77	4.79	1.19	1.19	1.15
XLOC_003358	-	-	8.74	3.65	-1.26	5e-05	DOWN	6.96	6.73	5.64	5.25	7.6	5.13
XLOC_001848	FZD1	Frizzled-1 [Source:SWISS;Acc:O57328]	9.03	2.53	-1.83	5e-05	DOWN	8.74	3.18	7.48	2.92	4.18	5.46
XLOC_002537	taf2	Transcription initiation factor TFIID subunit 2 [Source:SWISS;Acc:Q32PW3]	17	3	-2.5	5e-05	DOWN	14.2	6.29	15.22	4.4	5.26	4.91
GENE09612	ABHD5	1-acylglycerol-3-phosphate O-acyltransferase ABHD5 [Source:SWISS;Acc:Q5RBI4]	6.5	0.678	-3.26	5e-05	DOWN	4.37	1.86	6.92	1.09	1.4	0.76
XLOC_001854	FCGBP	IgGFc-binding protein [Source:SWISS;Acc:Q9Y6R7]	43.5	3.82	-3.51	5e-05	DOWN	38.33	8.22	41.45	6	6.33	6.34
GENE09624.r1	ALDH2	Aldehyde dehydrogenase, mitochondrial [Source:SWISS;Acc:P05091]	18.7	2.08	-3.17	5e-05	DOWN	21.58	4.83	14.34	3.24	3.36	3.55
GENE09645.r3	wdr26	WD repeat-containing protein 26 [Source:SWISS;Acc:Q28D01]	7.28	1.08	-2.75	5e-05	DOWN	7.69	2.94	5.38	2.1	1.51	1.79
XLOC_002556	ADCY3	Adenylate cyclase type 3 [Source:SWISS;Acc:O60266]	8.84	2.3	-1.94	5e-05	DOWN	5.49	3.78	9.39	3.76	3.64	3.11
XLOC_002558	tgfb2	Transforming growth factor beta-2 [Source:SWISS;Acc:P17247]	26.5	5.68	-2.22	5e-05	DOWN	25.74	9.2	22.99	8.79	9.51	9.36
XLOC_002571	zgc:55908	WASH complex subunit strumpellin [Source:SWISS;Acc:Q7ZVM1]	57.3	6.11	-3.23	5e-05	DOWN	58.92	15.15	52.39	10.76	9.31	8.85
GENE09669.r1	RAD21	Double-strand-break repair protein rad21 homolog [Source:SWISS;Acc:O60216]	28.7	2.56	-3.48	5e-05	DOWN	26.33	6.32	29.18	4.58	3.84	3.94
GENE09670.r1	eif3h	Eukaryotic translation initiation factor 3 subunit H {ECO:0000255|HAMAP-Rule:MF_03007} [Source:SWISS;Acc:B5RI54]	81.9	7.81	-3.39	5e-05	DOWN	64.1	13.93	88.43	12.51	11.84	13.24
XLOC_003414	-	-	12.9	5.87	-1.14	5e-05	DOWN	11.29	10.01	7.56	10.41	8.05	10.25
GENE09681.r1	RBMS3	RNA-binding motif, single-stranded-interacting protein 3 [Source:SWISS;Acc:Q6XE24]	8.11	2.22	-1.87	5e-05	DOWN	7.91	3.36	6.87	3.65	3.42	3.76
XLOC_002583	GRB10	Growth factor receptor-bound protein 10 [Source:SWISS;Acc:Q13322]	16.9	2.67	-2.66	5e-05	DOWN	12.94	4.92	18.4	4.36	4.11	4.53
XLOC_002584	-	-	3.76	1.77	-1.09	5e-05	DOWN	2.61	3.09	2.97	2.78	3	2.86
GENE09699.r1	lpcat1	Lysophosphatidylcholine acyltransferase 1 [Source:SWISS;Acc:Q1LWG4]	6.39	2.57	-1.32	5e-05	DOWN	5.44	4.9	4.75	3.94	4.35	4.25
GENE09705.r1	Sox4	Transcription factor SOX-4 [Source:SWISS;Acc:Q06831]	14.2	2.09	-2.76	5e-05	DOWN	16.16	3.16	12.7	3.27	3.44	3.55
GENE09707.r1	ITGAV	Integrin alpha-V [Source:SWISS;Acc:P06756]	24.9	1.5	-4.05	5e-05	DOWN	21.01	4.81	26.4	3.31	2.04	1.84
GENE09710.r1	Mboat1	Lysophospholipid acyltransferase 1 [Source:SWISS;Acc:Q8BH98]	6.92	1.89	-1.87	5e-05	DOWN	6.88	3.52	4.82	3.45	2.65	3.09
XLOC_002608	-	-	4	2.11	-0.924	5e-05	DOWN	3.26	5.55	2.16	3.74	3.94	2.61
XLOC_001928	cpq	Carboxypeptidase Q [Source:SWISS;Acc:Q6GQ29]	20.2	5.2	-1.96	5e-05	DOWN	18.6	10.02	15.41	7.96	7.79	9.43
GENE09738.r1	Mrpl13	39S ribosomal protein L13, mitochondrial [Source:SWISS;Acc:Q9D1P0]	7.2	2.58	-1.48	5e-05	DOWN	4.72	4.32	6.65	4.05	3.79	4.64
GENE09740.r1	COL14A1	Collagen alpha-1(XIV) chain [Source:SWISS;Acc:P32018]	6.23	1.02	-2.61	5e-05	DOWN	7	1.88	4.94	1.81	1.9	1.3
GENE09745.r1	CDCP1	CUB domain-containing protein 1 [Source:SWISS;Acc:Q9H5V8]	11.6	2.15	-2.43	5e-05	DOWN	10.65	3.91	10.64	3.54	3.26	3.66
GENE09747.r1	FEZ2	Fasciculation and elongation protein zeta-2 [Source:SWISS;Acc:Q9UHY8]	3.26	1.41	-1.2	5e-05	DOWN	2.37	2.23	2.82	2.3	2.35	2.21
GENE09753.r1	Kdf1	Keratinocyte differentiation factor 1 [Source:SWISS;Acc:Q6AY88]	16.8	2.76	-2.6	5e-05	DOWN	17.5	5.01	15.98	3.95	4.5	4.83
GENE09755.r1	Gpatch3	G patch domain-containing protein 3 [Source:SWISS;Acc:Q8BIY1]	3.69	1.02	-1.86	5e-05	DOWN	2.96	1.42	3.72	1.69	1.67	1.58
XLOC_001942	Arid1a	AT-rich interactive domain-containing protein 1A [Source:SWISS;Acc:A2BH40]	28.8	5.15	-2.48	5e-05	DOWN	25.55	9.1	28.73	8.22	7.75	8.95
GENE09764.r1	HB2C_PIG	SLA class II histocompatibility antigen, DQ haplotype C beta chain [Source:SWISS;Acc:P15982]	5.46	1.61	-1.76	5e-05	DOWN	7.27	3.31	2.29	3.31	2.61	1.99
GENE09765.r1	RT1-Ba	Rano class II histocompatibility antigen, B alpha chain [Source:SWISS;Acc:P20037]	4.68	1.23	-1.92	5e-05	DOWN	5.36	2.54	2.44	2.18	1.59	2.14
GENE09769.r1	CROT	Peroxisomal carnitine O-octanoyltransferase [Source:SWISS;Acc:O19094]	5.47	1.84	-1.57	5e-05	DOWN	4.21	2.98	4.96	2.89	3.06	3.01
GENE09774	CLDN12	Claudin-12 [Source:SWISS;Acc:Q5R9K1]	8.66	1.9	-2.19	5e-05	DOWN	8.73	2.61	6.73	3.4	1.85	3.83
XLOC_001951	them4	Acyl-coenzyme A thioesterase THEM4 [Source:SWISS;Acc:Q6GLK2]	97.6	6.93	-3.81	5e-05	DOWN	93.5	32.84	85.06	13.31	9.84	10.59
XLOC_001952	Pip5k1a	Phosphatidylinositol 4-phosphate 5-kinase type-1 alpha [Source:SWISS;Acc:D3ZSI8]	40.1	3.05	-3.72	5e-05	DOWN	33.22	8.8	39.46	4.5	4.63	5.72
GENE09787.r1	PSMD4	26S proteasome non-ATPase regulatory subunit 4 [Source:SWISS;Acc:P55036]	12.8	1.31	-3.29	5e-05	DOWN	10.6	2.59	12.92	2.14	1.93	2.25
XLOC_002644	IL6R	Interleukin-6 receptor subunit alpha [Source:SWISS;Acc:O18796]	10.7	3.51	-1.61	5e-05	DOWN	8.34	5.58	10.13	5.68	5.25	6.07
GENE09794.r1	IL16	Pro-interleukin-16 [Source:SWISS;Acc:O62666]	20.2	3.11	-2.69	5e-05	DOWN	17.92	6.39	18.18	5.25	4.94	5.04
GENE09795.r1	CA043_MOUSE	Uncharacterized protein C1orf43 homolog [Source:SWISS;Acc:Q8R092]	13.1	2.17	-2.59	5e-05	DOWN	9.27	4.06	12.86	3.31	3.49	3.7
XLOC_002652	Pbxip1	Pre-B-cell leukemia transcription factor-interacting protein 1 [Source:SWISS;Acc:Q3TVI8]	61.3	5.01	-3.61	5e-05	DOWN	51.82	12.66	58.83	10.08	8.06	6.33
GENE09805.r1	Shc1	SHC-transforming protein 1 [Source:SWISS;Acc:P98083]	34.1	2.91	-3.55	5e-05	DOWN	29.79	6.57	33.54	4.18	4.69	5.31
XLOC_001966	KRTCAP2	Keratinocyte-associated protein 2 {ECO:0000250|UniProtKB:Q8N6L1} [Source:SWISS;Acc:P86229]	367	4.94	-6.22	5e-05	DOWN	263.42	38.51	365.71	7.6	3.56	12.08
XLOC_001967	SNX27	Sorting nexin-27 [Source:SWISS;Acc:A5PKA5]	487	7.73	-5.98	5e-05	DOWN	411.2	129.72	419.57	14.44	13.71	9.02
GENE09823.r1	ADAR	Double-stranded RNA-specific adenosine deaminase [Source:SWISS;Acc:P55265]	18.4	2.22	-3.06	5e-05	DOWN	13.48	4.11	20.53	4	3.12	3.63
XLOC_002661	Rps27	40S ribosomal protein S27 [Source:SWISS;Acc:Q71TY3]	6.41	2	-1.68	5e-05	DOWN	4.64	3.32	6.9	3.49	3.4	3
GENE09838.r1	ITGA10	Integrin alpha-10 [Source:SWISS;Acc:O75578]	8.8	1.98	-2.15	5e-05	DOWN	8.57	3.71	6.98	3.44	3.67	2.51
XLOC_003520	-	-	7.62	3.02	-1.33	5e-05	DOWN	6.53	6.4	4.38	4.81	4.93	5.08
XLOC_002668	-	-	9.11	2.7	-1.75	5e-05	DOWN	10.8	5.23	4.73	4.2	3.89	4.34
XLOC_001976	PRPF3	U4/U6 small nuclear ribonucleoprotein Prp3 [Source:SWISS;Acc:Q5ZJ85]	28.4	3.12	-3.19	5e-05	DOWN	26.54	5.26	28.79	5.21	4.74	5.45
GENE09852.r1	CERS2	Ceramide synthase 2 [Source:SWISS;Acc:Q3ZBF8]	13.9	4.34	-1.68	5e-05	DOWN	12.39	6.69	11.39	7.54	6.27	7.48
XLOC_001980	arnt	Aryl hydrocarbon receptor nuclear translocator [Source:SWISS;Acc:P79832]	34.3	4.08	-3.07	5e-05	DOWN	33.11	8.84	30.5	6.45	6.66	6.46
GENE09855.r1	setdb1b	Histone-lysine N-methyltransferase SETDB1-B [Source:SWISS;Acc:Q08BR4]	8.58	1.25	-2.78	5e-05	DOWN	7.1	2.56	8.29	2.08	1.93	2.04
GENE09872.r1	rpl18	60S ribosomal protein L18 [Source:SWISS;Acc:P69091]	485	7.16	-6.08	5e-05	DOWN	440.9	68.64	502.55	15.35	6.9	11.39
GENE09873.r1	SPHK2	Sphingosine kinase 2 [Source:SWISS;Acc:Q9NRA0]	8.85	2.23	-1.99	5e-05	DOWN	7.42	3.44	7.47	3.4	3.92	3.57
GENE09879.r1	TFPT	TCF3 fusion partner homolog [Source:SWISS;Acc:Q17QH7]	19.2	2.6	-2.88	5e-05	DOWN	16.72	7.31	16.63	4.44	4.08	4
XLOC_002678	mboat7	Lysophospholipid acyltransferase 7 [Source:SWISS;Acc:Q7SZQ0]	13.7	4.27	-1.69	5e-05	DOWN	11.45	6.79	12.1	6.7	6.66	7.1
GENE09886.r1	Rps9	40S ribosomal protein S9 [Source:SWISS;Acc:P29314]	687	29.4	-4.54	5e-05	DOWN	554.9	149.59	719.68	51.51	23.63	65.27
GENE09888.r1	leng8	Leukocyte receptor cluster member 8 homolog [Source:SWISS;Acc:A4QNR8]	82.8	3.82	-4.44	5e-05	DOWN	72.82	15.24	81.54	9.24	4.97	4.83
XLOC_002003	Hlf	Hepatic leukemia factor [Source:SWISS;Acc:Q8BW74]	65	10.3	-2.66	5e-05	DOWN	43.41	20.11	69.3	18.64	14.66	15.39
GENE09920.r1	SPAG9	C-Jun-amino-terminal kinase-interacting protein 4 [Source:SWISS;Acc:O60271]	11.1	1.7	-2.7	5e-05	DOWN	10.21	4.19	9.84	3.09	2.87	2.34
XLOC_002693	ARHGEF5	Rho guanine nucleotide exchange factor 5 [Source:SWISS;Acc:Q12774]	67.2	6.64	-3.34	5e-05	DOWN	54.88	17.74	68.3	11.43	12.87	9.91
XLOC_002019	ZYX	Zyxin [Source:SWISS;Acc:Q04584]	22.8	3.4	-2.75	5e-05	DOWN	18.42	6.02	23.74	5.42	6.12	5.05
GENE09954.r1	Nop2	Probable 28S rRNA (cytosine-C(5))-methyltransferase [Source:SWISS;Acc:Q922K7]	7.65	2.09	-1.87	5e-05	DOWN	5.73	3.45	7.61	3.55	3.57	3.14
XLOC_002021	ncapd2	Condensin complex subunit 1 [Source:SWISS;Acc:Q9YHY6]	8.6	2.35	-1.87	5e-05	DOWN	6.43	4.16	7.97	4.12	4.08	3.34
GENE09959.r1	IFFO1	Intermediate filament family orphan 1 [Source:SWISS;Acc:Q0D2I5]	5.13	1.84	-1.48	5e-05	DOWN	4.25	3.06	3.94	3.59	2.63	2.62
XLOC_002029	PLEKHG6	Pleckstrin homology domain-containing family G member 6 [Source:SWISS;Acc:Q3KR16]	61.8	5.59	-3.47	5e-05	DOWN	49.88	13.85	58.79	8.69	8.99	9.78
GENE09976.r1	Cdc42	Cell division control protein 42 homolog [Source:SWISS;Acc:Q8CFN2]	28.6	2.27	-3.66	5e-05	DOWN	22.07	6.69	27.05	3.75	2.58	4.59
GENE09997.r1	GNL1	Guanine nucleotide-binding protein-like 1 [Source:SWISS;Acc:P36915]	8.3	2.11	-1.98	5e-05	DOWN	7.27	3.82	6.97	2.76	3.1	4.49
GENE09998.r1	DDR1	Epithelial discoidin domain-containing receptor 1 [Source:SWISS;Acc:Q08345]	16.1	1.66	-3.28	5e-05	DOWN	15.66	3.24	15.93	2.96	2.8	2.35
GENE10006.r1	vars	Valine--tRNA ligase [Source:SWISS;Acc:P49696]	30.7	2.58	-3.57	5e-05	DOWN	24.04	8.37	32.06	4.36	3.71	4.41
GENE10007	Abhd16a	Abhydrolase domain-containing protein 16A [Source:SWISS;Acc:Q6MG55]	10.3	1.13	-3.18	5e-05	DOWN	7.2	3.28	10.47	1.15	2.25	2.01
XLOC_002048	-	-	47.7	5.03	-3.24	5e-05	DOWN	43.36	14.98	43.65	8.28	7.89	8.32
XLOC_002050	Dedd2	DNA-binding death effector domain-containing protein 2 [Source:SWISS;Acc:Q8QZV0]	53	9.15	-2.53	5e-05	DOWN	48.2	20.65	42.36	14.66	13.74	15.96
XLOC_002054	CIC	Protein capicua homolog [Source:SWISS;Acc:Q96RK0]	30.9	2.66	-3.54	5e-05	DOWN	28.05	4.58	34.64	4.61	4.15	4.13
GENE10035	Mdh2	Malate dehydrogenase, mitochondrial [Source:SWISS;Acc:P08249]	40.2	2.94	-3.77	5e-05	DOWN	37.07	7.93	41.3	4.85	4.6	4.54
GENE10040.r1	invs	Inversin [Source:SWISS;Acc:Q8UVC1]	4.01	0.853	-2.23	5e-05	DOWN	3.57	1.2	3.74	1.47	1.48	1.19
XLOC_002068	PDP1	[Pyruvate dehydrogenase [acetyl-transferring]]-phosphatase 1, mitochondrial [Source:SWISS;Acc:Q9P0J1]	27.6	2.34	-3.56	5e-05	DOWN	29.02	5.25	22.92	4.38	3.04	3.45
GENE10050.r1	KIAA1429	Protein virilizer homolog [Source:SWISS;Acc:Q69YN4]	9.86	1.82	-2.44	5e-05	DOWN	8.76	2.74	9.9	3.22	2.97	2.69
GENE10055.r1	Ptpn3	Tyrosine-protein phosphatase non-receptor type 3 [Source:SWISS;Acc:A2ALK8]	17.8	2.81	-2.66	5e-05	DOWN	18.85	6.67	13.51	4.81	4.77	4.2
GENE10058.r1	L3mbtl3	Lethal(3)malignant brain tumor-like protein 3 [Source:SWISS;Acc:Q8BLB7]	7.08	1.64	-2.11	5e-05	DOWN	5.9	2.94	6.58	2.77	2.55	2.66
GENE10061.r1	MSH5	MutS protein homolog 5 [Source:SWISS;Acc:O43196]	8.42	3.42	-1.3	5e-05	DOWN	7.98	6.36	5.26	6.06	5.69	4.85
GENE10067.r1	Lin37	Protein lin-37 homolog [Source:SWISS;Acc:Q9D8N6]	3.59	0.744	-2.27	5e-05	DOWN	2.94	2.16	2.98	0.89	1.52	1.24
GENE10068.r1	-	-	4.33	1.14	-1.92	5e-05	DOWN	3.5	2.65	3.46	1.87	1.65	1.99
XLOC_002085	CSNK2A1	Casein kinase II subunit alpha [Source:SWISS;Acc:P21868]	51.2	3.43	-3.9	5e-05	DOWN	48.46	9.12	43.08	4.74	5.12	6.69
GENE10095.r1	CkIIbeta	Casein kinase II subunit beta [Source:SWISS;Acc:P08182]	18.3	2.47	-2.89	5e-05	DOWN	16.85	4.62	15.95	3.7	4.12	4.11
GENE10103.r1	rxrba	Retinoic acid receptor RXR-beta-A [Source:SWISS;Acc:Q7SYN5]	58	2.79	-4.38	5e-05	DOWN	55.29	11.24	54.58	5.46	3.09	4.75
GENE10105	FHOD3	FH1/FH2 domain-containing protein 3 [Source:SWISS;Acc:Q2V2M9]	10.5	1.65	-2.66	5e-05	DOWN	9.03	2.78	10.08	2.9	1.58	3.44
GENE10115.r1	MACC1	Metastasis-associated in colon cancer protein 1 [Source:SWISS;Acc:Q6ZN28]	7.38	1.61	-2.2	5e-05	DOWN	6.32	3	6.07	2.94	2.13	2.57
GENE10126.r1	CPVL	Probable serine carboxypeptidase CPVL [Source:SWISS;Acc:Q9H3G5]	10.9	1.6	-2.77	5e-05	DOWN	11.21	2.75	9.22	2.62	2.84	2.34
GENE10129.r1	tax1bp1b	Tax1-binding protein 1 homolog B [Source:SWISS;Acc:Q6P132]	55.2	6.59	-3.07	5e-05	DOWN	44.73	15.07	57.72	10.34	9.52	11.62
GENE10136.r1	skap2	Src kinase-associated phosphoprotein 2 [Source:SWISS;Acc:Q1KKZ1]	6.5	0.875	-2.89	5e-05	DOWN	6.52	2.83	4.96	1.54	1.3	1.43
GENE10143.r1	DFNA5	Non-syndromic hearing impairment protein 5 [Source:SWISS;Acc:O60443]	8.77	3.05	-1.52	5e-05	DOWN	7.13	4.5	7.67	4.68	4.28	5.8
GENE10144.r1	Mpp6	MAGUK p55 subfamily member 6 [Source:SWISS;Acc:Q9JLB0]	5.81	2.83	-1.04	5e-05	DOWN	4.52	4.12	4.55	4.31	4.48	5.05
XLOC_002766	KIF13A	Kinesin-like protein KIF13A [Source:SWISS;Acc:Q9H1H9]	45.8	5.2	-3.14	5e-05	DOWN	41.8	12.78	41.66	8.18	8.22	8.76
GENE10155.r1	tbrg4	Protein TBRG4 [Source:SWISS;Acc:Q6DJ55]	6.27	2.09	-1.59	5e-05	DOWN	4.54	3.69	5.81	3.07	3.43	3.66
GENE10183.r1	brd9	Bromodomain-containing protein 9 [Source:SWISS;Acc:Q7ZUF2]	4.8	1.33	-1.86	5e-05	DOWN	3.81	2.75	4.08	2.04	2	2.4
GENE10185.r1	PLEKHG4B	Pleckstrin homology domain-containing family G member 4B [Source:SWISS;Acc:Q96PX9]	18.4	1.37	-3.75	5e-05	DOWN	16.23	3.7	18.71	2.05	2.46	2.18
GENE10187.r1	-	-	7.79	1.19	-2.71	5e-05	DOWN	3.82	2.74	8	1.74	1.94	2.03
XLOC_002136	CMLKR1	Chemokine-like receptor 1 [Source:SWISS;Acc:B9VR26]	13.3	2.5	-2.41	5e-05	DOWN	10.8	4.34	11.33	4.02	3.85	4.11
XLOC_002138	ZNF226	Zinc finger protein 226 [Source:SWISS;Acc:Q9NYT6]	18	4.7	-1.94	5e-05	DOWN	14.19	8.5	15.7	7.32	7.13	8.48
GENE10210	ptpru	Receptor-type tyrosine-protein phosphatase U [Source:SWISS;Acc:B3DK56]	6.82	0.673	-3.34	5e-05	DOWN	6.71	1.42	6.38	1.31	1.12	0.81
GENE10211.r1	MRPL17	39S ribosomal protein L17, mitochondrial [Source:SWISS;Acc:Q5RCA3]	4.09	1.54	-1.41	5e-05	DOWN	3.55	2.62	3.25	2.4	2.54	2.56
GENE10214.r1	mpra	Membrane progestin receptor alpha [Source:SWISS;Acc:Q801D8]	20.3	5.09	-1.99	5e-05	DOWN	15.89	9.6	18.65	7.59	7.55	9.36
GENE10236.r1	CTSK	Cathepsin K [Source:SWISS;Acc:Q5E968]	20.2	2.99	-2.76	5e-05	DOWN	20.11	5.14	19.98	5.95	4.28	3.83
GENE10241.r1	Prdm1	PR domain zinc finger protein 1 [Source:SWISS;Acc:Q60636]	6.09	2.25	-1.44	5e-05	DOWN	5.81	2.86	5.02	3.7	3.75	3.45
GENE10244.r1	TSPAN11	Tetraspanin-11 [Source:SWISS;Acc:Q0VC33]	7.05	3.07	-1.2	5e-05	DOWN	5.07	4.37	6.3	4.93	5.48	4.5
GENE10245.r1	Trim27	Zinc finger protein RFP [Source:SWISS;Acc:Q62158]	10.3	3.22	-1.68	5e-05	DOWN	9.32	3.5	8.77	6.14	4.51	4.99
GENE10247.r1	CRACR2A	EF-hand calcium-binding domain-containing protein 4B [Source:SWISS;Acc:Q9BSW2]	2.42	0.827	-1.55	5e-05	DOWN	2.29	1.03	2.03	1.29	1.32	1.46
GENE10253.r1	SLC6A12	Sodium- and chloride-dependent betaine transporter [Source:SWISS;Acc:P48065]	10.2	2	-2.35	5e-05	DOWN	9.53	3.68	8.77	3.63	3.06	2.99
XLOC_002170	ST8SIA1	Alpha-N-acetylneuraminide alpha-2,8-sialyltransferase [Source:SWISS;Acc:P61642]	9.34	1.58	-2.56	5e-05	DOWN	8.33	2.46	8.35	2.71	2.64	2.27
XLOC_002176	snd1	Staphylococcal nuclease domain-containing protein 1 [Source:SWISS;Acc:Q7ZT42]	64.5	3.14	-4.36	5e-05	DOWN	55.64	10.49	70.53	6.6	4.59	3.42
GENE10276.r1	ATG5	Autophagy protein 5 [Source:SWISS;Acc:Q3MQ24]	23.1	3.73	-2.63	5e-05	DOWN	24.89	8.94	18.12	5.69	5.89	6.39
GENE10277	DCTN3	Dynactin subunit 3 [Source:SWISS;Acc:Q0P5A1]	17.5	0.834	-4.39	5e-05	DOWN	16.31	2.5	15.99	1.6	1.31	1.09
GENE10278.r1	nt5c3	Cytosolic 5'-nucleotidase 3 [Source:SWISS;Acc:Q7SYN4]	9.44	1.7	-2.47	5e-05	DOWN	7.86	3.07	9.19	2.82	2.59	2.84
GENE10280.r2	-	-	15.9	2.71	-2.55	5e-05	DOWN	12.87	5.79	13.92	4.07	4.41	4.49
GENE10281.r1	DHDDS	Dehydrodolichyl diphosphate syntase complex subunit DHDDS {ECO:0000305} [Source:SWISS;Acc:Q86SQ9]	6.88	1.78	-1.95	5e-05	DOWN	5.5	3.26	6.43	3.19	2.5	2.96
GENE10286.r1	-	-	24.5	4.65	-2.4	5e-05	DOWN	27.4	11.45	17	7.01	8.37	7.41
GENE10287.r1	Hepacam2	HEPACAM family member 2 [Source:SWISS;Acc:Q4VAH7]	23.4	2.48	-3.24	5e-05	DOWN	13.99	4.64	28.81	4.14	4.02	3.85
GENE10295.r1	USF2	Upstream stimulatory factor 2 [Source:SWISS;Acc:Q15853]	16.8	3.21	-2.39	5e-05	DOWN	15.58	6.98	15.04	5.11	4.66	6.02
GENE10296.r1	Etfb	Electron transfer flavoprotein subunit beta [Source:SWISS;Acc:Q68FU3]	18	1.84	-3.29	5e-05	DOWN	16.19	4.32	17.42	3.3	2.52	3.1
GENE10306.r1	Ethe1	Persulfide dioxygenase ETHE1, mitochondrial [Source:SWISS;Acc:Q9DCM0]	17.1	2.3	-2.9	5e-05	DOWN	16.07	6.73	15.45	3.89	3.51	3.73
GENE10311.r1	LSR	Lipolysis-stimulated lipoprotein receptor [Source:SWISS;Acc:Q86X29]	22.2	2.92	-2.93	5e-05	DOWN	21.25	6.88	20.29	5.16	4.53	4.41
GENE10325.r1	Fli1	Friend leukemia integration 1 transcription factor [Source:SWISS;Acc:P26323]	20.2	3.77	-2.42	5e-05	DOWN	18.34	6.59	18.1	7.22	6.32	4.71
XLOC_002860	Ccdc105	Coiled-coil domain-containing protein 105 [Source:SWISS;Acc:Q4V7B5]	26.3	3.9	-2.76	5e-05	DOWN	23.49	7.88	26.65	7.56	5.59	5.36
GENE10337.r1	SLC9A1	Sodium/hydrogen exchanger 1 [Source:SWISS;Acc:P23791]	13	2.5	-2.38	5e-05	DOWN	11.48	4.12	12.85	4.15	3.98	4
XLOC_002211	MAN1C1	Mannosyl-oligosaccharide 1,2-alpha-mannosidase IC [Source:SWISS;Acc:Q9NR34]	21.9	4.48	-2.29	5e-05	DOWN	21.32	9.09	17.79	7.44	7.51	6.87
GENE10341.r1	-	-	15.3	2.45	-2.64	5e-05	DOWN	11.83	5.17	14.44	3.81	4.31	3.76
GENE10351.r1	Mycbp	C-Myc-binding protein [Source:SWISS;Acc:Q9EQS3]	8.82	1.55	-2.51	5e-05	DOWN	5.44	2.69	9.41	2.36	2.02	3.07
GENE10361.r1	UTP11L	Probable U3 small nucleolar RNA-associated protein 11 [Source:SWISS;Acc:Q9Y3A2]	8.94	1.6	-2.48	5e-05	DOWN	7.89	3.51	7.68	1.99	2.95	2.94
GENE10364.r1	GNL2	Nucleolar GTP-binding protein 2 [Source:SWISS;Acc:Q13823]	18.7	2.67	-2.81	5e-05	DOWN	15.79	5.25	18.83	4.62	4.23	4.22
GENE10366.r1	Snip1	Smad nuclear interacting protein 1 [Source:SWISS;Acc:Q5M9G6]	7.4	1.64	-2.18	5e-05	DOWN	6.35	2.53	7.08	2.82	2.37	2.64
GENE10367.r1	MAP3K5	Mitogen-activated protein kinase kinase kinase 5 [Source:SWISS;Acc:Q99683]	11.2	1.17	-3.25	5e-05	DOWN	10.62	3.99	9.38	1.94	1.63	2.09
GENE10370.r1	THRAP3	Thyroid hormone receptor-associated protein 3 [Source:SWISS;Acc:Q9Y2W1]	12.2	2.78	-2.14	5e-05	DOWN	11.92	4.97	9.37	4.96	4.3	4.36
GENE10371.r1	Cd2ap	CD2-associated protein [Source:SWISS;Acc:F1LRS8]	54.5	2.34	-4.54	5e-05	DOWN	56.2	15.28	41.82	4.93	3.5	2.97
GENE10376.r1	CNFN	Cornifelin [Source:SWISS;Acc:Q0VBW2]	19.4	2.5	-2.96	5e-05	DOWN	16.64	6.29	16.28	3.47	3.73	5.1
XLOC_002879	CSF3R	Granulocyte colony-stimulating factor receptor [Source:SWISS;Acc:Q99062]	13.5	4.05	-1.74	5e-05	DOWN	10.78	6.18	11.69	6.97	6.57	6.06
XLOC_002239	INPP5B	Type II inositol 1,4,5-trisphosphate 5-phosphatase [Source:SWISS;Acc:P32019]	42.5	3.02	-3.81	5e-05	DOWN	39.63	8.02	40.16	5.16	4.28	5.02
GENE10411.r1	rps19	40S ribosomal protein S19 [Source:SWISS;Acc:P61155]	264	2.83	-6.55	5e-05	DOWN	251.27	39.95	257.51	5.65	3.56	4.28
GENE10412.r1	Bcam	Basal cell adhesion molecule [Source:SWISS;Acc:Q9ESS6]	23.6	2.43	-3.28	5e-05	DOWN	19.69	6.23	23.35	4.17	3.99	3.76
XLOC_002906	apoeb	Apolipoprotein Eb [Source:SWISS;Acc:O42364]	2150	76.1	-4.82	5e-05	DOWN	1763.81	312.01	2323.16	218.73	88.94	51.27
GENE10423.r1	MEP1B	Meprin A subunit beta [Source:SWISS;Acc:Q16820]	188	5.32	-5.15	5e-05	DOWN	140.75	27.52	185.01	11.31	9.32	5.3
XLOC_002907	Ddx6	Probable ATP-dependent RNA helicase DDX6 [Source:SWISS;Acc:P54823]	32	5.38	-2.57	5e-05	DOWN	26.85	8.75	30.96	8.09	7.28	10.33
GENE10428.r1	Cbl	E3 ubiquitin-protein ligase CBL [Source:SWISS;Acc:P22682]	8.82	1.11	-2.99	5e-05	DOWN	7.71	2.84	8.19	1.69	1.93	1.82
GENE10440	Ptpn23	Tyrosine-protein phosphatase non-receptor type 23 [Source:SWISS;Acc:Q6PB44]	15.5	2.01	-2.95	5e-05	DOWN	13.03	3.55	15.71	3.36	3.23	3.02
GENE10441	PTPN23	Tyrosine-protein phosphatase non-receptor type 23 [Source:SWISS;Acc:Q9H3S7]	11.3	1.45	-2.96	5e-05	DOWN	9.61	2.53	11.71	2.45	2.31	2.08
GENE10442.r1	SCAP	Sterol regulatory element-binding protein cleavage-activating protein [Source:SWISS;Acc:Q12770]	9.49	1.15	-3.04	5e-05	DOWN	7.92	2.27	9.94	2.06	1.77	1.71
XLOC_002915	SMARCC1	SWI/SNF complex subunit SMARCC1 [Source:SWISS;Acc:Q92922]	22.1	2.84	-2.96	5e-05	DOWN	16.39	6.24	24.78	5.08	4.42	4.15
XLOC_002920	herpud2	Homocysteine-responsive endoplasmic reticulum-resident ubiquitin-like domain member 2 protein [Source:SWISS;Acc:Q6NYI0]	14	2.99	-2.23	5e-05	DOWN	13.13	4.33	12.91	4.37	5.09	5.29
GENE10455.r1	SOSTDC1	Sclerostin domain-containing protein 1 [Source:SWISS;Acc:Q6VYA3]	3.64	1.58	-1.21	5e-05	DOWN	3.16	1.74	3.25	2.31	2.77	2.66
GENE10460.r1	meox2	Homeobox protein MOX-2 [Source:SWISS;Acc:P39021]	13.1	2.77	-2.24	5e-05	DOWN	11.99	3.74	13.03	4.54	4.44	4.47
GENE10467.r1	ARL4A	ADP-ribosylation factor-like protein 4A [Source:SWISS;Acc:P40617]	7.81	1.8	-2.12	5e-05	DOWN	5.73	3.36	7.92	3.06	3.2	2.52
GENE10477.r1	GLCCI1	Glucocorticoid-induced transcript 1 protein [Source:SWISS;Acc:Q86VQ1]	18.8	3.35	-2.49	5e-05	DOWN	16.05	6.06	17.2	5.46	5.02	5.61
GENE10478.r1	mios	WD repeat-containing protein mio [Source:SWISS;Acc:Q802U2]	8.31	2.79	-1.58	5e-05	DOWN	8.17	3.83	7.03	4.76	4.26	4.52
XLOC_002937	SEPT7	Septin-7 [Source:SWISS;Acc:Q6GLZ5]	93.6	4.43	-4.4	5e-05	DOWN	76.51	15.88	92.41	10.96	8.08	3.12
GENE10484.r1	Nek10	Serine/threonine-protein kinase Nek10 [Source:SWISS;Acc:Q3UGM2]	4.2	1.23	-1.77	5e-05	DOWN	5.84	2.29	1.92	2.31	2.19	1.48
GENE10485.r1	RARB	Retinoic acid receptor beta [Source:SWISS;Acc:P10826]	3.61	1.72	-1.07	5e-05	DOWN	4.38	1.9	1.94	2.88	3.09	2.33
XLOC_002939	UBE2E1	Ubiquitin-conjugating enzyme E2 E1 [Source:SWISS;Acc:P51965]	59.9	4.64	-3.69	5e-05	DOWN	45.78	8.73	70.37	7.68	7.65	6.94
XLOC_003771	-	-	7.42	1.46	-2.35	5e-05	DOWN	4.25	2.73	7.07	1.88	2.75	2.54
XLOC_002949	Brd2	Bromodomain-containing protein 2 [Source:SWISS;Acc:Q6MGA9]	43.4	4.41	-3.3	5e-05	DOWN	41.83	12.19	37.53	8.01	7.03	6.38
GENE10511.r1	Tap1	Antigen peptide transporter 1 [Source:SWISS;Acc:P21958]	19	1.9	-3.33	5e-05	DOWN	12.99	4.47	21.39	3.05	3.1	3.08
GENE10526.r1	PAQR6	Progestin and adipoQ receptor family member 6 [Source:SWISS;Acc:Q6TCH4]	4.63	2.18	-1.09	5e-05	DOWN	3.67	3.17	3.82	3.49	3.48	3.6
XLOC_002309	rbm8a	RNA-binding protein 8A [Source:SWISS;Acc:B5DGI7]	43.3	6.48	-2.74	5e-05	DOWN	33.07	14.71	46.16	12.28	9.37	9.22
GENE10534.r1	SV2A	Synaptic vesicle glycoprotein 2A [Source:SWISS;Acc:Q29397]	7.7	3.64	-1.08	5e-05	DOWN	6	5.08	6.02	5.53	6.61	5.54
GENE10553.r1	plcA	1-phosphatidylinositol phosphodiesterase [Source:SWISS;Acc:P34024]	17.4	2.71	-2.68	5e-05	DOWN	11.72	6.21	17.59	3.37	4.49	5.32
XLOC_002319	RAB11A	Ras-related protein Rab-11A [Source:SWISS;Acc:Q5ZJN2]	60.4	7.36	-3.04	5e-05	DOWN	48.15	22.69	56.61	12.89	12.85	9.75
GENE10567.r1	gpatch4	G patch domain-containing protein 4 [Source:SWISS;Acc:Q4V842]	5.28	2.14	-1.31	5e-05	DOWN	3.36	3.04	5.46	3.35	3.75	3.31
GENE10570.r1	TSPAN13	Tetraspanin-13 [Source:SWISS;Acc:Q3ZBV0]	27.7	2.02	-3.78	5e-05	DOWN	20.05	7.56	27.62	4.19	3.25	2.31
GENE10571.r1	Bag6	Large proline-rich protein BAG6 [Source:SWISS;Acc:A3KPW9]	13.6	1.57	-3.11	5e-05	DOWN	11.03	3.68	14.04	2.77	2.57	2.22
GENE10576.r1	Gabbr1	Gamma-aminobutyric acid type B receptor subunit 1 [Source:SWISS;Acc:Q9WV18]	8.68	3.25	-1.42	5e-05	DOWN	9.6	4.54	5.64	5.19	5.88	4.63
XLOC_002974	DHX16	Putative pre-mRNA-splicing factor ATP-dependent RNA helicase DHX16 [Source:SWISS;Acc:Q767K6]	32.1	7.07	-2.18	5e-05	DOWN	32.11	10.26	32	10.65	10.41	12.88
XLOC_002332	Bmper	BMP-binding endothelial regulator protein [Source:SWISS;Acc:Q8CJ69]	6.41	2.86	-1.17	5e-05	DOWN	5.56	3.92	5.17	4.58	4.47	4.77
XLOC_003788	-	-	10.1	1.95	-2.36	5e-05	DOWN	5.23	4.02	9.89	3.37	3.16	3.05
GENE10599.r1	rhbg	Ammonium transporter Rh type B [Source:SWISS;Acc:Q18PF6]	162	4.26	-5.25	5e-05	DOWN	145.53	27.6	166.86	10.05	6.28	3.86
XLOC_002342	Rrnad1	Protein RRNAD1 [Source:SWISS;Acc:Q8BZG5]	29.3	1.99	-3.88	5e-05	DOWN	22.86	8.27	28.14	3.11	3.08	3.29
XLOC_003793	-	-	13.2	2.44	-2.44	5e-05	DOWN	7.48	6.59	12.08	4.5	4.49	3.03
GENE10624.r1	thbs3a	Thrombospondin-3a [Source:SWISS;Acc:Q8JHW2]	7.68	2.54	-1.6	5e-05	DOWN	6.79	3.44	6.81	4.32	4	3.97
GENE10625.r1	MTX1	Metaxin-1 [Source:SWISS;Acc:Q27HK4]	8.15	2.99	-1.44	5e-05	DOWN	6.46	5.69	6.59	5.08	4.63	4.77
XLOC_004454	Vars2	Valine--tRNA ligase, mitochondrial [Source:SWISS;Acc:Q3U2A8]	13.9	3.37	-2.04	5e-05	DOWN	11.48	6.16	12.12	5.25	5.64	5.52
XLOC_003802	sacm1lb	Phosphatidylinositide phosphatase SAC1-B [Source:SWISS;Acc:A4VCH0]	28.5	2.38	-3.59	5e-05	DOWN	23.36	7.77	27.44	4.12	3.57	3.88
GENE10645.r1	anln	Actin-binding protein anillin [Source:SWISS;Acc:Q801E2]	8.49	0.848	-3.32	5e-05	DOWN	6.73	2.36	8.57	1.63	1.45	1.04
GENE10651.r1	C1GALT1	Glycoprotein-N-acetylgalactosamine 3-beta-galactosyltransferase 1 [Source:SWISS;Acc:Q9NS00]	42.3	2.38	-4.15	5e-05	DOWN	44.47	7.89	30.26	3.99	3.8	3.78
XLOC_003813	GLCCI1	Glucocorticoid-induced transcript 1 protein [Source:SWISS;Acc:Q86VQ1]	19	4.24	-2.17	5e-05	DOWN	15.23	6.99	17.49	5.98	6.54	7.85
XLOC_004472	PHF14	PHD finger protein 14 [Source:SWISS;Acc:O94880]	18.6	2.75	-2.76	5e-05	DOWN	12.07	6.8	19.85	5.06	3.23	4.76
GENE10669.r1	-	-	5.44	1.82	-1.58	5e-05	DOWN	3.86	2.53	4.96	2.56	2.65	3.64
XLOC_005205	-	-	3.75	1.05	-1.83	5e-05	DOWN	2.44	1.77	3.21	1.81	1.39	1.95
GENE10670.r1	SEPT7	Septin-7 [Source:SWISS;Acc:O55131]	51.6	3.1	-4.06	5e-05	DOWN	43.09	11.79	48.91	5.76	5.09	4.2
GENE10671.r1	eepd1	Endonuclease/exonuclease/phosphatase family domain-containing protein 1 [Source:SWISS;Acc:Q6TEQ0]	8.23	2.59	-1.67	5e-05	DOWN	6.39	4.1	7.3	3.97	4.69	4.06
GENE10677.r1	Acan	Aggrecan core protein [Source:SWISS;Acc:Q61282]	16.7	1.77	-3.24	5e-05	DOWN	23.55	3.22	9.36	3.21	2.68	2.75
XLOC_004489	EDIL3	EGF-like repeat and discoidin I-like domain-containing protein 3 [Source:SWISS;Acc:O43854]	13	2.5	-2.38	5e-05	DOWN	11.74	4.52	11.38	4.22	4.12	3.84
GENE10680.r1	abhd2b	Abhydrolase domain-containing protein 2-B [Source:SWISS;Acc:Q05AK6]	29.3	3.05	-3.27	5e-05	DOWN	23.29	7.58	26.3	5.54	4.6	4.52
GENE10682.r1	AEN	Apoptosis-enhancing nuclease [Source:SWISS;Acc:Q8WTP8]	3.26	1.68	-0.954	5e-05	DOWN	1.81	2.45	3.19	2.81	2.61	2.7
GENE10683.r1	PDIA3	Protein disulfide-isomerase A3 [Source:SWISS;Acc:Q8JG64]	93.2	4.55	-4.36	5e-05	DOWN	65.43	18.5	101.02	8.26	7.11	6.35
GENE10687.r1	ALKBH3	Alpha-ketoglutarate-dependent dioxygenase alkB homolog 3 [Source:SWISS;Acc:Q32L00]	8.19	3.54	-1.21	5e-05	DOWN	7.63	5.88	5.58	5.19	5.72	6.27
GENE10688.r1	hsd17b12a	Estradiol 17-beta-dehydrogenase 12-A [Source:SWISS;Acc:Q6P3L6]	19.1	3.88	-2.3	5e-05	DOWN	15.34	8.08	16.59	6.25	6.52	6.22
XLOC_004500	Api5	Apoptosis inhibitor 5 [Source:SWISS;Acc:O35841]	9.67	1.63	-2.57	5e-05	DOWN	8.98	2.99	9.51	2.41	2.84	2.72
GENE10695.r1	Tdg	G/T mismatch-specific thymine DNA glycosylase [Source:SWISS;Acc:P56581]	6.27	1.47	-2.09	5e-05	DOWN	4.98	2.58	5.86	2.4	2.24	2.52
XLOC_003842	PIK3C2A	Phosphatidylinositol 4-phosphate 3-kinase C2 domain-containing subunit alpha [Source:SWISS;Acc:O00443]	31.1	3.18	-3.29	5e-05	DOWN	25.22	4.97	31.48	5.77	4.13	3.83
GENE10702.r1	rps13	40S ribosomal protein S13 [Source:SWISS;Acc:P47772]	510	8.81	-5.85	5e-05	DOWN	435.15	80.42	490.86	18.18	9.27	15.03
GENE10703.r1	PPP1R15A	Protein phosphatase 1 regulatory subunit 15A [Source:SWISS;Acc:O75807]	37.9	5.93	-2.68	5e-05	DOWN	46.9	10.2	24.36	9.13	9.9	9.83
GENE10706.r1	smap	Small acidic protein [Source:SWISS;Acc:Q7ZVC9]	15.1	4.13	-1.87	5e-05	DOWN	15.17	6.1	11.2	8.2	6.34	5.31
GENE10712.r1	Psma1	Proteasome subunit alpha type-1 [Source:SWISS;Acc:Q9R1P4]	20.3	3.29	-2.63	5e-05	DOWN	13.45	6.8	21.4	4.32	4.97	6.61
GENE10718.r1	rpl27a	60S ribosomal protein L27a [Source:SWISS;Acc:P47830]	389	7.31	-5.73	5e-05	DOWN	358.61	76.64	352.41	13.68	6.71	14.65
GENE10719.r1	Akip1	A-kinase-interacting protein 1 [Source:SWISS;Acc:Q9JJR5]	6.87	1.57	-2.13	5e-05	DOWN	7.92	2.87	5.06	2.7	1.78	3
XLOC_003855	znf143	Zinc finger protein 143 [Source:SWISS;Acc:Q1LYE3]	21.2	3.29	-2.69	5e-05	DOWN	20.19	7.09	16.9	5.38	5.4	5.15
XLOC_003856	wee1-b	Wee1-like protein kinase 1-B [Source:SWISS;Acc:Q8QGV2]	6.24	1.89	-1.72	5e-05	DOWN	7.35	2.16	4.56	2.51	2.35	3.3
GENE10727.r1	SWAP70	Switch-associated protein 70 [Source:SWISS;Acc:Q5F4B2]	5.05	1.57	-1.69	5e-05	DOWN	4.88	2.43	4.18	2.49	3.22	2.12
GENE10730.r1	PARVB	Beta-parvin [Source:SWISS;Acc:Q9HBI1]	10.7	4.1	-1.38	5e-05	DOWN	10.84	6.33	7.26	6.44	6.2	7.39
XLOC_004524	HDAC10	Histone deacetylase 10 [Source:SWISS;Acc:Q969S8]	10.5	3.91	-1.43	5e-05	DOWN	8.42	6.5	8.32	6.28	6.12	6.76
GENE10735.r1	ADCK2	Uncharacterized aarF domain-containing protein kinase 2 [Source:SWISS;Acc:Q7Z695]	5.6	1.56	-1.84	5e-05	DOWN	4.89	2.25	5.36	2.19	2.5	2.94
XLOC_004533	Yars2	Tyrosine--tRNA ligase, mitochondrial [Source:SWISS;Acc:Q8BYL4]	20.4	4.6	-2.15	5e-05	DOWN	22.76	7.59	17.4	6.95	6.6	8.72
XLOC_004535	-	-	31.2	4.51	-2.79	5e-05	DOWN	35.6	7.34	23.23	8.55	5.07	8.2
XLOC_004537	fbln1	Fibulin-1 [Source:SWISS;Acc:O42182]	26	6.18	-2.08	5e-05	DOWN	20.28	9.62	24.86	10.35	9.73	10.11
XLOC_003871	PLXNB2	Plexin-B2 [Source:SWISS;Acc:O15031]	23.4	2.03	-3.53	5e-05	DOWN	23.7	5.55	20.53	3.87	2.97	2.97
GENE10773.r1	Adamts20	A disintegrin and metalloproteinase with thrombospondin motifs 20 [Source:SWISS;Acc:P59511]	2.76	1.37	-1.01	5e-05	DOWN	2.7	1.52	1.95	2.38	2.25	1.97
GENE10779.r1	YAF2	YY1-associated factor 2 [Source:SWISS;Acc:Q8IY57]	18.8	2.7	-2.8	5e-05	DOWN	15.62	4.99	16.74	3.92	3.99	5.15
GENE10780.r1	GXYLT1	Glucoside xylosyltransferase 1 [Source:SWISS;Acc:Q5ZKI6]	12.4	3.1	-2	5e-05	DOWN	12.29	4.51	10.23	4.48	4.4	6.11
XLOC_003893	CNOT4	CCR4-NOT transcription complex subunit 4 [Source:SWISS;Acc:O95628]	9.41	1.88	-2.33	5e-05	DOWN	8.7	3.21	8.52	3.28	2.91	2.96
XLOC_003897	slc35b4	UDP-xylose and UDP-N-acetylglucosamine transporter [Source:SWISS;Acc:Q7ZW46]	6.39	1.7	-1.91	5e-05	DOWN	4.48	2.94	5.94	2.39	2.83	2.98
XLOC_003902	TAF3	Transcription initiation factor TFIID subunit 3 [Source:SWISS;Acc:Q5F489]	42.1	3.39	-3.63	5e-05	DOWN	36.17	8.1	39.01	5.76	5.11	5.57
GENE10818.r1	celf2	CUGBP Elav-like family member 2 [Source:SWISS;Acc:Q6P0B1]	29.3	4.5	-2.7	5e-05	DOWN	23.44	9.02	28.28	7.53	6.44	7.85
GENE10819.r1	dhtkd1	Probable 2-oxoglutarate dehydrogenase E1 component DHKTD1, mitochondrial [Source:SWISS;Acc:Q5PRA2]	6.51	2.29	-1.5	5e-05	DOWN	5.08	3.73	5.77	3.59	4.4	3.19
GENE10820.r1	Camk1d	Calcium/calmodulin-dependent protein kinase type 1D [Source:SWISS;Acc:Q8BW96]	6.33	2.76	-1.2	5e-05	DOWN	4.9	4.11	5.08	4.7	4.12	4.6
XLOC_003910	FGD6	FYVE, RhoGEF and PH domain-containing protein 6 [Source:SWISS;Acc:Q6ZV73]	17.8	2.15	-3.05	5e-05	DOWN	14.94	4.63	17.56	3.92	3.6	2.97
GENE10831.r1	CCDC136	Coiled-coil domain-containing protein 136 [Source:SWISS;Acc:Q96JN2]	6.73	2.44	-1.46	5e-05	DOWN	6.83	3.04	5.55	3.76	4.54	3.83
GENE10836.r1	NT5DC3	5'-nucleotidase domain-containing protein 3 [Source:SWISS;Acc:Q86UY8]	8.71	2.48	-1.81	5e-05	DOWN	7.46	4.94	6.93	3.78	4.09	4.25
GENE10837.r1	Hsp90b1	Endoplasmin {ECO:0000250|UniProtKB:P08113} [Source:SWISS;Acc:Q66HD0]	17.9	2.65	-2.76	5e-05	DOWN	10.87	5.64	20.69	5.12	4	3.72
GENE10839.r1	HBP1	HMG box-containing protein 1 [Source:SWISS;Acc:Q2KJ34]	17.5	2.49	-2.82	5e-05	DOWN	18.91	4.57	13.89	4.45	3.42	4.29
GENE10845.r1	PLEKHA5	Pleckstrin homology domain-containing family A member 5 [Source:SWISS;Acc:Q9HAU0]	15	1.61	-3.22	5e-05	DOWN	12.49	3.65	15.58	2.58	2.72	2.51
GENE10853.r1	SCAMP2	Secretory carrier-associated membrane protein 2 [Source:SWISS;Acc:O15127]	22.6	3.92	-2.53	5e-05	DOWN	18.62	8.22	21.36	6.58	5.67	6.91
GENE10854.r1	MPI	Mannose-6-phosphate isomerase [Source:SWISS;Acc:Q3SZI0]	11.9	1.83	-2.7	5e-05	DOWN	9.04	4.19	10.96	3.67	2.64	2.46
XLOC_003927	Psma4	Proteasome subunit alpha type-4 [Source:SWISS;Acc:P21670]	15.9	5.34	-1.57	5e-05	DOWN	10.98	8.53	14.5	9.92	7.01	8.88
XLOC_004593	Oaz2	Ornithine decarboxylase antizyme 2 [Source:SWISS;Acc:O08608]	32.7	3.4	-3.26	5e-05	DOWN	31.5	9.41	26.01	5.48	5.26	5.78
GENE10862.r1	PPIB	Peptidyl-prolyl cis-trans isomerase B [Source:SWISS;Acc:P23284]	53.1	2.12	-4.65	5e-05	DOWN	42.01	7.29	59.7	3.97	2.66	3.46
XLOC_004596	Adpgk	ADP-dependent glucokinase [Source:SWISS;Acc:Q8VDL4]	12.9	1.49	-3.12	5e-05	DOWN	14.27	2.85	9.92	2.43	2.37	2.45
GENE10867.r1	Snx1	Sorting nexin-1 [Source:SWISS;Acc:Q9WV80]	38.5	3.09	-3.64	5e-05	DOWN	33.17	8.88	36.94	5.95	4.1	4.66
GENE10868.r1	Ireb2	Iron-responsive element-binding protein 2 [Source:SWISS;Acc:Q811J3]	13.4	1.36	-3.31	5e-05	DOWN	11.45	3.46	13.51	2.44	2.23	1.92
GENE10870.r1	wdr61	WD repeat-containing protein 61 [Source:SWISS;Acc:Q6P5M2]	6.99	2.41	-1.54	5e-05	DOWN	6.17	3.74	5.65	3.47	3.6	4.66
GENE10872.r1	Sin3a	Paired amphipathic helix protein Sin3a [Source:SWISS;Acc:Q60520]	16.3	3.44	-2.24	5e-05	DOWN	13.42	5.64	16.09	4.82	6.14	5.69
XLOC_004603	PTPN9	Tyrosine-protein phosphatase non-receptor type 9 [Source:SWISS;Acc:P43378]	31.2	3.04	-3.36	5e-05	DOWN	22.9	7.83	31.95	4.58	3.52	5.96
GENE10876.r1	Snupn	Snurportin-1 [Source:SWISS;Acc:Q68FP5]	8.61	2.94	-1.55	5e-05	DOWN	5.02	3.14	10.52	3.2	5.28	6.34
GENE10877.r1	Snx33	Sorting nexin-33 [Source:SWISS;Acc:Q4VAA7]	28.9	2.34	-3.63	5e-05	DOWN	27.7	6.2	26.92	3.99	3.61	3.71
XLOC_003940	cat	Catalase [Source:SWISS;Acc:Q9PT92]	115	8.9	-3.69	5e-05	DOWN	114.88	24.84	99.75	13.7	13.26	15.83
GENE10897.r1	ANKRD26	Ankyrin repeat domain-containing protein 26 [Source:SWISS;Acc:Q9UPS8]	7.69	1.37	-2.49	5e-05	DOWN	6.58	2.46	7.51	2.3	2.5	1.93
GENE10906.r1	Afg3l1	AFG3-like protein 1 [Source:SWISS;Acc:Q920A7]	9.15	1.51	-2.6	5e-05	DOWN	7.9	2.88	9.38	2.81	2.4	2.17
GENE10925.r1	P65-A	Synaptotagmin-A [Source:SWISS;Acc:P24505]	5.32	2.67	-0.995	5e-05	DOWN	4.02	4.93	3.77	4.1	5.08	3.72
GENE10926.r1	Dld	Dihydrolipoyl dehydrogenase, mitochondrial [Source:SWISS;Acc:O08749]	46.1	2.16	-4.42	5e-05	DOWN	39.98	7.19	48.41	4.45	2.88	2.95
GENE10931	Cadps2	Calcium-dependent secretion activator 2 [Source:SWISS;Acc:Q8BYR5]	3.36	0.642	-2.39	5e-05	DOWN	2.99	1.09	2.3	0.71	1.35	1.12
GENE10940.r2	WASL	Neural Wiskott-Aldrich syndrome protein [Source:SWISS;Acc:O00401]	8.4	2.28	-1.88	5e-05	DOWN	6.92	4	7.57	3.22	3.67	4.06
GENE10945	POT1	Protection of telomeres protein 1 [Source:SWISS;Acc:P62597]	3.93	0.489	-3.01	5e-05	DOWN	4.16	1.28	3.06	0.57	0.93	0.89
GENE10954.r1	BRD1	Bromodomain-containing protein 1 [Source:SWISS;Acc:O95696]	17.4	2.26	-2.95	5e-05	DOWN	15.55	4.73	17.32	4.1	3.45	3.39
GENE10964.r1	gramd4	GRAM domain-containing protein 4 [Source:SWISS;Acc:A2RV80]	16.4	1.85	-3.15	5e-05	DOWN	12.81	5.3	16.93	2.92	2.78	3.3
GENE10968.r1	DEAF1	Deformed epidermal autoregulatory factor 1 homolog [Source:SWISS;Acc:O75398]	4.08	1.79	-1.19	5e-05	DOWN	3.15	2	3.78	2.84	2.94	2.98
GENE10973	-	-	9.59	1.06	-3.18	5e-05	DOWN	2.44	1.58	14.08	2.59	1.06	1.32
XLOC_003982	hcea	High choriolytic enzyme 1 [Source:SWISS;Acc:P31580]	26.1	3.68	-2.82	5e-05	DOWN	27.83	8.48	17.97	6.89	4.99	5.88
GENE10977.r1	CTTNBP2	Cortactin-binding protein 2 [Source:SWISS;Acc:Q2IBF8]	4.84	1.72	-1.49	5e-05	DOWN	3.9	2.3	4.34	3	2.83	2.43
GENE10980.r1	CFTR	Cystic fibrosis transmembrane conductance regulator [Source:SWISS;Acc:P26362]	9.05	1.19	-2.92	5e-05	DOWN	7.56	2.52	9.04	2.18	2.03	1.57
GENE10984.r1	CAPZA2	F-actin-capping protein subunit alpha-2 [Source:SWISS;Acc:P28497]	65	3.07	-4.41	5e-05	DOWN	57.9	12.01	62.76	6.26	3.83	4.91
GENE10985.r1	MET	Hepatocyte growth factor receptor [Source:SWISS;Acc:Q2IBG7]	15.5	2.21	-2.81	5e-05	DOWN	14.91	3.64	14.67	4.13	3.63	2.88
GENE10986.r1	cav1	Caveolin-1 [Source:SWISS;Acc:Q9YGM8]	49.5	3.54	-3.81	5e-05	DOWN	52.98	7.26	42.84	6.86	5.18	5.37
GENE10987.r1	cav2	Caveolin-2 [Source:SWISS;Acc:Q9YGM9]	12.9	1.84	-2.8	5e-05	DOWN	12.59	4.87	10.56	3.19	2.79	2.94
GENE10989.r1	Cpa1	Carboxypeptidase A1 [Source:SWISS;Acc:P00731]	7.99	3.2	-1.32	5e-05	DOWN	7.95	5.44	5.54	4.84	4.63	6.02
XLOC_005463	-	-	3340	7370	1.14	5e-05	UP	3165.81	3676.54	1390.98	10573.7	20449.4	5595.01
XLOC_004690	CDC25A	M-phase inducer phosphatase 1 [Source:SWISS;Acc:P30304]	10.7	1.96	-2.44	5e-05	DOWN	10.59	3.08	9.64	3.04	3.07	3.43
XLOC_004692	Sfxn5	Sideroflexin-5 [Source:SWISS;Acc:Q925N0]	91.5	7	-3.71	5e-05	DOWN	88.97	22.78	89	13.91	10.54	9.03
GENE11010.r1	MAVS	Mitochondrial antiviral-signaling protein [Source:SWISS;Acc:Q7Z434]	11.5	1.91	-2.59	5e-05	DOWN	10.37	3.11	10.67	2.87	3.04	3.23
XLOC_004000	Loxl3	Lysyl oxidase homolog 3 [Source:SWISS;Acc:Q9Z175]	21.8	2.48	-3.14	5e-05	DOWN	18.71	6.32	21.21	4.62	3.53	3.8
XLOC_004695	TTC31	Tetratricopeptide repeat protein 31 [Source:SWISS;Acc:Q49AM3]	29.4	3.83	-2.94	5e-05	DOWN	26.08	8.26	25.09	6.4	5.99	5.97
XLOC_004697	MANBA	Beta-mannosidase [Source:SWISS;Acc:O00462]	12.6	3.25	-1.95	5e-05	DOWN	10.52	6.29	10.78	5.31	5.68	4.72
GENE11023.r1	Rnf145	RING finger protein 145 [Source:SWISS;Acc:Q5SWK7]	71.2	4.96	-3.84	5e-05	DOWN	57.18	14.57	59.96	8.01	6.41	9.65
GENE11025.r1	dcaf10	DDB1- and CUL4-associated factor 10 [Source:SWISS;Acc:Q6NWH1]	3.02	1.4	-1.11	5e-05	DOWN	2.52	2.33	2.38	2.29	2.6	1.9
XLOC_004004	ZNF106	Zinc finger protein 106 [Source:SWISS;Acc:Q9H2Y7]	19	2.53	-2.91	5e-05	DOWN	17.7	4.62	18.3	4.35	3.5	4.28
XLOC_004703	GANC	Neutral alpha-glucosidase C [Source:SWISS;Acc:Q8TET4]	19.2	4.07	-2.24	5e-05	DOWN	14.15	7.66	19.78	6.8	7.64	5.3
XLOC_004006	Vps39	Vam6/Vps39-like protein [Source:SWISS;Acc:Q8R5L3]	37.8	1.97	-4.26	5e-05	DOWN	34.07	8.65	38.33	4.05	2.55	2.81
XLOC_005478	-	-	7.99	1.62	-2.3	5e-05	DOWN	5.42	2.01	7.27	2.66	3.01	2.31
GENE11050.r1	V-TCR	Viral T-cell receptor beta chain-like T17T-22 [Source:SWISS;Acc:P11364]	17.1	1.35	-3.67	5e-05	DOWN	22.12	1.97	9.57	2.77	1.6	2.14
GENE11059.r1	kcp	Kielin/chordin-like protein [Source:SWISS;Acc:Q9IBG7]	9.37	1.23	-2.93	5e-05	DOWN	9.78	3.06	7.41	2.27	1.98	1.67
GENE11065.r1	MOB2	MOB kinase activator 2 [Source:SWISS;Acc:Q70IA6]	20.6	2.55	-3.02	5e-05	DOWN	22.83	5.07	14.86	3.93	3.75	4.71
GENE11068.r1	lmf2	Lipase maturation factor 2 [Source:SWISS;Acc:Q7ZWN0]	9.22	2.16	-2.1	5e-05	DOWN	10.02	3.56	6.97	3.47	3.34	3.64
GENE11070.r1	C2CD5	C2 domain-containing protein 5 [Source:SWISS;Acc:Q86YS7]	20.7	0.951	-4.44	5e-05	DOWN	18	4.83	19.43	1.8	1.39	1.33
GENE11072.r1	FKBP4	Peptidyl-prolyl cis-trans isomerase FKBP4 [Source:SWISS;Acc:P27124]	14.3	1.91	-2.91	5e-05	DOWN	13.36	4.53	12.42	3.37	2.74	3.24
GENE11074	Wash1	WAS protein family homolog 1 [Source:SWISS;Acc:A4IG59]	6.34	0.544	-3.54	5e-05	DOWN	5.6	1.5	6.2	0.75	0.78	1.09
GENE11080.r1	CD9	CD9 antigen [Source:SWISS;Acc:P40239]	23.5	2.76	-3.09	5e-05	DOWN	16.78	5.23	23.3	3.96	4.41	5.12
GENE11081.r1	VWF	von Willebrand factor [Source:SWISS;Acc:Q28833]	75.7	3.36	-4.5	5e-05	DOWN	59.91	12.49	81.75	6.85	4.9	4.36
GENE11094.r1	Mctp2	Multiple C2 and transmembrane domain-containing protein 2 [Source:SWISS;Acc:Q5RJH2]	22	2.29	-3.27	5e-05	DOWN	19.06	6.01	20.27	4.2	3.14	3.74
GENE11108	Ell	RNA polymerase II elongation factor ELL [Source:SWISS;Acc:O08856]	7.85	0.549	-3.84	5e-05	DOWN	8.24	2.03	6.29	0.8	1.12	0.74
GENE11114.r2	IDH2	Isocitrate dehydrogenase [NADP], mitochondrial [Source:SWISS;Acc:P33198]	46	2.93	-3.97	5e-05	DOWN	32.84	9.88	50.68	6.04	3.57	4.54
GENE11125.r1	kti12	Protein KTI12 homolog [Source:SWISS;Acc:Q0P457]	6.52	2.77	-1.24	5e-05	DOWN	5.18	4.54	5.13	4.73	3.66	4.89
XLOC_004052	-	-	7.71	1.2	-2.69	5e-05	DOWN	3.71	3.4	7.18	1.43	2.42	1.94
XLOC_004054	SCAPER	S phase cyclin A-associated protein in the endoplasmic reticulum [Source:SWISS;Acc:Q9BY12]	10.2	0.815	-3.64	5e-05	DOWN	7.07	2.92	11.27	1.34	1.43	1.23
GENE11136.r1	ETFA	Electron transfer flavoprotein subunit alpha, mitochondrial [Source:SWISS;Acc:P13804]	18.5	2.76	-2.75	5e-05	DOWN	16.66	5.59	16.94	4.55	4.19	4.71
GENE11141.r1	TPM1_LIZAU	Tropomyosin alpha-1 chain [Source:SWISS;Acc:P84335]	120	15.9	-2.91	5e-05	DOWN	114.47	38.72	110.97	31.55	20.59	22.6
GENE11142	TLN2	Talin-2 [Source:SWISS;Acc:Q9Y4G6]	0.932	0.184	-2.34	5e-05	DOWN	1.11	0.3	0.67	0.31	0.31	0.27
GENE11148.r1	BNIP2	BCL2/adenovirus E1B 19 kDa protein-interacting protein 2 [Source:SWISS;Acc:Q12982]	23.6	2.66	-3.15	5e-05	DOWN	21.98	7.38	20.75	4.29	3.21	5.24
GENE11157.r1	Idh3a	Isocitrate dehydrogenase [NAD] subunit alpha, mitochondrial [Source:SWISS;Acc:Q9D6R2]	4.82	1.86	-1.38	5e-05	DOWN	4.16	3.52	3.6	2.68	2.59	3.8
GENE11158.r1	Lrrc61	Leucine-rich repeat-containing protein 61 [Source:SWISS;Acc:Q8R2R5]	3.91	1.86	-1.07	5e-05	DOWN	2.85	2.75	3.1	2.72	2.57	3.62
GENE11167.r1	USP3	Ubiquitin carboxyl-terminal hydrolase 3 [Source:SWISS;Acc:Q9Y6I4]	8.17	2.34	-1.8	5e-05	DOWN	6.98	3.51	7.34	3.92	2.96	4.38
XLOC_004781	cyp11a1	Cholesterol side-chain cleavage enzyme, mitochondrial [Source:SWISS;Acc:Q07217]	7.94	1.14	-2.8	5e-05	DOWN	8.81	1.65	6.24	1.73	1.97	1.88
GENE11182.r1	ptplad1	Very-long-chain (3R)-3-hydroxyacyl-CoA dehydratase [Source:SWISS;Acc:Q7SY06]	6.48	0.713	-3.18	5e-05	DOWN	5.06	1.66	6.6	1.38	1	1.08
GENE11185	DENND4A	C-myc promoter-binding protein [Source:SWISS;Acc:Q7Z401]	1.29	0.605	-1.09	5e-05	DOWN	0.99	0.73	1.04	0.91	1.14	0.88
XLOC_004790	RPL4	60S ribosomal protein L4 [Source:SWISS;Acc:Q58DW0]	744	21.4	-5.12	5e-05	DOWN	649.78	107.72	752.73	46.2	20.3	35.49
GENE11200.r1	PIAS1	E3 SUMO-protein ligase PIAS1 [Source:SWISS;Acc:O75925]	14.3	2.05	-2.81	5e-05	DOWN	13.13	4.32	12.33	3.49	3.01	3.43
XLOC_004092	KBTBD4	Kelch repeat and BTB domain-containing protein 4 [Source:SWISS;Acc:Q9NVX7]	5.23	2.15	-1.28	5e-05	DOWN	5.08	3.49	3.84	3.53	3.4	3.56
GENE11218.r1	tmem258	Transmembrane protein 258 [Source:SWISS;Acc:Q6DDB3]	9.17	2.21	-2.05	5e-05	DOWN	6.96	4.41	7.36	2.68	3.62	3.99
GENE11220.r1	Eps8l2	Epidermal growth factor receptor kinase substrate 8-like protein 2 [Source:SWISS;Acc:Q99K30]	32	2.77	-3.53	5e-05	DOWN	32.03	9.18	26.4	5.54	3.87	3.94
XLOC_004102	PPP1R12A	Protein phosphatase 1 regulatory subunit 12A [Source:SWISS;Acc:Q90623]	10.1	2.12	-2.25	5e-05	DOWN	9.84	3.07	9.33	3.67	3.3	3.4
XLOC_004103	athl1	Acid trehalase-like protein 1 [Source:SWISS;Acc:A0JMP0]	15.5	3.43	-2.18	5e-05	DOWN	14.9	5.88	12.9	5.23	5.9	5.72
XLOC_004815	HPS5	Hermansky-Pudlak syndrome 5 protein [Source:SWISS;Acc:Q9UPZ3]	24.1	2.57	-3.23	5e-05	DOWN	22.16	8.38	21.35	4.74	3.88	3.78
XLOC_004105	MUC2	Mucin-2 [Source:SWISS;Acc:Q02817]	85.8	14.3	-2.59	5e-05	DOWN	60.68	24.1	84.8	22.09	19.99	22.12
GENE11242.r1	saal1	Protein saal1 [Source:SWISS;Acc:Q803M5]	9.11	1.73	-2.4	5e-05	DOWN	7.31	3.48	8.48	2.73	2.76	2.96
GENE11247.r1	PKP3	Plakophilin-3 [Source:SWISS;Acc:Q08DQ0]	46.3	2.46	-4.24	5e-05	DOWN	42.46	8.38	46.25	4.8	3.55	3.49
GENE11249.r1	ANO9	Anoctamin-9 [Source:SWISS;Acc:A1A5B4]	11	2.53	-2.12	5e-05	DOWN	7.5	5.13	10.47	4.45	4.47	3.41
XLOC_004112	ANO5	Anoctamin-5 [Source:SWISS;Acc:Q75V66]	8.15	2.51	-1.7	5e-05	DOWN	6.53	3.91	7.09	4.1	3.88	4.16
XLOC_004824	CLPX	ATP-dependent Clp protease ATP-binding subunit clpX-like, mitochondrial [Source:SWISS;Acc:Q5R7N3]	26.6	2.28	-3.54	5e-05	DOWN	23.07	6.45	25.27	3.49	2.81	4.58
XLOC_004826	AP4E1	AP-4 complex subunit epsilon-1 [Source:SWISS;Acc:Q9UPM8]	6.22	1.34	-2.21	5e-05	DOWN	5.48	2.21	5.35	1.67	2.43	2.41
GENE11272.r1	rsl24d1	Probable ribosome biogenesis protein RLP24 [Source:SWISS;Acc:Q7ZTZ2]	104	5.75	-4.17	5e-05	DOWN	80.74	22.15	106.54	12.3	8.86	6.81
GENE11274.r1	RFX7	DNA-binding protein RFX7 [Source:SWISS;Acc:Q2KHR2]	14.3	1.93	-2.89	5e-05	DOWN	12.5	3.28	14	3.06	2.95	3.29
GENE11279	fan1	Fanconi-associated nuclease 1 [Source:SWISS;Acc:Q1LWH4]	2.77	0.958	-1.53	5e-05	DOWN	1.9	1.69	2.45	1.66	1.51	1.49
GENE11290.r1	Galk2	N-acetylgalactosamine kinase [Source:SWISS;Acc:Q5XIG6]	7.39	1.84	-2.01	5e-05	DOWN	5.59	4.01	6.92	2.68	3.58	2.77
XLOC_004127	SQRDL	Sulfide:quinone oxidoreductase, mitochondrial [Source:SWISS;Acc:Q9Y6N5]	38.6	2.57	-3.91	5e-05	DOWN	39.66	9.7	29.1	4.56	3.87	4.04
GENE11297.r1	Parp16	Mono [ADP-ribose] polymerase PARP16 {ECO:0000305} [Source:SWISS;Acc:Q5U2Q4]	9.73	1.48	-2.72	5e-05	DOWN	9.13	2.67	9.1	2.31	2.41	2.44
GENE11299.r1	UBE2Q2	Ubiquitin-conjugating enzyme E2 Q2 [Source:SWISS;Acc:Q7YQJ9]	21.5	2.08	-3.37	5e-05	DOWN	17.54	5.65	20.22	3.42	3.04	3.72
GENE11308.r1	COX5A	Cytochrome c oxidase subunit 5A, mitochondrial [Source:SWISS;Acc:B0VYX4]	27.9	2.16	-3.69	5e-05	DOWN	24.83	9.16	25.87	2.92	2.77	4.49
XLOC_004138	edc3	Enhancer of mRNA-decapping protein 3 [Source:SWISS;Acc:Q502M5]	39	4.11	-3.25	5e-05	DOWN	36.79	8.78	32.37	7.23	6.44	6.27
GENE11318.r1	Caprin1	Caprin-1 [Source:SWISS;Acc:Q60865]	23.7	2.6	-3.19	5e-05	DOWN	22.1	5.24	23.72	4.04	3.52	5.06
GENE11319.r1	lmo2	Rhombotin-2 [Source:SWISS;Acc:Q9PTJ3]	13.5	2.54	-2.41	5e-05	DOWN	11.65	4.95	12.44	4.39	3.24	4.13
GENE11325.r1	Trim25	E3 ubiquitin/ISG15 ligase TRIM25 [Source:SWISS;Acc:Q61510]	7.88	1.69	-2.22	5e-05	DOWN	7.4	3.11	7.03	2.46	2.9	2.92
XLOC_004147	SLC6A15	Sodium-dependent neutral amino acid transporter B(0)AT2 [Source:SWISS;Acc:Q9XS59]	15.3	2.87	-2.41	5e-05	DOWN	13.94	5.29	13.86	4.95	4.43	4.48
GENE11336.r1	LRRK2	Leucine-rich repeat serine/threonine-protein kinase 2 [Source:SWISS;Acc:Q5S007]	12.1	0.868	-3.81	5e-05	DOWN	10.3	2.38	13.01	1.66	1.22	1.28
XLOC_004158	-	-	5.14	2	-1.36	5e-05	DOWN	3.42	3.53	4.09	3.15	3.34	3.25
GENE11351.r1	GLG1	Golgi apparatus protein 1 [Source:SWISS;Acc:Q02391]	18.2	1.96	-3.22	5e-05	DOWN	14.27	4.42	19.65	3.5	3.1	2.88
GENE11360	Ankrd27	Ankyrin repeat domain-containing protein 27 [Source:SWISS;Acc:Q3UMR0]	9.45	0.954	-3.31	5e-05	DOWN	7.87	1.69	10.26	1.67	1.39	1.5
XLOC_004875	Coq9	Ubiquinone biosynthesis protein COQ9, mitochondrial [Source:SWISS;Acc:Q8K1Z0]	15.5	1.8	-3.1	5e-05	DOWN	14.81	3.78	13.96	2.73	2.82	3.18
XLOC_004876	prmt7	Protein arginine N-methyltransferase 7 [Source:SWISS;Acc:A2AV36]	5.94	0.508	-3.55	5e-05	DOWN	4.6	1.67	6.07	0.84	0.72	0.91
GENE11368.r1	SEPT7	Septin-7 [Source:SWISS;Acc:Q5R481]	7.51	1.48	-2.34	5e-05	DOWN	7.2	3.22	6.02	2.53	2.46	2.27
TBIG200857.r1	X-element\ORF2	Probable RNA-directed DNA polymerase from transposon X-element [Source:SWISS;Acc:Q9NBX4]	3.78	1	-1.91	5e-05	DOWN	2.64	3.11	3.03	1.17	1.84	1.58
GENE11394.r1	Erc1	ELKS/Rab6-interacting/CAST family member 1 [Source:SWISS;Acc:Q811U3]	13.5	2.4	-2.49	5e-05	DOWN	12.52	4.46	12.54	3.63	3.57	4.41
GENE11397.r1	RAD52	DNA repair protein RAD52 homolog [Source:SWISS;Acc:P43351]	3.27	0.478	-2.78	5e-05	DOWN	2.73	1.59	2.75	0.95	0.87	0.49
GENE11398.r1	Prr5	Proline-rich protein 5 [Source:SWISS;Acc:Q812A5]	19.5	2.7	-2.85	5e-05	DOWN	16.64	5.97	18.42	4.28	3.98	4.85
GENE11408	ARMC10	Armadillo repeat-containing protein 10 [Source:SWISS;Acc:Q8N2F6]	4.59	0.53	-3.12	5e-05	DOWN	3.39	0.69	4.9	0.63	1.22	0.72
GENE11414.r1	gnai1	Guanine nucleotide-binding protein G(i) subunit alpha-1 [Source:SWISS;Acc:P87383]	32.4	3.32	-3.29	5e-05	DOWN	30.26	6.33	31.51	4.91	5.18	6.08
GENE11417.r1	Ube2h	Ubiquitin-conjugating enzyme E2 H [Source:SWISS;Acc:P62257]	14.3	2.62	-2.45	5e-05	DOWN	14.53	4.85	10.92	4.41	3.75	4.61
GENE11422.r1	tmem263	Transmembrane protein 263 [Source:SWISS;Acc:Q7T352]	19.8	5.1	-1.96	5e-05	DOWN	16.56	8.3	17.27	7.5	8.56	8.99
GENE11424.r1	ric8b	Synembryn-B [Source:SWISS;Acc:Q6DRJ9]	12	2.62	-2.2	5e-05	DOWN	10.95	4.56	10.94	4.2	4.14	4.39
XLOC_004919	POLR3B	DNA-directed RNA polymerase III subunit RPC2 [Source:SWISS;Acc:Q9NW08]	5.54	1.4	-1.99	5e-05	DOWN	5.22	2.27	4.7	2.43	2.26	2.1
XLOC_004920	PPFIBP1	Liprin-beta-1 [Source:SWISS;Acc:Q86W92]	78.5	6	-3.71	5e-05	DOWN	77.63	21.63	66.68	10.11	8.89	9.97
GENE11435.r1	UBE2N	Ubiquitin-conjugating enzyme E2 N [Source:SWISS;Acc:Q5R7J6]	35.4	2.86	-3.63	5e-05	DOWN	31.57	8.67	29.53	4.28	4.14	5.75
GENE11439.r1	ITPR2	Inositol 1,4,5-trisphosphate receptor type 2 [Source:SWISS;Acc:Q14571]	26.2	1.32	-4.31	5e-05	DOWN	21.68	4.71	27.14	2.57	1.77	2.01
GENE11445.r1	banp	Protein BANP [Source:SWISS;Acc:Q502P7]	15.6	5.31	-1.55	5e-05	DOWN	13.56	8.66	12.65	8.5	8.52	8.81
GENE11448.r1	rhcg	Ammonium transporter Rh type C [Source:SWISS;Acc:Q3BBX7]	11	1.75	-2.65	5e-05	DOWN	9.01	4.35	9.39	2.99	3.08	2.45
GENE11460	SEMA3E	Semaphorin-3E [Source:SWISS;Acc:O42237]	2.35	0.426	-2.47	5e-05	DOWN	1.63	0.8	2.48	0.77	0.82	0.5
XLOC_004943	Rbm28	RNA-binding protein 28 [Source:SWISS;Acc:Q8CGC6]	9.42	2.34	-2.01	5e-05	DOWN	7.56	3.92	9.24	3.9	3.28	3.95
GENE11470	Prrt4	Proline-rich transmembrane protein 4 [Source:SWISS;Acc:B2RU40]	5.05	2.58	-0.968	5e-05	DOWN	4.74	3.82	2.88	4.26	4.17	3.92
GENE11477.r1	PPP6R1	Serine/threonine-protein phosphatase 6 regulatory subunit 1 [Source:SWISS;Acc:Q9UPN7]	32.3	2.13	-3.92	5e-05	DOWN	27.58	6.19	30.27	3.76	3.27	3.36
GENE11490.r1	CECR2	Cat eye syndrome critical region protein 2 [Source:SWISS;Acc:Q9BXF3]	14	3.26	-2.11	5e-05	DOWN	12.15	5.53	12.29	5.45	5	5.26
GENE11496.r1	lchn	Protein LCHN [Source:SWISS;Acc:Q1LX49]	5.53	1.72	-1.68	5e-05	DOWN	4.39	2.96	5.08	2.89	2.95	2.51
XLOC_004959	-	-	5.08	2.06	-1.3	5e-05	DOWN	4	3.72	3.82	3.33	3.68	3.21
GENE11522.r1	HIPK2	Homeodomain-interacting protein kinase 2 [Source:SWISS;Acc:Q9H2X6]	17.3	1.97	-3.13	5e-05	DOWN	15.18	3.72	17.04	3.53	3.2	2.78
GENE11527.r1	tmem5	Transmembrane protein 5 [Source:SWISS;Acc:Q08CD5]	6.04	1.61	-1.9	5e-05	DOWN	5.63	2.28	5.2	2.34	2.52	2.97
GENE11528.r1	UQCRFS1	Cytochrome b-c1 complex subunit Rieske, mitochondrial [Source:SWISS;Acc:Q69BJ7]	20	1.2	-4.07	5e-05	DOWN	19.37	3.97	18.28	2.01	1.81	1.95
GENE11530.r1	URI1	Unconventional prefoldin RPB5 interactor [Source:SWISS;Acc:Q3B7M7]	19.1	1.68	-3.51	5e-05	DOWN	17.33	4.76	18.08	3.31	2.28	2.49
GENE11557	-	-	19.5	3.2	-2.61	5e-05	DOWN	14.37	6.11	18.87	3.05	5.41	7.23
XLOC_004279	FNBP4	Formin-binding protein 4 [Source:SWISS;Acc:Q8N3X1]	80.8	4.5	-4.17	5e-05	DOWN	64.24	18.52	84.24	10.35	4.09	6.66
XLOC_004282	RAB19	Ras-related protein Rab-19 [Source:SWISS;Acc:A4D1S5]	10.4	2.41	-2.11	5e-05	DOWN	8.83	3.22	10.38	3.65	3.81	4.38
GENE11569.r1	ccdc77	Coiled-coil domain-containing protein 77 [Source:SWISS;Acc:Q6DFC2]	2.57	0.78	-1.72	5e-05	DOWN	2.31	1.39	2.14	1.09	1.63	1.15
GENE11571	ABCC8	ATP-binding cassette sub-family C member 8 [Source:SWISS;Acc:Q09428]	0.919	0.312	-1.56	5e-05	DOWN	0.64	0.69	0.66	0.65	0.5	0.34
GENE11572.r1	Kcnj11	ATP-sensitive inward rectifier potassium channel 11 [Source:SWISS;Acc:Q61743]	10.8	1.35	-3	5e-05	DOWN	9.12	2.38	11.69	2.28	2.13	2.15
XLOC_004287	-	-	7.55	2.05	-1.88	5e-05	DOWN	5.53	3.63	6.31	2.48	3.5	4.09
GENE11582.r1	phlda2	Pleckstrin homology-like domain family A member 2 [Source:SWISS;Acc:B5XG43]	130	9.82	-3.73	5e-05	DOWN	142.86	42.8	106.46	21.09	14.79	10.56
GENE11583.r1	Nap1l4	Nucleosome assembly protein 1-like 4 [Source:SWISS;Acc:Q78ZA7]	35.1	4.38	-3	5e-05	DOWN	30.37	10.22	31.8	7.42	6.35	7.5
GENE11585.r1	igf2	Insulin-like growth factor II [Source:SWISS;Acc:Q02816]	11.7	2.73	-2.1	5e-05	DOWN	10.9	4.21	10.88	4.17	4.29	4.89
GENE11596.r1	spty2d1	Protein SPT2 homolog [Source:SWISS;Acc:Q6DGN6]	8.49	1.87	-2.18	5e-05	DOWN	7.38	3.15	7.56	2.57	2.61	3.81
GENE11597.r1	TMEM86A	Lysoplasmalogenase-like protein TMEM86A [Source:SWISS;Acc:Q3MHQ7]	9.51	2.13	-2.16	5e-05	DOWN	10.05	3.82	7.41	3.68	3.16	3.52
XLOC_004302	ldha	L-lactate dehydrogenase A chain [Source:SWISS;Acc:O13277]	13.5	2.91	-2.21	5e-05	DOWN	9.55	5.76	12.75	5.76	4.15	4.17
GENE11607.r1	TSG101	Tumor susceptibility gene 101 protein [Source:SWISS;Acc:Q99816]	23.3	2.76	-3.08	5e-05	DOWN	19.76	6.37	21.85	5.31	3.65	4.38
GENE11623.r1	CP070_RAT	UPF0183 protein C16orf70 homolog [Source:SWISS;Acc:O08654]	23	2.78	-3.05	5e-05	DOWN	18.36	5.1	20.95	4.47	4.18	4.83
GENE11625.r1	bbs2	Bardet-Biedl syndrome 2 protein homolog [Source:SWISS;Acc:Q98SP7]	8.25	2.85	-1.53	5e-05	DOWN	6.12	4.24	7.74	4.68	4.32	4.85
GENE11627.r1	cnot1	CCR4-NOT transcription complex subunit 1 [Source:SWISS;Acc:A1A5H6]	47.3	5.03	-3.23	5e-05	DOWN	37.81	9.54	48.47	8.46	6.55	9.43
GENE11628.r1	-	-	7.71	1.88	-2.03	5e-05	DOWN	7.54	3.19	6.44	3.14	2.73	3.2
GENE11634.r1	n4bp1	NEDD4-binding protein 1 [Source:SWISS;Acc:Q1LVK9]	12.1	1.8	-2.75	5e-05	DOWN	11.06	2.86	12.71	3.23	2.88	2.57
GENE11636.r1	lonp2	Lon protease homolog 2, peroxisomal {ECO:0000255|HAMAP-Rule:MF_03121} [Source:SWISS;Acc:Q5PQY6]	13.8	2.89	-2.25	5e-05	DOWN	12.93	5.8	11.56	5.46	4.61	3.86
GENE11644.r1	exosc6	Exosome complex component MTR3 [Source:SWISS;Acc:Q6P0I8]	7.75	2	-1.96	5e-05	DOWN	7.62	3.23	6.78	3.74	3.39	2.63
GENE11647.r1	nlrc5	Protein NLRC5 [Source:SWISS;Acc:C6FG12]	15.5	1.72	-3.17	5e-05	DOWN	11.82	3.77	15.86	3.22	2.16	2.85
GENE11661.r1	Tead1	Transcriptional enhancer factor TEF-1 [Source:SWISS;Acc:P30051]	10.1	1.27	-2.99	5e-05	DOWN	7.23	2.35	10.6	1.94	2.4	1.86
XLOC_005785	-	-	5.45	1.38	-1.98	5e-05	DOWN	3.82	2.85	4.36	2.8	1.9	2.04
GENE11662.r1	rassf10	Ras association domain-containing protein 10 [Source:SWISS;Acc:B1A193]	3.83	1.43	-1.42	5e-05	DOWN	3.36	2.05	3.27	2.44	2.12	1.98
XLOC_005045	Olfml1	Olfactomedin-like protein 1 [Source:SWISS;Acc:Q66H86]	6.58	3.19	-1.05	5e-05	DOWN	7.06	4.33	4.05	6.15	5.1	4.21
GENE11667.r1	SPON1	Spondin-1 [Source:SWISS;Acc:Q9HCB6]	18.9	2.1	-3.17	5e-05	DOWN	19.12	5.03	18.06	3.5	3.56	3.14
XLOC_005051	HIPK3	Homeodomain-interacting protein kinase 3 [Source:SWISS;Acc:Q9H422]	47.7	3.15	-3.92	5e-05	DOWN	40.58	5.87	52.36	5.65	4.51	4.88
XLOC_005053	FA2H	Fatty acid 2-hydroxylase [Source:SWISS;Acc:Q4R4P4]	21.8	2.45	-3.16	5e-05	DOWN	18.52	6.24	21.41	4.08	3.84	3.96
GENE11688.r1	PLA2G15	Group XV phospholipase A2 [Source:SWISS;Acc:Q8NCC3]	23.1	2.41	-3.26	5e-05	DOWN	23.78	6.46	20.46	4.48	3.54	3.66
GENE11690.r1	uba2	SUMO-activating enzyme subunit 2 [Source:SWISS;Acc:Q7SXG4]	9	1.33	-2.76	5e-05	DOWN	6.69	2.45	9.7	2.17	1.73	2.55
GENE11696.r1	MAP1LC3B2	Microtubule-associated proteins 1A/1B light chain 3 beta 2 [Source:SWISS;Acc:A6NCE7]	35.6	3.53	-3.33	5e-05	DOWN	30.99	9.36	32.16	5.41	6.34	5.35
XLOC_005823	-	-	4.95	1.58	-1.65	5e-05	DOWN	3.19	3.04	4.03	2.3	2.9	2.55
GENE11699.r1	ranbp10	Ran-binding protein 10 [Source:SWISS;Acc:Q1LUS8]	18.2	3.18	-2.52	5e-05	DOWN	15.58	6.17	16.58	5.34	5.31	4.63
GENE11701.r1	Nutf2	Nuclear transport factor 2 [Source:SWISS;Acc:P61972]	13.7	5.04	-1.44	5e-05	DOWN	11.51	7.64	11.37	7.77	7.08	9.88
XLOC_004371	edc4	Enhancer of mRNA-decapping protein 4 [Source:SWISS;Acc:Q1LUT1]	15.6	2.12	-2.88	5e-05	DOWN	12.65	3.35	16.41	2.99	2.69	4.71
GENE11705.r1	pskh1	Serine/threonine-protein kinase H1 homolog [Source:SWISS;Acc:Q501V0]	10.6	2.97	-1.83	5e-05	DOWN	10.82	3.75	8.6	5.02	4.44	4.82
XLOC_004375	MBTPS1	Membrane-bound transcription factor site-1 protease [Source:SWISS;Acc:Q14703]	20.2	2.17	-3.22	5e-05	DOWN	17.85	4.49	20.45	3.86	3.65	2.72
XLOC_005064	Parva	Alpha-parvin [Source:SWISS;Acc:Q9HB97]	23.4	3.93	-2.57	5e-05	DOWN	20.57	8.93	20.92	6.7	6.05	6.17
XLOC_005068	mical2b	Protein-methionine sulfoxide oxidase mical2b [Source:SWISS;Acc:F1RA39]	25.5	2.79	-3.19	5e-05	DOWN	21.81	12.67	21.64	4.05	4.03	5.28
GENE11714.r1	DKK3	Dickkopf-related protein 3 [Source:SWISS;Acc:Q9UBP4]	7.78	1.67	-2.22	5e-05	DOWN	7.82	2.97	6.55	2.76	2.59	2.76
XLOC_004378	far1	Fatty acyl-CoA reductase 1 [Source:SWISS;Acc:Q7ZXF5]	41.9	3.91	-3.42	5e-05	DOWN	38.31	10.61	39.63	7.36	6.56	5.04
GENE11717.r1	cyb5r2	NADH-cytochrome b5 reductase 2 [Source:SWISS;Acc:Q0P487]	4.92	1.8	-1.45	5e-05	DOWN	5.1	3.24	3.16	2.57	2.73	3.4
GENE11718.r1	KDELC2	KDEL motif-containing protein 2 [Source:SWISS;Acc:Q7Z4H8]	8.01	1.62	-2.3	5e-05	DOWN	7.17	3.6	7.16	2.87	2.82	2.13
GENE11723.r1	Btbd10	BTB/POZ domain-containing protein 10 [Source:SWISS;Acc:Q80X66]	12.6	2.01	-2.65	5e-05	DOWN	13.96	3.11	11.41	3.91	2.36	3.26
GENE11736.r1	arpin	Arpin [Source:SWISS;Acc:Q1LWJ6]	8.3	2	-2.05	5e-05	DOWN	8	3.08	6.69	3.31	3.25	3.21
GENE11738.r1	LDHD	Probable D-lactate dehydrogenase, mitochondrial [Source:SWISS;Acc:Q86WU2]	4.87	1.64	-1.57	5e-05	DOWN	4.24	2.64	4.24	2.66	2.98	2.28
XLOC_005091	CKAP5	Cytoskeleton-associated protein 5 [Source:SWISS;Acc:Q14008]	18.4	1.78	-3.38	5e-05	DOWN	15.6	4.49	19.55	3.42	2.45	2.65
GENE11756.r1	CRY1	Cryptochrome-1 [Source:SWISS;Acc:Q6ZZY0]	15.8	1.38	-3.52	5e-05	DOWN	13.88	2.88	16.7	3.06	1.94	1.74
GENE11761.r1	Chtf8	Chromosome transmission fidelity protein 8 homolog [Source:SWISS;Acc:P0CG15]	7.03	1.13	-2.64	5e-05	DOWN	6.26	2.74	5.69	1.61	1.61	2.13
GENE11762.r1	CIRH1A	Cirhin [Source:SWISS;Acc:Q969X6]	8.62	1.75	-2.3	5e-05	DOWN	7.23	2.36	9.01	2.83	2.83	2.79
XLOC_004414	CMIP	C-Maf-inducing protein [Source:SWISS;Acc:Q8IY22]	21.5	3.22	-2.74	5e-05	DOWN	21.34	5.62	20.5	5.44	4.97	5.24
XLOC_005105	Plcg2	1-phosphatidylinositol 4,5-bisphosphate phosphodiesterase gamma-2 [Source:SWISS;Acc:Q8CIH5]	23.6	2.85	-3.05	5e-05	DOWN	18.34	7.79	24.35	6.01	3.88	3.73
GENE11783.r1	FANCA	Fanconi anemia group A protein [Source:SWISS;Acc:O15360]	12.3	1.72	-2.84	5e-05	DOWN	11.12	3.9	12.12	2.71	2.75	2.88
GENE11784.r1	SLC10A3	P3 protein [Source:SWISS;Acc:P09131]	6.11	1.15	-2.41	5e-05	DOWN	7.21	1.24	5.83	2	1.91	1.58
GENE11786.r1	chmp1a	Charged multivesicular body protein 1a [Source:SWISS;Acc:Q6PHF0]	17.9	2.3	-2.97	5e-05	DOWN	18.36	6.03	14.4	4.57	2.86	3.68
XLOC_005113	spire2	Protein spire homolog 2 [Source:SWISS;Acc:Q5U3H9]	8.43	0.98	-3.1	5e-05	DOWN	7	2.82	8.08	1.96	1.66	0.92
XLOC_004425	WWP2	NEDD4-like E3 ubiquitin-protein ligase WWP2 [Source:SWISS;Acc:O00308]	60.9	5.7	-3.42	5e-05	DOWN	57.42	14.39	57.75	10.53	8.81	8.16
GENE11802.r1	PDCD2L	Programmed cell death protein 2-like [Source:SWISS;Acc:Q5ZID2]	4.6	1.2	-1.94	5e-05	DOWN	3.78	2.19	4.46	1.84	1.87	2.17
XLOC_004435	ZNF277	Zinc finger protein 277 [Source:SWISS;Acc:Q9NRM2]	10.8	1.35	-2.99	5e-05	DOWN	9.02	3.03	10.91	2.43	2.13	2.03
GENE11810.r1	CHRNA7	Neuronal acetylcholine receptor subunit alpha-7 [Source:SWISS;Acc:P22770]	14	4.73	-1.57	5e-05	DOWN	10.69	13.82	8.06	8.78	7.66	6.53
GENE11811	SPG11	Spatacsin [Source:SWISS;Acc:Q96JI7]	7	0.692	-3.34	5e-05	DOWN	6.82	1.34	7.46	1.22	1.23	0.86
GENE11812.r1	Fam96a	MIP18 family protein FAM96A [Source:SWISS;Acc:Q9DCL2]	15.2	2.27	-2.75	5e-05	DOWN	13.7	5.33	13.17	4.38	3.5	2.93
GENE11816.r1	FEM1B	Protein fem-1 homolog B [Source:SWISS;Acc:Q5ZM55]	3.78	1.65	-1.2	5e-05	DOWN	3.16	2.22	3.35	2.36	2.88	2.59
GENE11819.r1	rps17	40S ribosomal protein S17 [Source:SWISS;Acc:Q90YQ6]	392	14	-4.8	5e-05	DOWN	386.51	119.86	381.09	28.92	22.74	16.83
GENE11823.r1	Prr5l	Proline-rich protein 5-like [Source:SWISS;Acc:A2AVJ5]	11.6	3.08	-1.91	5e-05	DOWN	10.22	4.87	9.89	4.7	5.12	4.99
GENE11828.r1	PHF21A	PHD finger protein 21A [Source:SWISS;Acc:Q96BD5]	22.5	4.31	-2.39	5e-05	DOWN	19.32	7.31	20.64	6.56	6.25	8.16
GENE11830.r1	ZNF862	Zinc finger protein 862 [Source:SWISS;Acc:O60290]	6.89	1.48	-2.22	5e-05	DOWN	5.86	2.42	6.45	2.34	2.38	2.48
GENE11831.r1	Rin2	Ras and Rab interactor 2 [Source:SWISS;Acc:Q9D684]	15.3	3.23	-2.24	5e-05	DOWN	13.37	6.13	14.16	5.65	5	5.1
GENE11833.r1	-	-	33.4	1.84	-4.18	5e-05	DOWN	34.65	8.82	21.95	3.14	2.73	2.94
GENE11835.r1	VPS8	Vacuolar protein sorting-associated protein 8 homolog [Source:SWISS;Acc:Q8N3P4]	11.2	1.42	-2.98	5e-05	DOWN	9.83	3.22	10.39	2.32	2.42	2.15
GENE11838.r1	Tm9sf2	Transmembrane 9 superfamily member 2 [Source:SWISS;Acc:Q66HG5]	18.1	4.46	-2.02	5e-05	DOWN	15.89	7.85	13.81	8.29	5.93	7.49
GENE11839.r1	Piezo1	Piezo-type mechanosensitive ion channel component 1 [Source:SWISS;Acc:Q0KL00]	10.6	1.3	-3.02	5e-05	DOWN	9.15	2.65	9.82	2.58	2.08	1.87
GENE11841.r1	Aprt	Adenine phosphoribosyltransferase [Source:SWISS;Acc:P47957]	4.76	2.31	-1.04	5e-05	DOWN	3.34	3.78	4	3.77	3.63	3.88
GENE11842.r1	TK2	Thymidine kinase 2, mitochondrial [Source:SWISS;Acc:Q9N0C5]	41	3.32	-3.63	5e-05	DOWN	33.95	9.44	38.96	5.81	5.23	5.06
GENE11843.r1	-	-	10.4	2.55	-2.03	5e-05	DOWN	7.41	4.37	10.28	3.88	4.17	4.49
GENE11853.r1	HNRNPLL	Heterogeneous nuclear ribonucleoprotein L-like [Source:SWISS;Acc:Q8WVV9]	7.53	3.15	-1.26	5e-05	DOWN	5.08	5.49	6.3	4.78	4.85	5.66
GENE11873.r1	HELLS	Lymphoid-specific helicase [Source:SWISS;Acc:Q9NRZ9]	22.9	2.83	-3.02	5e-05	DOWN	18.15	6.01	22.65	4.49	4.94	4.37
GENE11874.r1	CF136_RAT	Uncharacterized protein C6orf136 homolog [Source:SWISS;Acc:Q6MG12]	14.2	2.64	-2.43	5e-05	DOWN	11.62	5.04	13.16	4.03	3.84	5.08
GENE11877.r1	Ltbp1	Latent-transforming growth factor beta-binding protein 1 [Source:SWISS;Acc:Q00918]	21.3	1.99	-3.42	5e-05	DOWN	20.36	3.87	20.33	3.48	3.19	3.05
GENE11878	TTC27	Tetratricopeptide repeat protein 27 [Source:SWISS;Acc:Q17QZ7]	4.98	0.405	-3.62	5e-05	DOWN	4.42	0.84	4.98	0.58	0.79	0.6
XLOC_006475	BIRC6	Baculoviral IAP repeat-containing protein 6 [Source:SWISS;Acc:Q9NR09]	70.7	2.83	-4.64	5e-05	DOWN	60.26	10.65	78.61	6.78	3.21	3.19
GENE11881.r1	yipf4	Protein YIPF4 [Source:SWISS;Acc:Q6NYF1]	27.2	1.49	-4.19	5e-05	DOWN	25.54	4.54	26.72	2.34	2.26	2.62
XLOC_005905	AHNAK	Neuroblast differentiation-associated protein AHNAK [Source:SWISS;Acc:Q09666]	43	3.83	-3.49	5e-05	DOWN	37.14	8.49	35.51	5.61	3.88	8.8
GENE11887.r1	Kcnk18	Potassium channel subfamily K member 18 [Source:SWISS;Acc:Q6Q1P3]	8.06	2.26	-1.84	5e-05	DOWN	8.45	3.72	5.56	3.18	3.09	4.59
GENE11889.r1	PDZD8	PDZ domain-containing protein 8 [Source:SWISS;Acc:Q8NEN9]	15.2	2	-2.93	5e-05	DOWN	12.12	4.01	15.25	3.54	2.91	3.22
GENE11891.r1	ATP6V1B2	V-type proton ATPase subunit B, brain isoform [Source:SWISS;Acc:P31408]	23.5	5.73	-2.04	5e-05	DOWN	20.5	9.24	21.49	9.76	9.26	8.61
GENE11894.r1	Hspa12a	Heat shock 70 kDa protein 12A [Source:SWISS;Acc:Q8K0U4]	12.2	1.76	-2.79	5e-05	DOWN	11.96	3.34	9.98	2.85	2.98	2.71
XLOC_005914	GBF1	Golgi-specific brefeldin A-resistance guanine nucleotide exchange factor 1 [Source:SWISS;Acc:Q92538]	16.7	1.09	-3.94	5e-05	DOWN	13.85	3.58	16.72	2.39	1.5	1.24
GENE11901	-	-	8.2	1.79	-2.19	5e-05	DOWN	11.1	2.39	5.04	2.21	3.23	3.44
GENE11905.r1	-	-	5.65	2.04	-1.47	5e-05	DOWN	3.72	3.03	5.81	3.29	3.35	3.24
GENE11928.r1	PCGF6	Polycomb group RING finger protein 6 [Source:SWISS;Acc:Q9BYE7]	7.69	2.53	-1.6	5e-05	DOWN	6.42	4.42	6.07	3.4	3.48	5.28
GENE11929.r1	Rnf122	RING finger protein 122 [Source:SWISS;Acc:Q8BP31]	38.8	3.28	-3.56	5e-05	DOWN	40.26	7.35	34.13	5.25	5.07	5.99
GENE11930.r1	XPO1	Exportin-1 [Source:SWISS;Acc:O14980]	15.3	2.94	-2.38	5e-05	DOWN	12.37	3.84	15.12	4.55	3.77	6.18
GENE11932.r1	PEX13	Peroxisomal membrane protein PEX13 [Source:SWISS;Acc:Q92968]	8.2	1.98	-2.05	5e-05	DOWN	7.28	3.72	7.21	2.92	2.95	3.72
GENE11933.r1	REL	Proto-oncogene c-Rel [Source:SWISS;Acc:P16236]	20.6	2.51	-3.04	5e-05	DOWN	17.5	5.91	19.19	4.78	3.84	3.62
GENE11934.r1	PAPOLG	Poly(A) polymerase gamma [Source:SWISS;Acc:Q9BWT3]	20.1	2.23	-3.17	5e-05	DOWN	19.37	4.47	17.9	3.45	3.1	4.25
GENE11943.r1	PLEKHH2	Pleckstrin homology domain-containing family H member 2 [Source:SWISS;Acc:Q8IVE3]	5.82	1.33	-2.13	5e-05	DOWN	5.97	2.36	4.69	2.05	2.34	2.1
GENE11945.r1	Tacstd2	Tumor-associated calcium signal transducer 2 [Source:SWISS;Acc:Q8BGV3]	163	11.6	-3.81	5e-05	DOWN	145.8	52.29	140.96	25.15	17.14	13.4
XLOC_006528	Socs5	Suppressor of cytokine signaling 5 [Source:SWISS;Acc:O54928]	14.6	3.04	-2.26	5e-05	DOWN	11.75	4.13	13.44	4.85	4.86	5.01
XLOC_006529	RHOQ	Rho-related GTP-binding protein RhoQ [Source:SWISS;Acc:P17081]	19.5	5.51	-1.83	5e-05	DOWN	16.12	9.36	16.17	9.91	8.46	8.81
GENE11962.r1	INPP5A	Type I inositol 1,4,5-trisphosphate 5-phosphatase [Source:SWISS;Acc:Q29467]	18.9	2.27	-3.06	5e-05	DOWN	14.53	4.6	19.2	3.74	3.45	3.8
GENE11983.r1	BTAF1	TATA-binding protein-associated factor 172 [Source:SWISS;Acc:O14981]	14.8	1.7	-3.12	5e-05	DOWN	11.66	3.71	15.38	2.72	2.77	2.72
GENE11992.r1	CYP1B1	Cytochrome P450 1B1 [Source:SWISS;Acc:Q16678]	25.3	1.92	-3.72	5e-05	DOWN	20.5	8.74	24.41	3.25	3.07	2.96
GENE12003.r1	abhd12	Monoacylglycerol lipase ABHD12 [Source:SWISS;Acc:Q08C93]	4.51	2.12	-1.09	5e-05	DOWN	3.81	3.61	3.12	3.61	3.33	3.33
GENE12005.r1	Tm9sf3	Transmembrane 9 superfamily member 3 [Source:SWISS;Acc:Q9ET30]	26.7	2.32	-3.53	5e-05	DOWN	21.68	7.01	25.34	3.79	2.84	4.58
GENE12009.r1	eif3a	Eukaryotic translation initiation factor 3 subunit A {ECO:0000255|HAMAP-Rule:MF_03000} [Source:SWISS;Acc:Q6PCR7]	98.6	6.31	-3.97	5e-05	DOWN	83.61	15.13	117.45	12.47	9.04	8.83
GENE12012.r1	Fam204a	Protein FAM204A [Source:SWISS;Acc:Q8C6C7]	7.41	3.34	-1.15	5e-05	DOWN	5.62	5.8	6.34	5.99	5.48	4.85
GENE12013.r1	PIK3AP1	Phosphoinositide 3-kinase adapter protein 1 [Source:SWISS;Acc:Q6ZUJ8]	11.2	1.36	-3.03	5e-05	DOWN	8.32	3.53	10.75	2.65	2.11	1.82
GENE12015.r1	Pdlim1	PDZ and LIM domain protein 1 [Source:SWISS;Acc:P52944]	26	1.29	-4.33	5e-05	DOWN	24.52	4.59	24.57	2.63	1.36	2.17
GENE12017.r1	SGPL1	Sphingosine-1-phosphate lyase 1 [Source:SWISS;Acc:O95470]	26.6	2.4	-3.47	5e-05	DOWN	24.47	5.2	24.68	4.55	2.94	4.18
GENE12021.r1	CSGALNACT2	Chondroitin sulfate N-acetylgalactosaminyltransferase 2 [Source:SWISS;Acc:Q8N6G5]	9.62	3.33	-1.53	5e-05	DOWN	8.56	4.69	8.47	5.29	5.12	5.8
GENE12022	Sec23ip	SEC23-interacting protein [Source:SWISS;Acc:Q6NZC7]	5.89	0.941	-2.65	5e-05	DOWN	5.12	1.77	5.57	1.39	1.45	1.73
XLOC_006003	TIAL1	Nucleolysin TIAR [Source:SWISS;Acc:Q01085]	26.4	3.21	-3.04	5e-05	DOWN	24.93	6.4	21.79	4.94	3.26	6.83
XLOC_006577	Paox	Peroxisomal N(1)-acetyl-spermine/spermidine oxidase [Source:SWISS;Acc:Q8C0L6]	13.5	2.15	-2.65	5e-05	DOWN	13.68	4.4	10.4	3.55	3.45	3.43
GENE12045.r1	WDFY4	WD repeat- and FYVE domain-containing protein 4 [Source:SWISS;Acc:Q6ZS81]	22.8	1.2	-4.25	5e-05	DOWN	18.4	4.51	22.97	2.57	1.81	1.37
GENE12053.r1	Antxr1	Anthrax toxin receptor 1 [Source:SWISS;Acc:Q9CZ52]	21.8	2.6	-3.07	5e-05	DOWN	21.14	6.66	19	3.82	4.39	4.4
GENE12054	RRP12	RRP12-like protein [Source:SWISS;Acc:Q5ZKD5]	3.2	0.362	-3.15	5e-05	DOWN	2.01	0.76	3.77	0.52	0.61	0.63
GENE12059.r1	Trim8	Probable E3 ubiquitin-protein ligase TRIM8 [Source:SWISS;Acc:Q99PJ2]	13	2.5	-2.38	5e-05	DOWN	11.82	5.01	10.62	3.94	3.72	4.48
GENE12061.r1	MGEA5	Protein O-GlcNAcase {ECO:0000303|PubMed:11148210, ECO:0000303|PubMed:11788610} [Source:SWISS;Acc:O60502]	31.3	3.92	-3	5e-05	DOWN	27.42	8.73	29.01	7.51	5.42	6
GENE12063.r1	LDB1	LIM domain-binding protein 1 [Source:SWISS;Acc:O42252]	30.7	3.01	-3.35	5e-05	DOWN	31.04	6.54	26.18	4.32	4.81	5.57
XLOC_006020	prom1a	Prominin-1-A [Source:SWISS;Acc:Q9W735]	19.5	4.08	-2.26	5e-05	DOWN	16.34	7.6	17.45	6.78	6.78	6.26
GENE12084.r2	slc25a28	Mitoferrin-2 [Source:SWISS;Acc:Q7T292]	26.1	2.27	-3.52	5e-05	DOWN	27.85	5.13	21.99	3.69	3.81	3.43
GENE12085.r1	Pyroxd2	Pyridine nucleotide-disulfide oxidoreductase domain-containing protein 2 [Source:SWISS;Acc:Q68FT3]	2.79	0.884	-1.66	5e-05	DOWN	2.77	1.44	1.96	1.35	1.35	1.61
GENE12093.r1	marveld1	MARVEL domain-containing protein 1 [Source:SWISS;Acc:Q5BLB7]	4.45	2.12	-1.07	5e-05	DOWN	4.13	3.17	2.67	2.91	3.17	4.28
XLOC_006042	PGAM1	Phosphoglycerate mutase 1 [Source:SWISS;Acc:Q5ZLN1]	18.7	2.96	-2.66	5e-05	DOWN	15.96	6.56	16.92	5.43	4.42	4.59
XLOC_006043	-	-	36.6	7.9	-2.21	5e-05	DOWN	31.77	13.9	30.97	13.05	12.36	12.9
XLOC_006044	TET2	Methylcytosine dioxygenase TET2 [Source:SWISS;Acc:Q6N021]	26.6	4.33	-2.62	5e-05	DOWN	22.05	7.28	26.33	6.75	6.19	8.1
GENE12104.r1	Eif4e	Eukaryotic translation initiation factor 4E [Source:SWISS;Acc:P63074]	6.61	1.97	-1.75	5e-05	DOWN	4.62	3.51	6.58	3.35	2.96	3.22
XLOC_006046	STOX1	Storkhead-box protein 1 [Source:SWISS;Acc:Q6ZVD7]	33.6	3.88	-3.11	5e-05	DOWN	30.11	10.03	31.12	6.62	5.98	6.3
XLOC_006052	fam213a	Redox-regulatory protein FAM213A [Source:SWISS;Acc:Q6PBP3]	6.89	2	-1.79	5e-05	DOWN	5.06	3.13	6.83	3.52	3.01	3.19
XLOC_006061	OGDHL	2-oxoglutarate dehydrogenase-like, mitochondrial [Source:SWISS;Acc:Q9ULD0]	57.3	4.9	-3.55	5e-05	DOWN	40.93	17.09	59.79	8.89	7.91	6.99
XLOC_006631	hif1an	Hypoxia-inducible factor 1-alpha inhibitor [Source:SWISS;Acc:P59723]	18.9	2.18	-3.12	5e-05	DOWN	16.58	6.86	16.98	3.83	4.02	2.73
GENE12155.r1	TYSND1	Peroxisomal leader peptide-processing protease [Source:SWISS;Acc:Q2T9J0]	2.99	1.11	-1.43	5e-05	DOWN	2.78	1.9	2.36	1.61	2.05	1.76
GENE12156.r1	Sar1b	GTP-binding protein SAR1b [Source:SWISS;Acc:Q9CQC9]	8.3	2.8	-1.57	5e-05	DOWN	7.17	4.93	6.25	3.31	4.98	5.52
GENE12158.r1	EIF4EBP2	Eukaryotic translation initiation factor 4E-binding protein 2 [Source:SWISS;Acc:Q13542]	27.5	2.49	-3.47	5e-05	DOWN	23.1	5.98	24.74	3.93	3.58	4.6
GENE12159.r1	rps24	40S ribosomal protein S24 [Source:SWISS;Acc:O42387]	1940	53.2	-5.19	5e-05	DOWN	1631.96	358.85	1810.17	108.79	61.67	84.91
GENE12174.r1	vdac2	Voltage-dependent anion-selective channel protein 2 [Source:SWISS;Acc:P81004]	33.9	1.64	-4.37	5e-05	DOWN	27.7	5.49	31.91	3.65	1.47	2.72
GENE12179.r1	BFSP1	Filensin [Source:SWISS;Acc:Q06637]	7.39	2.42	-1.61	5e-05	DOWN	8.47	3.51	5.06	4.25	4.23	3.31
GENE12181.r1	Plek	Pleckstrin [Source:SWISS;Acc:Q4KM33]	23	2.4	-3.26	5e-05	DOWN	17.73	6.69	22.67	4.51	3.53	3.65
XLOC_006090	PAPSS2	Bifunctional 3'-phosphoadenosine 5'-phosphosulfate synthase 2 [Source:SWISS;Acc:O95340]	55.9	4.41	-3.66	5e-05	DOWN	58.65	10.21	52.48	7.35	5.99	6.64
GENE12193.r1	FAS	Tumor necrosis factor receptor superfamily member 6 [Source:SWISS;Acc:O77736]	15.1	2.43	-2.64	5e-05	DOWN	10.25	5.94	14.6	3.55	3.83	4.38
GENE12195.r1	GSTO1	Glutathione S-transferase omega-1 [Source:SWISS;Acc:P78417]	16.9	1.48	-3.52	5e-05	DOWN	14.23	3.35	16.18	2.07	2.22	2.76
GENE12211.r1	ppp2r2d	Serine/threonine-protein phosphatase 2A 55 kDa regulatory subunit B delta isoform [Source:SWISS;Acc:Q6NY64]	18.9	2.42	-2.96	5e-05	DOWN	16.05	4.93	17.7	3.68	3.48	4.58
GENE12212.r1	coe3	Transcription factor COE3 [Source:SWISS;Acc:O73742]	20.8	1.68	-3.63	5e-05	DOWN	20.85	4.56	18.92	2.96	2.58	2.6
GENE12247.r1	KLF5	Krueppel-like factor 5 [Source:SWISS;Acc:Q13887]	9.87	2.52	-1.97	5e-05	DOWN	7.67	4.18	9.27	4.22	3.6	4.4
GENE12263.r1	UBE2D4	Ubiquitin-conjugating enzyme E2 D4 [Source:SWISS;Acc:Q9Y2X8]	24	2.96	-3.02	5e-05	DOWN	21.24	6.04	18.16	4.42	3.25	6.53
XLOC_006694	SIRT1	NAD-dependent protein deacetylase sirtuin-1 [Source:SWISS;Acc:Q96EB6]	9.39	2.35	-2	5e-05	DOWN	8.44	3.85	8.94	3.5	3.85	4.03
GENE12275.r1	ADTRP	Androgen-dependent TFPI-regulating protein [Source:SWISS;Acc:Q96IZ2]	6.31	0.983	-2.68	5e-05	DOWN	5.29	2.92	5.28	1.5	1.62	1.65
XLOC_006135	ADTRP	Androgen-dependent TFPI-regulating protein [Source:SWISS;Acc:Q96IZ2]	12.7	1.03	-3.62	5e-05	DOWN	6.47	3.33	13.62	1.62	1.61	1.78
XLOC_006697	lrrfip2	Leucine-rich repeat flightless-interacting protein 2 {ECO:0000250|UniProtKB:Q6GNW0} [Source:SWISS;Acc:B2GUE2]	53.4	5.5	-3.28	5e-05	DOWN	45.55	13.08	51.78	9.7	7.79	8.96
XLOC_006139	C10orf54	Platelet receptor Gi24 [Source:SWISS;Acc:Q9H7M9]	46.1	4.35	-3.4	5e-05	DOWN	38.75	8.62	43.72	6.65	6.82	7.76
GENE12295.r1	fgfr2	Fibroblast growth factor receptor 2 [Source:SWISS;Acc:Q8JG38]	37.3	3.81	-3.29	5e-05	DOWN	39.16	7.99	33.85	6.84	5.62	5.99
GENE12298.r1	ALDH18A1	Delta-1-pyrroline-5-carboxylate synthase [Source:SWISS;Acc:P54886]	6.29	1.56	-2.01	5e-05	DOWN	4.41	2.51	6.37	2.45	2.59	2.52
GENE12309.r1	KLC4	Kinesin light chain 4 [Source:SWISS;Acc:Q9NSK0]	19.9	1.63	-3.61	5e-05	DOWN	17.88	4.87	19.94	3.17	2.28	2.12
GENE12312.r1	PACS2	Phosphofurin acidic cluster sorting protein 2 [Source:SWISS;Acc:Q86VP3]	16.2	3.35	-2.27	5e-05	DOWN	14.65	4.84	15.05	5.16	5.04	6.15
GENE12320.r1	Sipa1l2	Signal-induced proliferation-associated 1-like protein 2 [Source:SWISS;Acc:Q80TE4]	8.02	1.95	-2.04	5e-05	DOWN	7.78	2.83	6.93	3.34	3.32	2.79
GENE12327.r1	Nid1	Nidogen-1 [Source:SWISS;Acc:P10493]	12	2.6	-2.21	5e-05	DOWN	10.2	4.77	11.4	3.17	4.81	4.37
XLOC_006163	Arid4b	AT-rich interactive domain-containing protein 4B [Source:SWISS;Acc:Q9JKB5]	14.8	1.83	-3.01	5e-05	DOWN	14.53	3.93	13.25	3.41	2.8	2.64
GENE12336.r1	irf2bp2a	Interferon regulatory factor 2-binding protein 2-A [Source:SWISS;Acc:Q6NZT6]	25.3	2.56	-3.3	5e-05	DOWN	30.63	4.4	22.65	3.83	3.9	4.81
GENE12338.r1	Eif2ak2	Interferon-induced, double-stranded RNA-activated protein kinase [Source:SWISS;Acc:Q63184]	28.9	3.62	-3	5e-05	DOWN	22.65	5.81	27.21	7.28	3.44	6.64
GENE12339.r1	EIF2AK2	Interferon-induced, double-stranded RNA-activated protein kinase [Source:SWISS;Acc:P19525]	20.1	1.72	-3.55	5e-05	DOWN	13.52	5.77	20.36	3.01	2.57	2.77
XLOC_006742	jag1b	Protein jagged-1b [Source:SWISS;Acc:Q90Y54]	51.7	8.07	-2.68	5e-05	DOWN	47.39	15.28	46.68	13.62	11.85	13.58
GENE12352.r1	SPTLC3	Serine palmitoyltransferase 3 [Source:SWISS;Acc:Q9NUV7]	30	3.42	-3.13	5e-05	DOWN	26.82	9.3	26.67	5.68	5.51	5.4
XLOC_006180	CYT_ONCKE	Cystatin [Source:SWISS;Acc:Q98967]	22.9	3.11	-2.88	5e-05	DOWN	23.09	8.28	17.38	4.64	4.26	5.74
XLOC_006182	Rrbp1	Ribosome-binding protein 1 [Source:SWISS;Acc:Q99PL5]	11	1.69	-2.7	5e-05	DOWN	9.42	2.42	11.86	2.57	2.19	4.01
GENE12368.r1	cfl1-a	Cofilin-1-A [Source:SWISS;Acc:P45695]	522	19.5	-4.74	5e-05	DOWN	462.63	105.96	435.65	45.95	21.26	26.83
GENE12369.r1	CAPN2	Calpain-2 catalytic subunit [Source:SWISS;Acc:P17655]	10.8	2.18	-2.3	5e-05	DOWN	8.43	3.67	10.5	3.96	3.63	3.03
XLOC_006184	Tmem63b	CSC1-like protein 2 [Source:SWISS;Acc:Q3TWI9]	12.6	1.73	-2.86	5e-05	DOWN	11.12	3.31	11.08	2.71	2.77	2.91
XLOC_006191	unc5b	Netrin receptor UNC5B [Source:SWISS;Acc:Q8JGT4]	10.3	1.21	-3.09	5e-05	DOWN	8.53	2.12	10.42	1.63	2.18	2.04
XLOC_006772	ITGA9	Integrin alpha-9 [Source:SWISS;Acc:Q13797]	42.3	5.76	-2.88	5e-05	DOWN	32.83	13.54	41.65	10.09	9.42	8.61
XLOC_006773	FBXO11	F-box only protein 11 [Source:SWISS;Acc:Q86XK2]	21.6	2.7	-3	5e-05	DOWN	19.06	5.4	19.54	4.61	3.41	5.01
GENE12421.r1	Erlec1	Endoplasmic reticulum lectin 1 [Source:SWISS;Acc:Q8VEH8]	9.79	1.93	-2.34	5e-05	DOWN	8.2	3.57	8.91	3.27	2.85	3.18
GENE12423.r1	psme4b	Proteasome activator complex subunit 4B [Source:SWISS;Acc:F1R2X6]	13.2	1.59	-3.05	5e-05	DOWN	10.1	3.25	13.67	2.67	2.39	2.63
GENE12426.r1	AGPAT4	1-acyl-sn-glycerol-3-phosphate acyltransferase delta [Source:SWISS;Acc:Q5E9R2]	19.3	1.76	-3.45	5e-05	DOWN	17.8	5.87	16.75	3.26	2.7	2.5
XLOC_006781	Map3k4	Mitogen-activated protein kinase kinase kinase 4 [Source:SWISS;Acc:O08648]	10.4	1.89	-2.46	5e-05	DOWN	7.93	3.44	10.7	3.11	2.78	3.31
XLOC_006784	TARBP1	Probable methyltransferase TARBP1 [Source:SWISS;Acc:Q13395]	25.9	3.06	-3.08	5e-05	DOWN	22.96	6.07	24.57	4.99	4.83	4.99
XLOC_006222	lmbrd1	Probable lysosomal cobalamin transporter [Source:SWISS;Acc:Q5PR61]	16.3	2.83	-2.53	5e-05	DOWN	11.44	4.31	16.32	4.36	4.17	5.24
XLOC_006232	DST	Dystonin [Source:SWISS;Acc:Q03001]	61.2	6.92	-3.14	5e-05	DOWN	50.92	12.7	60.5	12.25	10.33	10.83
GENE12471.r1	FAM83B	Protein FAM83B [Source:SWISS;Acc:Q5T0W9]	19.3	4.53	-2.09	5e-05	DOWN	16.6	7.74	14.9	7.15	6.1	8.52
GENE12472.r1	LRRC1	Leucine-rich repeat-containing protein 1 [Source:SWISS;Acc:Q9BTT6]	38.6	4.82	-3	5e-05	DOWN	40.84	11.59	28.96	8.54	7.08	7.73
XLOC_006239	GCLC	Glutamate--cysteine ligase catalytic subunit [Source:SWISS;Acc:P48506]	21.7	3.19	-2.77	5e-05	DOWN	16.87	4.05	25.68	4.79	4.75	5.96
GENE12479.r1	fbxo9	F-box only protein 9 [Source:SWISS;Acc:Q6P3K3]	20.2	2.25	-3.17	5e-05	DOWN	17.42	4.3	19.52	3.13	3.1	4.62
GENE12482.r1	AGPAT5	1-acyl-sn-glycerol-3-phosphate acyltransferase epsilon [Source:SWISS;Acc:Q9NUQ2]	17.1	2.22	-2.94	5e-05	DOWN	15.5	5.21	14.05	3.45	3.18	4.1
XLOC_006811	NPY1R	Neuropeptide Y receptor type 1 [Source:SWISS;Acc:Q9WVD0]	21.8	2.15	-3.34	5e-05	DOWN	14.75	3.78	22.49	3.73	3.4	3.16
GENE12505.r1	fuom	Fucose mutarotase [Source:SWISS;Acc:Q7ZZ03]	9.35	1.7	-2.46	5e-05	DOWN	6.97	2.67	8.89	2.15	2.2	3.81
GENE12506.r1	Echs1	Enoyl-CoA hydratase, mitochondrial [Source:SWISS;Acc:Q8BH95]	8.78	1.92	-2.2	5e-05	DOWN	7.38	3.66	8.25	3.14	3.04	3.09
XLOC_006250	cfap36	Cilia- and flagella-associated protein 36 {ECO:0000305} [Source:SWISS;Acc:Q1RM35]	8.64	2.77	-1.64	5e-05	DOWN	6.85	4.76	7.59	4.51	4.07	4.85
GENE12511.r1	smek2	Serine/threonine-protein phosphatase 4 regulatory subunit 3 [Source:SWISS;Acc:Q6DFT3]	30.2	2.1	-3.85	5e-05	DOWN	27.57	6.58	27.36	3.73	3.1	3.22
GENE12512.r1	PNPT1	Polyribonucleotide nucleotidyltransferase 1, mitochondrial [Source:SWISS;Acc:Q5RCW2]	5.05	0.967	-2.38	5e-05	DOWN	3.3	2.18	5.17	1.54	1.64	1.54
GENE12513.r1	CCDC88A	Girdin [Source:SWISS;Acc:Q3V6T2]	14.1	1.5	-3.23	5e-05	DOWN	12.94	4.02	13.89	2.61	2.1	2.58
GENE12517.r1	lrpprc	Leucine-rich PPR motif-containing protein, mitochondrial [Source:SWISS;Acc:Q28C74]	13.5	3.38	-2	5e-05	DOWN	10.23	5.1	13.49	5.19	5.67	5.62
GENE12518.r1	Znhit2	Zinc finger HIT domain-containing protein 2 [Source:SWISS;Acc:Q9QY66]	6.67	2.06	-1.7	5e-05	DOWN	6.69	2.45	5.54	3.5	3.39	3.16
GENE12529.r1	-	-	66.1	3.03	-4.45	5e-05	DOWN	50.8	20.95	64.28	5.88	4.66	3.84
XLOC_006840	Actn2	Alpha-actinin-2 [Source:SWISS;Acc:Q9JI91]	14.2	2.82	-2.33	5e-05	DOWN	12.71	7.88	10.76	5.24	4.22	4.21
GENE12547.r1	WAPAL	Wings apart-like protein homolog [Source:SWISS;Acc:Q7Z5K2]	15.8	2.44	-2.69	5e-05	DOWN	13.38	4.66	15.42	3.81	4.03	4.15
GENE12556.r1	RGS17	Regulator of G-protein signaling 17 [Source:SWISS;Acc:Q9PWA0]	12.1	3.18	-1.93	5e-05	DOWN	10.42	6.36	9.97	5.68	5.04	4.68
GENE12565.r1	SULT3A1	Amine sulfotransferase [Source:SWISS;Acc:O46640]	18.5	2.88	-2.68	5e-05	DOWN	7.4	8.88	21.42	4.8	5.1	4.1
GENE12567.r1	Atl2	Atlastin-2 [Source:SWISS;Acc:Q6PA06]	13.3	2.72	-2.29	5e-05	DOWN	10.9	5.2	12.12	4.67	4.35	4.15
GENE12570.r1	adss	Adenylosuccinate synthetase isozyme 2 {ECO:0000255|HAMAP-Rule:MF_03127} [Source:SWISS;Acc:Q568F6]	21.2	3.26	-2.7	5e-05	DOWN	18.59	5.72	21.71	5.25	5.26	5.23
XLOC_006862	Tnfaip3	Tumor necrosis factor alpha-induced protein 3 [Source:SWISS;Acc:Q60769]	21.5	2.74	-2.97	5e-05	DOWN	18.52	5.4	22.82	4.48	4.61	4.21
GENE12576.r1	Perp	p53 apoptosis effector related to PMP-22 [Source:SWISS;Acc:Q9JK95]	55.9	4.01	-3.8	5e-05	DOWN	41.22	12.92	57.47	7.15	5.89	6.41
XLOC_006291	Cep170	Centrosomal protein of 170 kDa [Source:SWISS;Acc:Q6A065]	13.4	1.6	-3.06	5e-05	DOWN	15.69	3.8	9.01	3.42	2.19	2
GENE12584.r1	dync2li1	Cytoplasmic dynein 2 light intermediate chain 1 [Source:SWISS;Acc:Q7SXY4]	3.53	1.78	-0.986	5e-05	DOWN	2.44	2.95	2.89	2.05	3.65	3.04
XLOC_006296	cyp3a40	Cytochrome P450 3A40 [Source:SWISS;Acc:Q98T91]	6.07	1.85	-1.71	5e-05	DOWN	4.71	3.53	4.73	2.52	3.39	3.15
GENE12596.r1	fbxo5	F-box only protein 5 [Source:SWISS;Acc:Q0V967]	2.58	1.28	-1.01	5e-05	DOWN	2.11	2.08	1.91	2.4	2.03	1.77
GENE12598.r1	ANAPC1	Anaphase-promoting complex subunit 1 [Source:SWISS;Acc:Q9H1A4]	6.97	1.52	-2.2	5e-05	DOWN	5.84	2.68	6.48	2.75	2.4	2.16
GENE12606.r1	PANK1	Pantothenate kinase 1 [Source:SWISS;Acc:Q8TE04]	19.3	4.35	-2.15	5e-05	DOWN	17.9	7.7	15.18	6.73	6.19	8.22
XLOC_006311	Map4k3	Mitogen-activated protein kinase kinase kinase kinase 3 [Source:SWISS;Acc:Q924I2]	36.1	2.05	-4.13	5e-05	DOWN	26.31	6.56	37.5	4.04	3	2.9
XLOC_006312	AFTPH	Aftiphilin [Source:SWISS;Acc:Q6ULP2]	16.8	3.7	-2.18	5e-05	DOWN	14.35	6.63	15.44	6.27	6.64	5.09
GENE12636.r1	C1D	Nuclear nucleic acid-binding protein C1D [Source:SWISS;Acc:Q13901]	10	1.89	-2.41	5e-05	DOWN	9.34	4.3	7.73	2.97	3.17	3.07
GENE12651.r1	abcG23	ABC transporter G family member 23 [Source:SWISS;Acc:Q55EH8]	2.32	0.216	-3.43	5e-05	DOWN	2.53	0.72	1.89	0.4	0.4	0.24
XLOC_006328	Peli1	E3 ubiquitin-protein ligase pellino homolog 1 [Source:SWISS;Acc:Q8C669]	24	5.52	-2.12	5e-05	DOWN	21.31	10.12	20.92	8.48	8.82	9.47
GENE12654.r1	UGP2	UTP--glucose-1-phosphate uridylyltransferase [Source:SWISS;Acc:O35156]	35.3	1.86	-4.25	5e-05	DOWN	34	5.48	36.3	3.47	2.32	3.3
GENE12666.r1	FAM96B	Mitotic spindle-associated MMXD complex subunit MIP18 [Source:SWISS;Acc:Q9Y3D0]	8.85	3.85	-1.2	5e-05	DOWN	7.77	4.83	7.1	7.06	4.91	6.43
XLOC_006339	GPR155	Integral membrane protein GPR155 [Source:SWISS;Acc:Q7Z3F1]	6.98	0.663	-3.4	5e-05	DOWN	6.16	1.81	6.94	1.17	0.75	1.24
XLOC_006918	tmem41aa	Transmembrane protein 41A-A [Source:SWISS;Acc:Q502G2]	20.4	3.46	-2.56	5e-05	DOWN	21.69	6.24	13.63	5.52	4.93	6.24
GENE12678.r1	lnpb	Protein lunapark-B [Source:SWISS;Acc:Q1KKR9]	18.1	2.41	-2.91	5e-05	DOWN	16.49	5.43	17.49	4.03	3.71	4.01
XLOC_006354	Cdc5l	Cell division cycle 5-like protein [Source:SWISS;Acc:O08837]	23.1	1.43	-4.01	5e-05	DOWN	21.11	3.02	25.23	2.48	2.48	2.02
GENE12698.r1	cyc	Cytochrome c [Source:SWISS;Acc:P00025]	11.5	1.68	-2.77	5e-05	DOWN	9.41	3.6	10.39	3.23	2.31	2.65
GENE12699.r1	RBM45	RNA-binding protein 45 [Source:SWISS;Acc:Q8IUH3]	13.2	2.71	-2.29	5e-05	DOWN	11.68	4.62	12.01	4.7	3.77	4.51
GENE12700.r1	ZC3H15	Zinc finger CCCH domain-containing protein 15 [Source:SWISS;Acc:Q8WU90]	12.7	2.64	-2.27	5e-05	DOWN	9.77	4.04	13.33	4.36	4.39	4.17
GENE12704.r1	nckap1	Nck-associated protein 1 [Source:SWISS;Acc:B0S6R1]	23.9	1.56	-3.94	5e-05	DOWN	21.53	5.33	22.12	3.48	2.17	1.81
GENE12712	-	-	8.05	1.63	-2.3	5e-05	DOWN	7.11	3.91	6.21	2.76	2.1	2.9
XLOC_006370	acvr2a	Activin receptor type-2A [Source:SWISS;Acc:P27039]	25.4	3.62	-2.81	5e-05	DOWN	22.65	5.85	23.87	3.52	11.02	3.92
GENE12718.r1	EPC2	Enhancer of polycomb homolog 2 [Source:SWISS;Acc:Q52LR7]	11.4	1.8	-2.66	5e-05	DOWN	8.55	3.56	12.05	3.15	2.93	2.67
GENE12737	CBR1	Carbonyl reductase [NADPH] 1 [Source:SWISS;Acc:P16152]	41.1	1.58	-4.7	5e-05	DOWN	38.69	11.19	38.03	3	1.99	2.43
GENE12747.r1	PLEKHA3	Pleckstrin homology domain-containing family A member 3 [Source:SWISS;Acc:Q9HB20]	9.92	1.53	-2.69	5e-05	DOWN	8.46	2.41	10.33	2.62	2.45	2.45
GENE12749.r1	-	-	18.2	2.36	-2.94	5e-05	DOWN	18.04	4.86	13.58	3.85	3.06	4.38
GENE12752.r1	Slc5a7	High affinity choline transporter 1 [Source:SWISS;Acc:Q8BGY9]	10.4	2.8	-1.9	5e-05	DOWN	7.69	4.77	10.36	4.58	4.51	4.54
XLOC_006405	Bmpr1a	Bone morphogenetic protein receptor type-1A [Source:SWISS;Acc:Q78EA7]	11.8	1.42	-3.06	5e-05	DOWN	12.64	2.64	11.26	3.44	1.65	1.43
GENE12758.r1	rps27a	Ubiquitin-40S ribosomal protein S27a [Source:SWISS;Acc:P68200]	522	15.6	-5.07	5e-05	DOWN	458.26	101.29	513.62	31.89	16.66	25.79
XLOC_006407	Rtn4	Reticulon-4 [Source:SWISS;Acc:Q99P72]	24.5	3.5	-2.8	5e-05	DOWN	21.52	7.67	22.17	5.31	4.47	7.13
GENE12763.r1	PRORSD1	Prolyl-tRNA synthetase associated domain-containing protein 1 [Source:SWISS;Acc:A1A4Q2]	2.97	0.964	-1.62	5e-05	DOWN	2.45	1.33	2.78	1.27	1.8	1.58
GENE12778.r1	Ubr2	E3 ubiquitin-protein ligase UBR2 [Source:SWISS;Acc:Q6WKZ8]	12.4	1.29	-3.26	5e-05	DOWN	10	3.73	12.41	2.31	1.99	1.97
GENE12781.r1	ZNF879	Zinc finger protein 879 [Source:SWISS;Acc:B4DU55]	8.6	1.69	-2.35	5e-05	DOWN	7.77	2.87	8.08	2.66	2.44	2.78
XLOC_006999	TJAP1	Tight junction-associated protein 1 [Source:SWISS;Acc:Q5JTD0]	10.3	2.49	-2.05	5e-05	DOWN	9.13	5.28	8.5	4.28	4.18	3.61
GENE12790.r1	Nin	Ninein [Source:SWISS;Acc:Q61043]	7.44	3.06	-1.28	5e-05	DOWN	6.18	3.96	6.38	4.85	5.14	5.06
XLOC_007704	TOP2B	DNA topoisomerase 2-beta [Source:SWISS;Acc:O42131]	11.8	1.17	-3.34	5e-05	DOWN	8.91	2.78	12.57	2.1	1.66	1.9
XLOC_008166	rpl15	60S ribosomal protein L15 [Source:SWISS;Acc:Q7T3N8]	850	15.2	-5.8	5e-05	DOWN	789.29	107.08	882.7	34.22	14.27	24.58
GENE12802.r1	nkiras1	NF-kappa-B inhibitor-interacting Ras-like protein 1 [Source:SWISS;Acc:Q6DGQ1]	7.93	2.51	-1.66	5e-05	DOWN	7.6	5.06	5.5	3.56	4.92	3.88
GENE12805.r1	Ube2e2	Ubiquitin-conjugating enzyme E2 E2 [Source:SWISS;Acc:Q91W82]	7.76	2.5	-1.63	5e-05	DOWN	6.18	4.08	6.75	4.17	3.12	4.68
GENE12806.r1	Sf3a3	Splicing factor 3A subunit 3 [Source:SWISS;Acc:Q9D554]	8.69	1.87	-2.21	5e-05	DOWN	6.88	3.6	8.46	2.91	3.09	3.12
GENE12817.r1	CITED3	Cbp/p300-interacting transactivator 3 [Source:SWISS;Acc:Q9I8K7]	15.7	2.93	-2.42	5e-05	DOWN	14.93	4.89	14.09	4.78	4.48	5.02
GENE12818.r1	ctps1	CTP synthase 1 {ECO:0000305} [Source:SWISS;Acc:Q6PEI7]	6.67	2.52	-1.41	5e-05	DOWN	5.92	4.01	5.24	3.57	3.98	4.71
GENE12819.r1	-	-	16.4	1.66	-3.3	5e-05	DOWN	11.06	5.5	16.09	1.83	2.77	3.15
GENE12842.r1	Kdf1	Keratinocyte differentiation factor 1 [Source:SWISS;Acc:Q6AY88]	11.9	1.4	-3.09	5e-05	DOWN	10.67	2.39	11.91	2.3	2.56	1.99
GENE12844.r1	NUDC	Nuclear migration protein nudC [Source:SWISS;Acc:Q5ZIN1]	14.8	3.55	-2.06	5e-05	DOWN	13.31	5.36	13.05	5.17	4.97	7.02
XLOC_007741	Arid1a	AT-rich interactive domain-containing protein 1A [Source:SWISS;Acc:A2BH40]	25.5	3.39	-2.91	5e-05	DOWN	25.31	6.14	23.59	5.71	5.1	5.61
GENE12850.r1	paqr7b	Membrane progestin receptor alpha-B [Source:SWISS;Acc:Q801G2]	8.49	3.61	-1.23	5e-05	DOWN	7.3	4.58	6.35	4.89	5.96	6.69
XLOC_007756	Cpsf1	Cleavage and polyadenylation specificity factor subunit 1 [Source:SWISS;Acc:Q9EPU4]	29.9	3.02	-3.31	5e-05	DOWN	24.64	7.39	28.24	5.03	4.4	5.2
GENE12869.r1	Adck5	Uncharacterized aarF domain-containing protein kinase 5 [Source:SWISS;Acc:Q80V03]	7.71	1.25	-2.63	5e-05	DOWN	8.27	2.8	5.89	1.96	1.94	2.16
GENE12873.r1	pqlc1	PQ-loop repeat-containing protein 1 [Source:SWISS;Acc:Q6NRS2]	14.5	4.89	-1.57	5e-05	DOWN	10.95	7.24	12.89	7.39	8.25	8
XLOC_007763	HSBP1	Heat shock factor-binding protein 1 [Source:SWISS;Acc:Q3ZC22]	4.55	1.09	-2.06	5e-05	DOWN	3.59	2.56	3.56	1.74	1.76	1.78
GENE12879.r1	TMEM54	Transmembrane protein 54 [Source:SWISS;Acc:Q969K7]	17.2	4.3	-1.99	5e-05	DOWN	15.18	7.54	14.95	7.44	7.11	6.08
XLOC_007770	Kpna6	Importin subunit alpha-7 [Source:SWISS;Acc:O35345]	22.9	2.28	-3.33	5e-05	DOWN	20.29	5.43	22.66	4.19	3.3	3.44
GENE12888.r1	eif3i	Eukaryotic translation initiation factor 3 subunit I {ECO:0000255|HAMAP-Rule:MF_03008} [Source:SWISS;Acc:Q7ZV55]	62.9	2.55	-4.63	5e-05	DOWN	61.91	10.17	58.54	4.53	2.9	4.54
GENE12889.r1	hdac1-b	Probable histone deacetylase 1-B [Source:SWISS;Acc:O42227]	5.37	2.46	-1.13	5e-05	DOWN	4.79	3.34	4.39	4.03	3.91	4.04
XLOC_008215	-	-	4.57	1.63	-1.49	5e-05	DOWN	2.78	2.48	5.01	2.78	3.12	2.18
XLOC_008218	Tmem57	Macoilin [Source:SWISS;Acc:Q7TQE6]	9.98	1.68	-2.57	5e-05	DOWN	10.35	2.98	8.91	2.7	2.68	2.62
GENE12905.r1	med10	Mediator of RNA polymerase II transcription subunit 10 [Source:SWISS;Acc:Q0VIA1]	6.03	2.47	-1.29	5e-05	DOWN	6.02	4.01	3.8	4.3	3.52	4.21
GENE12911.r1	ADCY2	Adenylate cyclase type 2 [Source:SWISS;Acc:Q08462]	7.4	0.969	-2.93	5e-05	DOWN	6.95	2.05	6.45	1.48	1.61	1.65
GENE12913.r1	trio	Triple functional domain protein [Source:SWISS;Acc:Q1LUA6]	15.8	1.14	-3.79	5e-05	DOWN	14.12	3.15	16.31	2.15	1.59	1.76
GENE12914.r1	GRB10	Growth factor receptor-bound protein 10 [Source:SWISS;Acc:Q13322]	22.1	2.94	-2.91	5e-05	DOWN	20.06	4.67	22.91	4.98	4.3	5.02
GENE12915.r1	SNRK	SNF-related serine/threonine-protein kinase [Source:SWISS;Acc:Q9NRH2]	1680	39.5	-5.41	5e-05	DOWN	1421.83	279.71	1626.72	88.89	44.01	57.83
XLOC_007800	Txnl4a	Thioredoxin-like protein 4A [Source:SWISS;Acc:P83877]	21.1	4.07	-2.38	5e-05	DOWN	24.18	7.46	14.52	5.77	6.52	7.51
XLOC_007803	mfsd2ab	Sodium-dependent lysophosphatidylcholine symporter 1-B [Source:SWISS;Acc:Q6DEJ6]	20.7	2.43	-3.1	5e-05	DOWN	21.33	7.11	16.44	3.97	4.01	4.02
GENE12934.r1	yars	Tyrosine--tRNA ligase, cytoplasmic [Source:SWISS;Acc:Q6TGS6]	88.1	3.05	-4.85	5e-05	DOWN	73.35	20.73	89.43	7.25	3.84	3.51
GENE12939.r1	TERT	Telomerase reverse transcriptase [Source:SWISS;Acc:Q27ID4]	3.33	1.51	-1.14	5e-05	DOWN	2.66	2.29	2.63	2.39	2.5	2.48
XLOC_007808	FHOD3	FH1/FH2 domain-containing protein 3 [Source:SWISS;Acc:Q2V2M9]	150	3.62	-5.37	5e-05	DOWN	179.1	41	100.2	6.26	5.69	5.68
GENE12951.r1	FUCA1	Tissue alpha-L-fucosidase [Source:SWISS;Acc:Q2KIM0]	12.1	1.7	-2.83	5e-05	DOWN	11.91	3.87	9.71	3.01	2.6	2.59
GENE12957.r1	PLCH2	1-phosphatidylinositol 4,5-bisphosphate phosphodiesterase eta-2 [Source:SWISS;Acc:O75038]	6.4	1.67	-1.94	5e-05	DOWN	5.28	2.5	5.8	2.96	2.68	2.38
GENE12971.r2	BAI2	Brain-specific angiogenesis inhibitor 2 [Source:SWISS;Acc:Q5R7Y0]	3.52	1.22	-1.53	5e-05	DOWN	3.78	2.15	2.2	2.23	2.12	1.6
XLOC_008261	Ptp4a2	Protein tyrosine phosphatase type IVA 2 [Source:SWISS;Acc:Q6P9X4]	42.8	5.77	-2.89	5e-05	DOWN	38.32	13.29	40.15	9.57	9.63	9.29
GENE12987.r2	DFNA5	Non-syndromic hearing impairment protein 5 [Source:SWISS;Acc:O60443]	6.63	2.28	-1.54	5e-05	DOWN	6.55	3.76	5.09	3.7	4	3.44
GENE12988.r1	-	-	60.7	3.77	-4.01	5e-05	DOWN	47.26	12.98	61.62	7.02	5.24	5.94
GENE12989	Tril	TLR4 interactor with leucine rich repeats [Source:SWISS;Acc:Q9DBY4]	3.3	1.7	-0.956	5e-05	DOWN	2.92	2.42	2.12	2.93	3.02	2.33
XLOC_008279	Wipf3	WAS/WASL-interacting protein family member 3 [Source:SWISS;Acc:P0C7L0]	21	4.68	-2.17	5e-05	DOWN	17.43	10.71	17.12	7.46	7.83	7.34
XLOC_008289	Tra2a	Transformer-2 protein homolog alpha [Source:SWISS;Acc:Q6PFR5]	34.8	2.59	-3.75	5e-05	DOWN	32.89	10.57	32.45	4.17	3.79	4.64
GENE13037.r1	Dlx5	Homeobox protein DLX-5 [Source:SWISS;Acc:P50575]	19	1.61	-3.56	5e-05	DOWN	21.86	3.98	15.41	2.8	2.13	2.82
GENE13040.r1	Shfm1	26S proteasome complex subunit DSS1 [Source:SWISS;Acc:P60897]	47.9	6.19	-2.95	5e-05	DOWN	30.67	14.4	51.1	11.53	10.41	7.86
GENE13052.r1	casd1	CAS1 domain-containing protein 1 [Source:SWISS;Acc:Q1LW89]	9.59	2.56	-1.9	5e-05	DOWN	8.41	4.51	8.54	3.99	4.19	4.3
GENE13053.r1	col1a2	Collagen alpha-2(I) chain [Source:SWISS;Acc:O93484]	275	6.64	-5.37	5e-05	DOWN	383.51	18.79	260.2	13.1	7.57	10.76
GENE13060.r1	CCDC132	Coiled-coil domain-containing protein 132 [Source:SWISS;Acc:Q96JG6]	16.8	1.07	-3.97	5e-05	DOWN	13.61	4.15	17.17	2.4	1.49	1.18
GENE13065.r1	GRN	Granulins [Source:SWISS;Acc:P28799]	25	2.75	-3.18	5e-05	DOWN	18.9	6.75	25.97	5.38	4.09	3.91
GENE13066.r1	-	-	5.97	2.16	-1.46	5e-05	DOWN	5.07	3.14	4.67	2.89	2.85	4.64
GENE13067.r1	ANKRD28	Serine/threonine-protein phosphatase 6 regulatory ankyrin repeat subunit A [Source:SWISS;Acc:O15084]	15.2	2.19	-2.8	5e-05	DOWN	12.33	3.99	15.78	3.39	3.42	3.86
GENE13070.r1	SNX13	Sorting nexin-13 [Source:SWISS;Acc:Q9Y5W8]	24	2.18	-3.46	5e-05	DOWN	21.06	6.18	22.84	4.16	3.34	3.09
GENE13083.r1	Rapgef5	Rap guanine nucleotide exchange factor 5 [Source:SWISS;Acc:Q8C0Q9]	16.8	3.55	-2.25	5e-05	DOWN	16.55	5.71	14.58	6.77	5.08	5.34
XLOC_008322	fam126a	Hyccin [Source:SWISS;Acc:Q6P121]	32	6.5	-2.3	5e-05	DOWN	27.87	11.35	29.66	9.53	9.38	12.61
GENE13091.r1	Mrpl3	39S ribosomal protein L3, mitochondrial [Source:SWISS;Acc:Q99N95]	14.6	1.83	-3	5e-05	DOWN	11.92	3.09	14.7	2.9	3.02	3.11
GENE13096.r1	CTNNB1	Catenin beta-1 [Source:SWISS;Acc:B6V8E6]	24.7	2.54	-3.29	5e-05	DOWN	24.53	4.6	23.96	3.63	3.57	5.13
GENE13098.r1	Ndrg1	Protein NDRG1 [Source:SWISS;Acc:Q4R4Q3]	39.9	1.89	-4.4	5e-05	DOWN	41.53	6.59	35.33	3.6	2.69	2.92
GENE13102.r2	CTNNAL1	Alpha-catulin [Source:SWISS;Acc:Q5RC06]	8.64	2.14	-2.02	5e-05	DOWN	6.94	4	8.57	3.79	3.32	3.26
GENE13103.r1	elp2	Elongator complex protein 2 [Source:SWISS;Acc:Q05AM5]	9.06	3.67	-1.3	5e-05	DOWN	7.04	5.99	7.64	5.77	6.59	5.67
XLOC_008342	WASF2	Wiskott-Aldrich syndrome protein family member 2 [Source:SWISS;Acc:Q9Y6W5]	31.2	1.45	-4.43	5e-05	DOWN	28.08	5.4	32.12	3.1	2.18	1.52
XLOC_008345	YRK	Proto-oncogene tyrosine-protein kinase Yrk [Source:SWISS;Acc:Q02977]	44.6	3.68	-3.6	5e-05	DOWN	37.25	9.33	46.05	6.66	5	6.18
GENE13130.r1	SDC3	Syndecan-3 [Source:SWISS;Acc:P26261]	18.8	2.27	-3.05	5e-05	DOWN	14.41	3.37	20.2	4.06	3.39	3.33
XLOC_008348	PUM1	Pumilio homolog 1 [Source:SWISS;Acc:Q2VB19]	25.5	3.14	-3.02	5e-05	DOWN	25.23	4.88	25.14	6.46	4.15	4.43
GENE13136.r1	fabp3	Fatty acid-binding protein, heart [Source:SWISS;Acc:O13008]	28.8	1.87	-3.95	5e-05	DOWN	19.12	3.31	34.91	3.46	2.49	2.66
GENE13142.r1	pdcd6ip	Programmed cell death 6-interacting protein [Source:SWISS;Acc:Q9W6C5]	30.2	3.12	-3.27	5e-05	DOWN	26.37	8.1	30.83	5.35	5.03	4.69
XLOC_008354	clasp1	CLIP-associating protein 1 {ECO:0000250|UniProtKB:Q7Z460} [Source:SWISS;Acc:A1A5G0]	51.2	4.65	-3.46	5e-05	DOWN	44.2	10.75	51.37	8.28	7.17	7.12
XLOC_007916	Rprd1a	Regulation of nuclear pre-mRNA domain-containing protein 1A [Source:SWISS;Acc:Q8VDS4]	27.8	3.75	-2.89	5e-05	DOWN	21.72	7.14	26.7	7.88	4.46	5.66
GENE13151.r1	-	-	19.2	3.3	-2.54	5e-05	DOWN	15.37	7.07	16.84	5.25	4.98	5.79
XLOC_007924	UBQLN4	Ubiquilin-4 [Source:SWISS;Acc:Q9NRR5]	25.2	3.75	-2.75	5e-05	DOWN	24.06	7.02	25.15	6.04	5.92	6.31
GENE13164.r1	SGOL1	Shugoshin-like 1 [Source:SWISS;Acc:Q5FBB7]	2.92	1.46	-1	5e-05	DOWN	2.12	2.43	2.34	2.33	2.48	2.27
GENE13165.r1	KAT2B	Histone acetyltransferase KAT2B [Source:SWISS;Acc:Q92831]	12.5	2.01	-2.64	5e-05	DOWN	12.14	3.63	10.95	3.34	3.36	3.1
GENE13179.r1	fam91a1	Protein FAM91A1 [Source:SWISS;Acc:Q6TEP1]	13.9	1.87	-2.9	5e-05	DOWN	12.94	3.59	13.4	3.25	2.71	3.12
XLOC_008381	atp6v1c1a	V-type proton ATPase subunit C 1-A [Source:SWISS;Acc:Q7T385]	13.1	1.48	-3.14	5e-05	DOWN	12.78	3.25	11.44	2.61	2.52	2.11
XLOC_007934	AZIN1	Antizyme inhibitor 1 [Source:SWISS;Acc:O14977]	25.9	2.38	-3.44	5e-05	DOWN	20.7	5.21	26.49	3.88	3.57	3.96
GENE13188	Snrpd1	Small nuclear ribonucleoprotein Sm D1 [Source:SWISS;Acc:P62315]	42.3	4.69	-3.17	5e-05	DOWN	26.74	7.82	44.67	9.36	7.24	6.08
XLOC_008386	Vps28	Vacuolar protein sorting-associated protein 28 homolog [Source:SWISS;Acc:Q9D1C8]	17.8	2.94	-2.6	5e-05	DOWN	13.92	4.8	18.53	4.93	4.49	4.72
GENE13202.r1	NUP153	Nuclear pore complex protein Nup153 [Source:SWISS;Acc:P49790]	18.4	2.81	-2.71	5e-05	DOWN	14.24	4.9	18.6	4.4	4.66	4.46
GENE13205.r1	UQCRB	Cytochrome b-c1 complex subunit 7 [Source:SWISS;Acc:P14927]	70.4	4.15	-4.08	5e-05	DOWN	55.38	12.1	68.04	7.9	4.15	7.17
GENE13213.r1	TMEM64	Transmembrane protein 64 [Source:SWISS;Acc:Q6YI46]	11	3.6	-1.61	5e-05	DOWN	9.35	5.48	9.27	5.77	5.6	6.22
GENE13214.r1	tdp2	Tyrosyl-DNA phosphodiesterase 2 [Source:SWISS;Acc:Q5XJA0]	5.29	1.84	-1.53	5e-05	DOWN	5.37	3.07	4.02	2.61	2.61	3.69
GENE13216	CF062_MOUSE	Uncharacterized protein C6orf62 homolog [Source:SWISS;Acc:Q99LU8]	68.5	2.68	-4.68	5e-05	DOWN	62.95	9.89	58.57	6.71	2.86	3.29
XLOC_008396	SLC7A7	Y+L amino acid transporter 1 [Source:SWISS;Acc:Q9UM01]	24	4.47	-2.42	5e-05	DOWN	18.78	10.05	21.3	8.16	6.45	7.11
XLOC_008397	hey1	Hairy/enhancer-of-split related with YRPW motif protein 1 [Source:SWISS;Acc:Q8AXV6]	9.79	2.05	-2.26	5e-05	DOWN	9.75	3.19	7.93	3.55	3.37	3.51
GENE13224.r1	ZBTB10	Zinc finger and BTB domain-containing protein 10 [Source:SWISS;Acc:Q96DT7]	15.6	3.34	-2.23	5e-05	DOWN	13.36	5.08	15.06	5.44	4.63	6.08
GENE13225.r1	Tpd52	Tumor protein D52 [Source:SWISS;Acc:Q62393]	18.2	2.61	-2.8	5e-05	DOWN	18.69	6.65	15.22	4.2	4.16	4.25
XLOC_008400	znf704	Zinc finger protein 704 [Source:SWISS;Acc:Q1LY51]	12.5	2.52	-2.32	5e-05	DOWN	11.95	4.48	11.73	4.19	3.79	4.15
XLOC_009031	-	-	4.21	1.84	-1.19	5e-05	DOWN	3.01	2.47	3.24	2.66	2.9	3.46
GENE13230.r1	FABP3	Fatty acid-binding protein, heart [Source:SWISS;Acc:P10790]	8.9	1.81	-2.3	5e-05	DOWN	8.45	3.82	7.09	2.63	2.54	3.62
GENE13237.r1	DTNBP1	Dysbindin [Source:SWISS;Acc:Q5ZKM0]	14.6	5.77	-1.34	5e-05	DOWN	12.81	8.3	11.27	9.92	9.83	8.53
GENE13240.r1	Pard6g	Partitioning defective 6 homolog gamma [Source:SWISS;Acc:Q9JK84]	19.5	4.77	-2.03	5e-05	DOWN	16.04	8.47	16.7	7.45	7.16	8.54
GENE13241.r1	Bloc1s4	Biogenesis of lysosome-related organelles complex 1 subunit 4 [Source:SWISS;Acc:Q8VED2]	7.85	1.87	-2.07	5e-05	DOWN	6.3	4.15	6.26	3.28	3.01	2.86
XLOC_007959	Rrm2b	Ribonucleoside-diphosphate reductase subunit M2 B [Source:SWISS;Acc:Q6PEE3]	18.3	2.92	-2.65	5e-05	DOWN	15.16	5.72	18.98	5.03	3.93	5.08
GENE13246.r1	rpl30	60S ribosomal protein L30 [Source:SWISS;Acc:P58372]	294	5.57	-5.72	5e-05	DOWN	252.84	46.16	287.48	13.66	6.35	6.65
GENE13258.r1	ywhag-a	14-3-3 protein gamma-A [Source:SWISS;Acc:Q6PCG0]	170	7.01	-4.6	5e-05	DOWN	147.09	40.31	158.63	13.21	9.57	10.92
GENE13259.r1	Pabpc1	Polyadenylate-binding protein 1 [Source:SWISS;Acc:P29341]	150	9.52	-3.98	5e-05	DOWN	125.31	23.34	168.64	14.23	11.61	19.63
GENE13267.r1	vps72	Vacuolar protein sorting-associated protein 72 homolog [Source:SWISS;Acc:Q6GNJ8]	6.54	1.67	-1.97	5e-05	DOWN	6.19	2.74	5.72	2.73	2.2	3.19
GENE13278.r1	RPLP1	60S acidic ribosomal protein P1 [Source:SWISS;Acc:P18660]	1830	155	-3.57	5e-05	DOWN	1544.68	714.1	1544.51	268.54	131.68	333.92
GENE13279.r1	clptm1l	Cleft lip and palate transmembrane protein 1-like protein [Source:SWISS;Acc:Q6DHU1]	19.3	2.04	-3.24	5e-05	DOWN	14.8	5.86	18.6	3.65	2.9	3.3
GENE13281.r1	Dennd3	DENN domain-containing protein 3 [Source:SWISS;Acc:A2RT67]	10.8	1.03	-3.4	5e-05	DOWN	11.25	2.5	9.62	1.72	1.92	1.34
XLOC_008429	-	-	10.1	2.18	-2.21	5e-05	DOWN	6.48	4.24	9.13	3.41	3.16	4.15
GENE13282.r1	Slc45a4	Solute carrier family 45 member 4 [Source:SWISS;Acc:Q0P5V9]	58.5	3.11	-4.23	5e-05	DOWN	42.97	9.77	58.75	6.01	4.51	4.57
GENE13286.r1	Dgat1	Diacylglycerol O-acyltransferase 1 [Source:SWISS;Acc:Q9Z2A7]	7.54	3.38	-1.16	5e-05	DOWN	5.9	4.76	5.74	5.54	5.87	4.95
XLOC_007988	-	-	3.99	2.2	-0.857	5e-05	DOWN	4.01	3.56	2.04	3.7	3.44	3.7
GENE13292.r1	CNDP2	Cytosolic non-specific dipeptidase [Source:SWISS;Acc:Q96KP4]	45.9	1.76	-4.7	5e-05	DOWN	49.56	8.19	36.99	4.33	2.66	1.59
GENE13293.r1	CNDP2	Cytosolic non-specific dipeptidase [Source:SWISS;Acc:Q96KP4]	53.5	2.26	-4.56	5e-05	DOWN	46.33	14.08	49.66	4.98	2.91	3.04
XLOC_008441	dus3l	tRNA-dihydrouridine(47) synthase [NAD(P)(+)]-like [Source:SWISS;Acc:Q7ZWS1]	4.09	1.51	-1.44	5e-05	DOWN	2.85	2.44	3.89	2.12	2.32	2.81
GENE13296.r1	AKAP9	A-kinase anchor protein 9 [Source:SWISS;Acc:Q99996]	34.7	2.9	-3.58	5e-05	DOWN	26.94	7.61	40.29	5.76	4.42	3.82
GENE13298.r1	krit1	Krev interaction trapped protein 1 [Source:SWISS;Acc:F1REV3]	15.6	1.79	-3.13	5e-05	DOWN	14.09	3.94	14.67	3.31	2.86	2.48
XLOC_007992	BCAN	Brevican core protein [Source:SWISS;Acc:P41725]	23.3	4.93	-2.24	5e-05	DOWN	20.72	8.16	21.53	8.03	7.85	7.95
XLOC_007993	mef2d	Myocyte-specific enhancer factor 2D homolog [Source:SWISS;Acc:Q03413]	29.9	4.49	-2.74	5e-05	DOWN	29.38	6.67	26.27	7.69	6.25	7.12
GENE13316.r1	Kmt2b	Histone-lysine N-methyltransferase 2B [Source:SWISS;Acc:O08550]	27.9	2.28	-3.62	5e-05	DOWN	23.6	5.53	28.56	4.17	3.42	3.42
XLOC_008454	Ndufv1	NADH dehydrogenase [ubiquinone] flavoprotein 1, mitochondrial [Source:SWISS;Acc:Q91YT0]	20	2.47	-3.02	5e-05	DOWN	16.57	5.76	19.99	2.95	2.79	6.03
XLOC_007995	Pip5k1a	Phosphatidylinositol 4-phosphate 5-kinase type-1 alpha [Source:SWISS;Acc:P70182]	32.9	4.89	-2.75	5e-05	DOWN	23.47	10.19	33.09	7.79	7.4	8.21
XLOC_008460	Ubap2l	Ubiquitin-associated protein 2-like [Source:SWISS;Acc:Q80X50]	29.9	2.61	-3.52	5e-05	DOWN	26.71	5.53	31.14	4.87	3.52	4.27
GENE13330.r1	CA043_PONAB	Uncharacterized protein C1orf43 homolog [Source:SWISS;Acc:Q5RF08]	5.86	1.35	-2.12	5e-05	DOWN	5.29	2.16	5.07	2.01	1.51	2.93
GENE13331.r1	Tuft1	Tuftelin [Source:SWISS;Acc:O08970]	12.7	3.45	-1.88	5e-05	DOWN	11.05	5.63	11.78	5.7	5.44	5.83
GENE13332.r1	cgn	Cingulin [Source:SWISS;Acc:Q1L8T5]	25.8	2.3	-3.48	5e-05	DOWN	25.4	7.7	24.04	4.66	3.1	3.21
XLOC_008463	PYGO2	Pygopus homolog 2 [Source:SWISS;Acc:Q9BRQ0]	9.68	1.76	-2.46	5e-05	DOWN	8.02	2.91	9.03	3.02	2.92	2.66
GENE13345.r1	S100a1	Protein S100-A1 [Source:SWISS;Acc:P35467]	67	3.53	-4.25	5e-05	DOWN	64.3	11.15	59.92	5.65	4.01	7.24
GENE13347.r1	Snx27	Sorting nexin-27 [Source:SWISS;Acc:Q3UHD6]	17.6	2.39	-2.88	5e-05	DOWN	15.88	4.04	17.45	3.72	3.63	4.3
XLOC_008010	Ash1l	Histone-lysine N-methyltransferase ASH1L [Source:SWISS;Acc:Q99MY8]	41.6	6.2	-2.75	5e-05	DOWN	27.81	10.05	48.14	11.01	9.8	9.14
GENE13361.r1	Rprd2	Regulation of nuclear pre-mRNA domain-containing protein 2 [Source:SWISS;Acc:Q6NXI6]	11.1	1.9	-2.55	5e-05	DOWN	10.38	3.2	10.59	3.01	3.17	2.96
GENE13363.r1	CERS2	Ceramide synthase 2 [Source:SWISS;Acc:Q3ZBF8]	30.4	4.49	-2.76	5e-05	DOWN	26.16	7.62	28.63	6.9	6.93	7.86
GENE13364.r1	setdb1b	Histone-lysine N-methyltransferase SETDB1-B [Source:SWISS;Acc:Q08BR4]	9.95	2.35	-2.08	5e-05	DOWN	8.71	4.91	8.03	3.87	2.98	4.5
XLOC_008015	CLK2	Dual specificity protein kinase CLK2 [Source:SWISS;Acc:P49760]	46.7	4.82	-3.28	5e-05	DOWN	43.08	15.27	40.92	9.43	6.61	6.83
XLOC_008473	HNRNPR	Heterogeneous nuclear ribonucleoprotein R [Source:SWISS;Acc:O43390]	66.9	4.59	-3.86	5e-05	DOWN	60.35	16.79	64.93	9.02	5.81	6.69
GENE13384.r1	TGFBR2	TGF-beta receptor type-2 [Source:SWISS;Acc:Q90999]	38.6	6.18	-2.64	5e-05	DOWN	37.35	11.78	34.28	10.88	10.63	8.97
XLOC_008024	Stt3b	Dolichyl-diphosphooligosaccharide--protein glycosyltransferase subunit STT3B [Source:SWISS;Acc:Q3TDQ1]	28.5	2.54	-3.49	5e-05	DOWN	21.32	4.76	34.02	4.46	3.83	3.58
GENE13397.r1	CRAT	Carnitine O-acetyltransferase [Source:SWISS;Acc:P52826]	22.6	2.01	-3.49	5e-05	DOWN	21.89	7.03	20.25	3.33	3.39	3.01
GENE13398.r1	ppt2-a	Lysosomal thioesterase PPT2-A [Source:SWISS;Acc:Q6PCJ9]	7.78	2.19	-1.83	5e-05	DOWN	8.04	4.23	5.75	2.97	3.39	4.24
GENE13399	RPS5	40S ribosomal protein S5 [Source:SWISS;Acc:P46782]	491	9.53	-5.69	5e-05	DOWN	410.56	73.51	523.85	23.72	8.22	13.21
GENE13402.r1	CLIC4	Chloride intracellular channel protein 4 [Source:SWISS;Acc:Q9Y696]	43	8.15	-2.4	5e-05	DOWN	34.93	13.09	38.73	12.25	11.83	15.18
XLOC_008491	-	-	294	10.4	-4.83	5e-05	DOWN	296.4	54.81	233.02	27.77	11.75	10.13
GENE13407.r1	csnk2b	Casein kinase II subunit beta [Source:SWISS;Acc:Q91398]	12.7	2.46	-2.37	5e-05	DOWN	10.98	4.46	12.03	3.94	3.9	4.11
GENE13408.r1	Prrc2a	Protein PRRC2A [Source:SWISS;Acc:Q7TSC1]	31	2.8	-3.47	5e-05	DOWN	27.67	5.71	32.93	5.41	3.82	4.37
GENE13409.r1	NEU1	Sialidase-1 [Source:SWISS;Acc:A5PF10]	8.09	1.9	-2.09	5e-05	DOWN	8.92	3.42	6.03	3.21	2.59	3.29
GENE13410.r1	CI091_MOUSE	Transmembrane protein C9orf91 homolog [Source:SWISS;Acc:Q8R239]	13.3	4.24	-1.65	5e-05	DOWN	11.51	7.59	10.92	5.66	6.97	8.23
XLOC_009114	-	-	4.55	1.96	-1.22	5e-05	DOWN	3.15	3.29	3.37	3.61	2.94	3.04
GENE13426.r1	Samd12	Sterile alpha motif domain-containing protein 12 [Source:SWISS;Acc:Q0VE29]	13.1	3.71	-1.82	5e-05	DOWN	10.96	5.96	11.5	6.5	6.73	4.9
GENE13430.r1	Sdc2	Syndecan-2 [Source:SWISS;Acc:P34900]	13	3.67	-1.83	5e-05	DOWN	13.99	5.93	9.89	6.45	5.48	5.85
GENE13434.r1	med30	Mediator of RNA polymerase II transcription subunit 30 [Source:SWISS;Acc:Q0IHI6]	5.11	1.81	-1.5	5e-05	DOWN	4.71	3.24	3.83	2.66	3.32	2.84
GENE13438.r1	Anxa2	Annexin A2 [Source:SWISS;Acc:P07356]	8.58	1.93	-2.15	5e-05	DOWN	6.31	4.95	7.85	3.3	3.66	2.51
GENE13439.r1	AIM1	Absent in melanoma 1 protein [Source:SWISS;Acc:Q9Y4K1]	39.4	2.08	-4.25	5e-05	DOWN	36.9	7.02	41.41	3.72	3.49	2.89
XLOC_008514	Prdm1	PR domain zinc finger protein 1 [Source:SWISS;Acc:Q60636]	48.4	5.01	-3.27	5e-05	DOWN	43.05	10.72	51.74	8.5	7.34	8.23
GENE13444.r1	Prep	Prolyl endopeptidase [Source:SWISS;Acc:Q9QUR6]	19.9	3.04	-2.71	5e-05	DOWN	13.17	5.84	21.96	4.64	4.59	5.45
XLOC_008523	AGO4	Protein argonaute-4 {ECO:0000255|HAMAP-Rule:MF_03033} [Source:SWISS;Acc:Q9HCK5]	27.4	2.09	-3.72	5e-05	DOWN	25.2	4.73	27.85	3.94	3.3	2.9
GENE13463.r1	ncdn	Neurochondrin [Source:SWISS;Acc:Q640K1]	5.87	1.79	-1.72	5e-05	DOWN	4.7	2.87	5.59	2.76	2.95	3
GENE13464.r1	KIAA0319L	Dyslexia-associated protein KIAA0319-like protein [Source:SWISS;Acc:Q5RFR6]	15.7	1.91	-3.04	5e-05	DOWN	12.69	4.34	15.57	3.41	3.38	2.4
GENE13465.r1	CAP1	Adenylyl cyclase-associated protein 1 [Source:SWISS;Acc:Q3SYV4]	109	2.68	-5.35	5e-05	DOWN	91.36	17.62	118.27	5.19	3.23	4.55
GENE13468.r1	meaf6	Chromatin modification-related protein MEAF6 [Source:SWISS;Acc:Q6AZD3]	13.8	3.72	-1.89	5e-05	DOWN	12.42	5.52	11.54	5.06	6.19	6.81
GENE13470.r1	MAP7D1	MAP7 domain-containing protein 1 [Source:SWISS;Acc:Q3KQU3]	8.58	1.36	-2.66	5e-05	DOWN	7.64	2.54	8.95	2.25	2.44	1.93
GENE13471.r1	BCLAF1	Bcl-2-associated transcription factor 1 [Source:SWISS;Acc:Q9NYF8]	19.3	2.49	-2.96	5e-05	DOWN	16.22	4.25	20.87	4.63	3.84	3.62
XLOC_008068	ZC3H12A	Ribonuclease ZC3H12A [Source:SWISS;Acc:A6QQJ8]	5.08	1.64	-1.63	5e-05	DOWN	3.69	2.55	4.97	2.78	2.61	2.52
GENE13477.r1	smim13	Small integral membrane protein 13 [Source:SWISS;Acc:B8JJV5]	11.1	1.64	-2.76	5e-05	DOWN	6.7	3.35	12.33	2.53	2.36	2.71
XLOC_008070	Tmem170b	Transmembrane protein 170B {ECO:0000312|MGI:MGI:3647046} [Source:SWISS;Acc:P86050]	8.19	3.75	-1.13	5e-05	DOWN	6.16	5.51	6.6	6.27	6.83	5.12
XLOC_008537	-	-	14.9	1.66	-3.17	5e-05	DOWN	10.25	4.64	14.27	2.26	1.86	3.43
GENE13492.r1	sgk1	Serine/threonine-protein kinase Sgk1 [Source:SWISS;Acc:Q7ZTW4]	8.83	3.07	-1.53	5e-05	DOWN	5.43	5.02	8.82	4.96	5.06	4.94
GENE13493.r1	Eya3	Eyes absent homolog 3 [Source:SWISS;Acc:P97480]	12.1	2.17	-2.48	5e-05	DOWN	10.17	4.32	11.46	3.12	3.05	4.34
GENE13495	xkr8	XK-related protein 8 [Source:SWISS;Acc:Q4VV71]	2.95	0.802	-1.88	5e-05	DOWN	2.54	1.34	2.45	1.34	1.27	1.22
GENE13496.r1	Srsf4	Serine/arginine-rich splicing factor 4 [Source:SWISS;Acc:Q8VE97]	16.5	2.43	-2.77	5e-05	DOWN	14.21	5.6	15.72	4.09	3.72	3.83
XLOC_008544	ddx6	Probable ATP-dependent RNA helicase ddx6 [Source:SWISS;Acc:Q0IHV9]	42.5	3.02	-3.81	5e-05	DOWN	38.06	6.02	43.39	4.84	4.55	5.26
GENE13505.r1	SLC9A3	Sodium/hydrogen exchanger 3 [Source:SWISS;Acc:Q28362]	28.8	2.56	-3.49	5e-05	DOWN	26.87	6.82	26.23	4.73	3.75	3.86
GENE13509.r1	Ffar3	Free fatty acid receptor 3 [Source:SWISS;Acc:Q3UFD7]	5.62	1.89	-1.57	5e-05	DOWN	3.63	2.91	5.13	2.96	3.55	2.57
XLOC_008556	EPPK1	Epiplakin [Source:SWISS;Acc:P58107]	98.6	3.26	-4.92	5e-05	DOWN	56.54	10.59	108.79	6.27	4.39	5.16
XLOC_008559	Plec	Plectin [Source:SWISS;Acc:Q9QXS1]	87.1	6.99	-3.64	5e-05	DOWN	78.76	16.15	85.54	14.02	9.58	10.13
GENE13542.r1	nudcd1	NudC domain-containing protein 1 [Source:SWISS;Acc:Q503C8]	11.3	2.29	-2.3	5e-05	DOWN	9	4.86	10.86	3.16	3.24	4.32
GENE13543.r1	eny2-2	Transcription and mRNA export factor ENY2-2 {ECO:0000255|HAMAP-Rule:MF_03046} [Source:SWISS;Acc:B5XGH3]	4.01	1.63	-1.3	5e-05	DOWN	4.18	2.17	2.84	2.05	2.83	3.09
GENE13544.r1	Pkhd1l1	Fibrocystin-L [Source:SWISS;Acc:Q80ZA4]	4.57	0.769	-2.57	5e-05	DOWN	4.21	1.81	3.85	1.2	1.36	1.14
GENE13545.r1	Cd6	T-cell differentiation antigen CD6 [Source:SWISS;Acc:Q61003]	32.6	1.7	-4.27	5e-05	DOWN	31.69	6.19	31.42	3.53	2.47	2.1
GENE13546.r1	CCNE2	G1/S-specific cyclin-E2 [Source:SWISS;Acc:Q5E9K7]	5.1	1.11	-2.2	5e-05	DOWN	4.78	1.78	4.41	2.14	1.47	1.7
XLOC_008566	INTS8	Integrator complex subunit 8 [Source:SWISS;Acc:Q75QN2]	19.6	2.39	-3.03	5e-05	DOWN	15.51	5.07	21.01	4.03	3.51	4.04
XLOC_008567	KDM1B	Lysine-specific histone demethylase 1B [Source:SWISS;Acc:Q8NB78]	32.8	2.78	-3.56	5e-05	DOWN	27.28	7.59	30.75	3.94	4.22	5.1
GENE13551.r1	CFAP69	Cilia- and flagella-associated protein 69 {ECO:0000312|HGNC:HGNC:26107} [Source:SWISS;Acc:A5D8W1]	2.41	1.13	-1.1	5e-05	DOWN	1.69	2.21	1.81	1.77	2.1	1.63
XLOC_008098	NHEB_ONCMY	Na(+)/H(+) exchanger beta [Source:SWISS;Acc:Q01345]	21.6	3.13	-2.79	5e-05	DOWN	18.69	7.43	21.08	5.35	4.98	4.88
GENE13557	HA1F_CHICK	Class I histocompatibility antigen, F10 alpha chain [Source:SWISS;Acc:P15979]	632	22.1	-4.84	5e-05	DOWN	595.19	105.66	629.28	52.72	25.49	27.03
GENE13563.r1	-	-	7.26	1.61	-2.17	5e-05	DOWN	5.12	3.11	6.45	2.53	2.72	2.59
XLOC_008577	-	-	6.58	2.47	-1.41	5e-05	DOWN	4.86	3.96	5.32	4.31	4.16	3.63
XLOC_008578	-	-	6.04	1.78	-1.76	5e-05	DOWN	4.43	3.52	4.84	3.03	3.19	2.55
GENE13566.r1	-	-	7.68	1.86	-2.05	5e-05	DOWN	6.94	3.23	6.44	3.04	3.09	3.19
XLOC_008587	Macf1	Microtubule-actin cross-linking factor 1 [Source:SWISS;Acc:D3ZHV2]	63	6.98	-3.17	5e-05	DOWN	53.89	15.31	63.76	12.03	11.78	10
GENE13587.r1	Sfpq	Splicing factor, proline- and glutamine-rich [Source:SWISS;Acc:Q8VIJ6]	135	11.7	-3.53	5e-05	DOWN	108.31	35.52	129.24	23.41	15.98	17.12
XLOC_008594	pithd1	PITH domain-containing protein 1 [Source:SWISS;Acc:Q6NYX8]	13.9	3.02	-2.2	5e-05	DOWN	11.5	5.42	12.38	4.69	4.14	5.71
GENE13590.r1	Tceb3	Transcription elongation factor B polypeptide 3 [Source:SWISS;Acc:Q8CB77]	12.5	1.91	-2.7	5e-05	DOWN	9.63	3.22	12.85	3.35	3.3	2.59
GENE13593.r1	eef1a	Elongation factor 1-alpha [Source:SWISS;Acc:Q9YIC0]	181	6.22	-4.86	5e-05	DOWN	169.15	35.16	172.02	13.88	6.95	9.09
GENE13609.r1	Cdc42	Cell division control protein 42 homolog [Source:SWISS;Acc:Q8CFN2]	16.1	2.14	-2.92	5e-05	DOWN	15.76	4.11	14.54	3.24	2.76	4.42
GENE13615.r1	Zhx1	Zinc fingers and homeoboxes protein 1 [Source:SWISS;Acc:P70121]	9.56	2.48	-1.95	5e-05	DOWN	8.34	3.39	9.74	4.03	4.32	3.75
XLOC_008617	H2-L	H-2 class I histocompatibility antigen, L-D alpha chain [Source:SWISS;Acc:P01897]	197	8.23	-4.58	5e-05	DOWN	160.93	52.64	196.65	16.91	11.29	10.78
GENE13621.r1	Atf6b	Cyclic AMP-dependent transcription factor ATF-6 beta [Source:SWISS;Acc:O35451]	9.66	1.88	-2.36	5e-05	DOWN	8.84	3.3	9.27	2.56	2.81	3.64
GENE13625.r1	-	-	13.3	1.34	-3.31	5e-05	DOWN	10.53	2.05	15.61	2.57	1.73	2.07
GENE13627	-	-	17.9	6.96	-1.36	5e-05	DOWN	11	4.08	22.65	14.04	7.35	11.01
GENE13628	VPS52	Vacuolar protein sorting-associated protein 52 homolog [Source:SWISS;Acc:Q8N1B4]	11.4	0.634	-4.16	5e-05	DOWN	10.92	2.55	10.74	1.07	0.99	1.02
GENE13629.r1	rps18	40S ribosomal protein S18 [Source:SWISS;Acc:Q8JGS9]	563	16.9	-5.06	5e-05	DOWN	493.87	104.44	561.54	34.55	18.1	27.12
GENE13631.r1	rnmt	mRNA cap guanine-N7 methyltransferase [Source:SWISS;Acc:Q1MTD3]	10.1	1.88	-2.43	5e-05	DOWN	8.46	4.07	9.72	2.86	2.83	3.42
GENE13632.r1	-	-	8.32	3.29	-1.34	5e-05	DOWN	6.38	6.65	6.05	5.3	6.83	4.07
XLOC_008151	Lrp12	Low-density lipoprotein receptor-related protein 12 [Source:SWISS;Acc:Q8BUJ9]	8.06	1.83	-2.14	5e-05	DOWN	5.93	3.86	7.52	2.63	2.91	3.3
GENE13643.r1	NCUG1_SALSA	Lysosomal protein NCU-G1 [Source:SWISS;Acc:C0HBB2]	7.82	1.92	-2.02	5e-05	DOWN	6.8	3.24	7.13	2.58	3.6	3.15
XLOC_008633	cct3	T-complex protein 1 subunit gamma [Source:SWISS;Acc:P50143]	50.5	2.88	-4.13	5e-05	DOWN	48.36	8.35	53.38	5.08	4.04	4.71
GENE13646.r1	PDIA3	Protein disulfide-isomerase A3 [Source:SWISS;Acc:P38657]	4.63	1.45	-1.68	5e-05	DOWN	3.04	2.63	4.36	1.98	2.15	2.83
GENE13649.r1	ints3	Integrator complex subunit 3 [Source:SWISS;Acc:Q1LXC9]	14.2	1.79	-2.99	5e-05	DOWN	10.69	4.25	14.69	3.02	2.91	2.77
GENE13651.r1	ZNF569	Zinc finger protein 569 [Source:SWISS;Acc:Q5MCW4]	6.62	1.9	-1.8	5e-05	DOWN	5.33	2.24	6.31	2.72	3.25	3.26
GENE13655.r1	Pogz	Pogo transposable element with ZNF domain [Source:SWISS;Acc:Q8BZH4]	4.8	1.21	-1.99	5e-05	DOWN	4.06	2.26	4.45	2.16	1.92	1.74
GENE13656.r1	Vps45	Vacuolar protein sorting-associated protein 45 [Source:SWISS;Acc:P97390]	12.8	1.34	-3.26	5e-05	DOWN	11.08	3.88	12.52	2.33	2.34	1.76
GENE13674.r1	NRIP1	Nuclear receptor-interacting protein 1 [Source:SWISS;Acc:P48552]	24.9	3.25	-2.94	5e-05	DOWN	26.19	5.47	22.39	5.39	5.18	5.27
XLOC_009221	Usp25	Ubiquitin carboxyl-terminal hydrolase 25 [Source:SWISS;Acc:P57080]	25.7	1.7	-3.92	5e-05	DOWN	22.32	3.86	27.23	2.8	2.57	2.68
GENE13688.r1	CKM	Creatine kinase M-type [Source:SWISS;Acc:P06732]	23.3	3.45	-2.76	5e-05	DOWN	20.77	3.29	25.13	7.31	3.89	5.3
GENE13691.r1	EXOC3L2	Exocyst complex component 3-like protein 2 [Source:SWISS;Acc:Q2M3D2]	4.76	2.05	-1.21	5e-05	DOWN	3.75	2.99	3.96	3.46	3.82	2.75
GENE13693.r1	dlb	Delta-like protein B [Source:SWISS;Acc:O57409]	4.34	1.79	-1.28	5e-05	DOWN	4.55	2.64	3.21	3.05	2.96	2.73
XLOC_009706	LWA_HYDEC	LWamide neuropeptides [Source:SWISS;Acc:Q25060]	45.3	2.8	-4.02	5e-05	DOWN	36.81	12	40.56	4.51	4.13	4.66
GENE13703.r1	vps26b	Vacuolar protein sorting-associated protein 26B [Source:SWISS;Acc:Q7ZV03]	18.6	2.21	-3.08	5e-05	DOWN	10.7	5.55	19.53	3.64	3.74	3.4
GENE13704.r1	JAM3	Junctional adhesion molecule C [Source:SWISS;Acc:Q9BX67]	27.6	6	-2.2	5e-05	DOWN	23.17	11.42	23.43	10.1	9.42	9.61
GENE13711.r1	Esam	Endothelial cell-selective adhesion molecule [Source:SWISS;Acc:Q925F2]	20.8	1.52	-3.77	5e-05	DOWN	25.88	4.3	15.26	2.64	2.32	2.47
GENE13715	ROBO2	Roundabout homolog 2 [Source:SWISS;Acc:Q9HCK4]	1.47	0.318	-2.21	5e-05	DOWN	1.51	0.37	1.34	0.56	0.61	0.35
GENE13716.r1	Robo1	Roundabout homolog 1 [Source:SWISS;Acc:O89026]	2.49	1.22	-1.03	5e-05	DOWN	2.26	1.61	1.77	2.3	1.79	1.78
XLOC_009742	BBX	HMG box transcription factor BBX [Source:SWISS;Acc:Q8WY36]	23.3	4.94	-2.24	5e-05	DOWN	17.85	8.09	20.52	5.83	8.14	10.62
GENE13740.r1	DLG2	Disks large homolog 2 [Source:SWISS;Acc:Q15700]	2.52	0.898	-1.49	5e-05	DOWN	2.33	1.76	1.63	1.41	1.78	1.21
GENE13744.r1	Sytl2	Synaptotagmin-like protein 2 [Source:SWISS;Acc:Q99N50]	19.1	1.96	-3.28	5e-05	DOWN	20.89	5.34	13.39	3.36	2.97	3.22
GENE13749.r1	Cblb	E3 ubiquitin-protein ligase CBL-B [Source:SWISS;Acc:Q8K4S7]	13.7	2.37	-2.53	5e-05	DOWN	12.03	4.42	13.27	3.97	3.59	3.99
XLOC_009297	AKT2	RAC-beta serine/threonine-protein kinase [Source:SWISS;Acc:P31751]	48	2.78	-4.11	5e-05	DOWN	36.62	7.87	47.75	4.23	4.29	4.87
XLOC_009300	K2013_XENTR	Uncharacterized protein KIAA2013 homolog [Source:SWISS;Acc:A4IH88]	20.5	1.95	-3.4	5e-05	DOWN	14.32	4.59	19.73	3.23	2.58	3.32
GENE13772.r1	Tbc1d25	TBC1 domain family member 25 [Source:SWISS;Acc:A1A5B6]	13.7	2.28	-2.58	5e-05	DOWN	10.93	4.25	12.86	3.85	3.42	3.8
GENE13775.r1	Efhd2	EF-hand domain-containing protein D2 [Source:SWISS;Acc:Q4FZY0]	21.4	1.04	-4.36	5e-05	DOWN	13.83	3.49	21.31	1.66	1.39	1.86
GENE13779.r1	ccdc22	Coiled-coil domain-containing protein 22 [Source:SWISS;Acc:Q4V909]	24.5	4.37	-2.49	5e-05	DOWN	23.04	9.69	18.11	7.51	6.63	7.18
GENE13802.r1	Lef1	Lymphoid enhancer-binding factor 1 [Source:SWISS;Acc:P27782]	14.7	2.46	-2.58	5e-05	DOWN	14.18	3.81	13.56	4.24	4.2	3.43
XLOC_009332	CREBRF	CREB3 regulatory factor [Source:SWISS;Acc:Q8IUR6]	33	2.57	-3.68	5e-05	DOWN	28.42	8.02	32.12	4.73	3.47	4.31
XLOC_010397	-	-	20.5	2.32	-3.14	5e-05	DOWN	13.68	5	18.87	4.3	3.59	3.5
GENE13826.r1	PRDX5	Peroxiredoxin-5, mitochondrial [Source:SWISS;Acc:P30044]	9.97	1.19	-3.06	5e-05	DOWN	8.42	3.68	8.97	1.79	2.28	1.73
XLOC_009798	Adss	Adenylosuccinate synthetase isozyme 2 {ECO:0000255|HAMAP-Rule:MF_03127} [Source:SWISS;Acc:P46664]	17.7	2.28	-2.96	5e-05	DOWN	19.75	4.29	14.4	3.74	3.5	3.77
XLOC_009345	AMMECR1	AMME syndrome candidate gene 1 protein homolog [Source:SWISS;Acc:Q5RAS7]	17.8	2.74	-2.7	5e-05	DOWN	14.02	4.95	17.12	4.87	3.83	4.55
GENE13832.r1	TMEM164	Transmembrane protein 164 [Source:SWISS;Acc:Q5U3C3]	12.1	3.06	-1.98	5e-05	DOWN	10.85	5.47	10.21	5.05	4.44	5.38
GENE13839.r1	mpp1	55 kDa erythrocyte membrane protein [Source:SWISS;Acc:P49697]	28.2	2.94	-3.26	5e-05	DOWN	26.5	6.49	24.4	5.3	4.66	4.23
GENE13840.r1	PCOLCE2	Procollagen C-endopeptidase enhancer 2 [Source:SWISS;Acc:Q9UKZ9]	14.9	1.75	-3.09	5e-05	DOWN	12.13	3.28	16.1	2.93	2.46	3.09
GENE13841.r1	Tmem88	Transmembrane protein 88 [Source:SWISS;Acc:Q9D0N8]	7.73	2.87	-1.43	5e-05	DOWN	7.17	5.91	5.44	4.62	4.74	4.71
GENE13849.r1	cldn7a	Claudin-7-A {ECO:0000312|ZFIN:ZDB-GENE-040718-29} [Source:SWISS;Acc:Q6DHP1]	32.8	2.31	-3.83	5e-05	DOWN	28.6	7.91	29.64	3.6	4.03	3.56
XLOC_009814	Kcnip1	Kv channel-interacting protein 1 [Source:SWISS;Acc:Q9JJ57]	17.4	1.93	-3.17	5e-05	DOWN	12.18	4.04	19.65	3.19	3.18	3.11
GENE13866.r1	PPM1D	Protein phosphatase 1D [Source:SWISS;Acc:O15297]	7.6	1.78	-2.1	5e-05	DOWN	6.69	3.19	6.78	2.99	2.89	2.76
GENE13867.r1	ACAC	Acetyl-CoA carboxylase [Source:SWISS;Acc:P11029]	20.4	0.956	-4.42	5e-05	DOWN	17.01	3.15	21.66	1.79	1.5	1.35
GENE13875.r1	VEZF1	Vascular endothelial zinc finger 1 [Source:SWISS;Acc:Q14119]	20.2	3.76	-2.43	5e-05	DOWN	18.91	7.19	16.31	5.87	5.55	6.71
GENE13884.r1	NUFIP2	Nuclear fragile X mental retardation-interacting protein 2 [Source:SWISS;Acc:Q7Z417]	10.3	2.46	-2.06	5e-05	DOWN	8.24	3.73	9.57	3.61	4	4.33
XLOC_009376	ZC3H12B	Probable ribonuclease ZC3H12B [Source:SWISS;Acc:Q5HYM0]	65.5	8	-3.03	5e-05	DOWN	53.34	17.11	66.46	15.37	11.1	11.88
GENE13892.r1	OPHN1	Oligophrenin-1 [Source:SWISS;Acc:Q7YQL5]	29.3	2.5	-3.55	5e-05	DOWN	24.01	6.38	29.41	4.54	3.29	4.17
GENE13895.r1	Tbc1d8b	TBC1 domain family member 8B [Source:SWISS;Acc:A3KGB4]	9.85	1.13	-3.12	5e-05	DOWN	8.9	3.01	9	1.86	1.87	1.76
GENE13898.r1	BRWD3	Bromodomain and WD repeat-containing protein 3 [Source:SWISS;Acc:Q6RI45]	8.8	1.32	-2.73	5e-05	DOWN	7.68	3.02	8.63	2.49	2.17	1.83
GENE13900	chmp1b	Charged multivesicular body protein 1b [Source:SWISS;Acc:Q7ZVB1]	40.7	1.86	-4.45	5e-05	DOWN	30.92	7.77	39	4.8	1.96	2.15
GENE13901.r1	Rraga	Ras-related GTP-binding protein A [Source:SWISS;Acc:Q63486]	15	1.33	-3.5	5e-05	DOWN	15.83	2.3	12.21	2.15	1.49	2.63
GENE13916.r1	RAB6A	Ras-related protein Rab-6A [Source:SWISS;Acc:Q1KME6]	28	3.2	-3.13	5e-05	DOWN	26.28	6.53	21.73	5.8	3.97	5.48
XLOC_009855	Arhgap35	Rho GTPase-activating protein 35 [Source:SWISS;Acc:Q91YM2]	13.7	2.47	-2.47	5e-05	DOWN	10.27	4.18	13.36	3.84	3.77	4.4
GENE13927.r1	myo1c	Unconventional myosin-Ic [Source:SWISS;Acc:A5PF48]	25.5	4.38	-2.54	5e-05	DOWN	26.6	7.89	19.56	7.85	5.17	8.19
XLOC_009404	TAF1	Transcription initiation factor TFIID subunit 1 [Source:SWISS;Acc:Q60544]	24.5	2.83	-3.11	5e-05	DOWN	21.36	7.17	23.82	4.37	4.93	4.69
XLOC_009406	Trpc2	Short transient receptor potential channel 2 [Source:SWISS;Acc:Q9R283]	9.43	1.8	-2.39	5e-05	DOWN	7.93	2.91	8.5	2.85	2.76	3.07
GENE13948.r1	rrm1	Ribonucleoside-diphosphate reductase large subunit [Source:SWISS;Acc:P79732]	7.29	1.37	-2.41	5e-05	DOWN	5.71	2.88	6.9	2.61	2.31	1.72
GENE13953.r1	Rnf167	E3 ubiquitin-protein ligase RNF167 [Source:SWISS;Acc:Q91XF4]	15.9	2.02	-2.97	5e-05	DOWN	13.37	4.34	14.29	2.85	3.03	3.9
GENE13954.r1	srrt	Serrate RNA effector molecule homolog [Source:SWISS;Acc:Q66I22]	30.9	1.83	-4.08	5e-05	DOWN	27.65	8.39	29.06	3.08	2.38	3.38
GENE13961.r1	PLD2	Phospholipase D2 [Source:SWISS;Acc:O14939]	17.7	1.42	-3.64	5e-05	DOWN	12.73	3.33	19	2.67	2.05	2.13
GENE13962.r1	Mink1	Misshapen-like kinase 1 [Source:SWISS;Acc:Q9JM52]	40.3	3.24	-3.63	5e-05	DOWN	37.97	8.39	39.03	6.18	4.28	5.08
GENE13969.r1	SLC25A15	Mitochondrial ornithine transporter 1 [Source:SWISS;Acc:Q9Y619]	2.98	1.44	-1.05	5e-05	DOWN	1.69	3.55	2.3	2.32	2.45	2.17
XLOC_009423	UBASH3B	Ubiquitin-associated and SH3 domain-containing protein B [Source:SWISS;Acc:Q8TF42]	37.5	3.3	-3.51	5e-05	DOWN	30.3	7.81	37.7	5.31	5.32	5.36
XLOC_009429	HINFP	Histone H4 transcription factor [Source:SWISS;Acc:Q9BQA5]	7.34	1.94	-1.92	5e-05	DOWN	6.89	2.79	5.98	3.63	3.04	2.91
XLOC_009889	SPTBN1	Spectrin beta chain, non-erythrocytic 1 [Source:SWISS;Acc:Q01082]	102	5.35	-4.25	5e-05	DOWN	88.99	20.29	104.09	12.1	6.34	6.94
XLOC_009439	Capn5	Calpain-5 [Source:SWISS;Acc:O08688]	44.2	2.86	-3.95	5e-05	DOWN	42.54	10.64	39.83	5.91	3.77	4.03
XLOC_009441	CHRDL2	Chordin-like protein 2 [Source:SWISS;Acc:Q6WN34]	11	3.13	-1.81	5e-05	DOWN	11.01	5.8	8.76	5.61	5.04	4.53
GENE14023	NEU3	Sialidase-3 [Source:SWISS;Acc:O97859]	14.5	1.17	-3.63	5e-05	DOWN	12.8	2.59	13.62	2.01	2.11	1.55
GENE14029.r1	ZBTB20	Zinc finger and BTB domain-containing protein 20 [Source:SWISS;Acc:Q9HC78]	61.4	4.98	-3.63	5e-05	DOWN	55.37	10.66	54.72	8.66	6.91	8.44
GENE14030.r1	Slc25a5	ADP/ATP translocase 2 [Source:SWISS;Acc:Q09073]	658	20.1	-5.03	5e-05	DOWN	569.69	132.4	662.39	45.86	21.08	29.9
GENE14033.r1	KIF20A	Kinesin-like protein KIF20A [Source:SWISS;Acc:Q29RT6]	3.74	0.684	-2.45	5e-05	DOWN	3.18	1.25	3.58	1.27	1.21	0.84
GENE14045.r1	liph	Lipase member H [Source:SWISS;Acc:Q6DBU8]	24.6	2.36	-3.38	5e-05	DOWN	21.5	5.47	22.5	3.67	3.3	4.42
GENE14052.r1	PHLDB2	Pleckstrin homology-like domain family B member 2 [Source:SWISS;Acc:Q86SQ0]	7.59	1.14	-2.73	5e-05	DOWN	8.26	2	6.16	2.08	2.01	1.45
GENE14054.r1	Gpr64	G-protein coupled receptor 64 [Source:SWISS;Acc:Q8CJ12]	16.8	2.38	-2.82	5e-05	DOWN	9.12	4.26	18.66	4.59	3.89	3.03
GENE14059.r1	NFRKB	Nuclear factor related to kappa-B-binding protein [Source:SWISS;Acc:Q6P4R8]	9.58	1.85	-2.38	5e-05	DOWN	7.63	3.76	8.81	3.21	2.78	2.94
XLOC_009917	PURA	Transcriptional activator protein Pur-alpha [Source:SWISS;Acc:Q00577]	27.2	2.3	-3.56	5e-05	DOWN	29.5	7.73	21.59	3.74	3.62	3.89
XLOC_009467	PCNXL3	Pecanex-like protein 3 [Source:SWISS;Acc:Q9H6A9]	14	1.94	-2.84	5e-05	DOWN	11.61	3.62	14.26	3.41	3.05	2.96
XLOC_009928	Dixdc1	Dixin [Source:SWISS;Acc:Q2VUH7]	14.5	3.37	-2.1	5e-05	DOWN	12.09	6.36	13.32	5	5.41	6.03
XLOC_009474	snrnp35	U11/U12 small nuclear ribonucleoprotein 35 kDa protein [Source:SWISS;Acc:Q4KMD3]	4.94	1.53	-1.69	5e-05	DOWN	3.65	2.08	4.97	2.58	2.35	2.56
GENE14104.r1	Yap1	Transcriptional coactivator YAP1 [Source:SWISS;Acc:Q2EJA0]	22.2	2.01	-3.46	5e-05	DOWN	19.65	5.37	19.37	3.81	3.11	2.74
GENE14105.r1	BIRC2	Baculoviral IAP repeat-containing protein 2 [Source:SWISS;Acc:Q13490]	39.1	6.82	-2.52	5e-05	DOWN	31.77	10.54	39.46	11.44	7.73	13.65
GENE14106	Rpl23a	60S ribosomal protein L23a [Source:SWISS;Acc:P62752]	481	7.24	-6.05	5e-05	DOWN	406.87	45.72	495.96	14.94	5.53	14.01
GENE14107.r1	Ddx52	Probable ATP-dependent RNA helicase DDX52 [Source:SWISS;Acc:Q8K301]	8.12	2.35	-1.79	5e-05	DOWN	6.72	3.58	7.67	4	3.4	4.03
XLOC_009944	CCT8	T-complex protein 1 subunit theta [Source:SWISS;Acc:Q6EE31]	116	9.73	-3.58	5e-05	DOWN	102.38	23.61	117.11	16.78	13.7	16.08
GENE14121.r1	nle1	Notchless protein homolog 1 {ECO:0000250|UniProtKB:Q9NVX2} [Source:SWISS;Acc:Q7ZXK9]	3.39	1.07	-1.66	5e-05	DOWN	2.87	1.63	2.86	1.73	1.89	1.7
GENE14125.r1	HEPHL1	Hephaestin-like protein 1 [Source:SWISS;Acc:Q6MZM0]	33.5	4.16	-3.01	5e-05	DOWN	27.54	8.56	32.78	7.83	6.06	6.21
XLOC_009482	Tmem135	Transmembrane protein 135 [Source:SWISS;Acc:Q5U4F4]	19.2	2.92	-2.72	5e-05	DOWN	17.44	5.19	17.44	4.96	4.67	4.56
XLOC_009486	PAXBP1	PAX3- and PAX7-binding protein 1 [Source:SWISS;Acc:Q9Y5B6]	40.8	4.99	-3.03	5e-05	DOWN	38.47	12.15	36.9	7.96	7.75	8.16
GENE14133.r1	PROSER1	Proline and serine-rich protein 1 [Source:SWISS;Acc:Q86XN7]	11	1.99	-2.47	5e-05	DOWN	9.95	4	8.75	3.06	2.95	3.5
XLOC_009964	ILK	Integrin-linked protein kinase [Source:SWISS;Acc:Q3SWY2]	17.9	5.45	-1.71	5e-05	DOWN	14.12	8.7	15.79	6.97	10.11	9.68
GENE14149.r1	psmg1	Proteasome assembly chaperone 1 [Source:SWISS;Acc:Q6DG91]	7.54	2.23	-1.75	5e-05	DOWN	6.57	4.51	6.43	3.69	3.82	3.43
GENE14150.r1	slc37a2	Sugar phosphate exchanger 2 [Source:SWISS;Acc:Q7SY29]	14.1	0.754	-4.22	5e-05	DOWN	12.19	2.55	13.36	1.05	1.25	1.34
XLOC_009497	Smg8	Protein SMG8 [Source:SWISS;Acc:Q8VE18]	6.99	2.06	-1.76	5e-05	DOWN	4.86	2.92	8	3.56	3.28	2.98
XLOC_009969	Ttc3	E3 ubiquitin-protein ligase TTC3 [Source:SWISS;Acc:O88196]	34.9	3.21	-3.44	5e-05	DOWN	26.86	8.41	34.45	6.44	4.07	5.05
GENE14161.r1	Rabgef1	Rab5 GDP/GTP exchange factor [Source:SWISS;Acc:Q9JM13]	3.66	1.75	-1.07	5e-05	DOWN	3.38	2.52	2.66	2.75	2.76	2.98
GENE14165.r1	PGK	Phosphoglycerate kinase [Source:SWISS;Acc:P51903]	33.5	2.45	-3.77	5e-05	DOWN	32.41	6.57	32.91	5.47	3.06	3.17
GENE14166.r1	Cox7b	Cytochrome c oxidase subunit 7B, mitochondrial [Source:SWISS;Acc:P56393]	22.4	2.01	-3.48	5e-05	DOWN	13.56	7.96	22.62	4.08	2.23	3.36
GENE14174.r1	HPGD	15-hydroxyprostaglandin dehydrogenase [NAD(+)] [Source:SWISS;Acc:Q8MJY8]	81.8	3.49	-4.55	5e-05	DOWN	80.52	11.18	66.2	6.01	3.61	7.12
GENE14187.r1	JADE1	Protein Jade-1 [Source:SWISS;Acc:Q6IE81]	27.3	2.44	-3.49	5e-05	DOWN	25.46	5.79	28.04	4.36	3.44	3.95
GENE14189.r1	Ube2a	Ubiquitin-conjugating enzyme E2 A [Source:SWISS;Acc:Q9Z255]	16.6	3.25	-2.35	5e-05	DOWN	16.12	7.02	12.21	5.08	5.1	5.53
GENE14191.r1	IRF1	Interferon regulatory factor 1 [Source:SWISS;Acc:Q90876]	71	2.45	-4.86	5e-05	DOWN	58.48	14.88	72.62	5.39	2.89	3.27
XLOC_009518	FNIP1	Folliculin-interacting protein 1 [Source:SWISS;Acc:Q8TF40]	15.8	1.43	-3.46	5e-05	DOWN	12.64	3.97	16.67	2.52	2.04	2.39
GENE14208.r1	SUPT20H	Transcription factor SPT20 homolog [Source:SWISS;Acc:Q5ZM71]	11.6	1.69	-2.78	5e-05	DOWN	9.72	3.28	11.32	2.75	2.93	2.83
GENE14209	EXOSC8	Exosome complex component RRP43 [Source:SWISS;Acc:Q96B26]	6.47	0.294	-4.46	5e-05	DOWN	5.14	1.55	6.64	0.74	0.37	0.27
GENE14210.r1	PCYOX1L	Prenylcysteine oxidase-like [Source:SWISS;Acc:Q0P5H1]	5.08	1.8	-1.5	5e-05	DOWN	4.17	2.74	4.19	2.49	2.24	4.01
GENE14219.r1	ALDH3A2	Fatty aldehyde dehydrogenase [Source:SWISS;Acc:P51648]	13.1	4.32	-1.6	5e-05	DOWN	13	8.91	10.16	7.91	6.25	6.96
GENE14238.r1	pafah1b1-2	Lissencephaly-1 homolog B {ECO:0000255|HAMAP-Rule:MF_03141} [Source:SWISS;Acc:B5X3C4]	12.9	3.24	-2	5e-05	DOWN	11.21	5.43	11.68	4.86	4.38	6.45
XLOC_009542	CCT6A	T-complex protein 1 subunit zeta [Source:SWISS;Acc:Q3MHL7]	53.3	3.03	-4.14	5e-05	DOWN	46.84	7.92	55.31	4.97	3.6	5.8
GENE14254.r1	-	-	33.9	2.79	-3.6	5e-05	DOWN	26.42	8.72	36.94	5.98	4.2	3.18
XLOC_009547	Cldn4	Claudin-4 [Source:SWISS;Acc:O35054]	16.2	1.73	-3.22	5e-05	DOWN	13.92	2.73	16.41	2.48	2.24	3.36
GENE14263	CLDN4	Claudin-4 [Source:SWISS;Acc:Q6BBL6]	6.4	1.49	-2.1	5e-05	DOWN	7.7	1.69	4.13	1.07	4.09	2.04
GENE14265	CLDN4	Claudin-4 [Source:SWISS;Acc:Q6BBL6]	12.6	1.6	-2.98	5e-05	DOWN	12.59	3.17	11.61	2.92	2.2	2.48
GENE14271.r1	Supt6h	Transcription elongation factor SPT6 [Source:SWISS;Acc:Q62383]	16.3	1.95	-3.07	5e-05	DOWN	13.33	4.19	17.06	3.61	3.21	2.65
XLOC_009558	ssh	Protein phosphatase Slingshot homolog [Source:SWISS;Acc:Q6IVY4]	21.4	1.85	-3.54	5e-05	DOWN	20.14	3.7	22.17	3.25	2.85	3.02
GENE14280.r1	Vwa7	von Willebrand factor A domain-containing protein 7 [Source:SWISS;Acc:Q9JHA8]	74.4	3.37	-4.47	5e-05	DOWN	58.8	15.22	71.16	7.02	5.05	4.2
GENE14284.r1	ovca2	Ovarian cancer-associated gene 2 protein homolog [Source:SWISS;Acc:Q503Y4]	2.96	1.4	-1.08	5e-05	DOWN	2.6	2.34	2.45	1.86	3.08	1.96
GENE14287.r1	rpa1	Replication protein A 70 kDa DNA-binding subunit [Source:SWISS;Acc:Q6NY74]	17.5	2.22	-2.98	5e-05	DOWN	14.79	5.67	16.34	3.98	3.67	3.11
GENE14295.r1	UBL3	Ubiquitin-like protein 3 [Source:SWISS;Acc:O95164]	30.9	4.63	-2.74	5e-05	DOWN	28.04	9.9	27.02	7.31	7.13	8.35
GENE14296.r1	Hmgb1	High mobility group protein B1 [Source:SWISS;Acc:P63159]	28.6	5.97	-2.26	5e-05	DOWN	30.78	9.13	23.82	9.01	7.66	12.12
GENE14303.r1	FRY	Protein furry homolog [Source:SWISS;Acc:Q5TBA9]	37.6	1.71	-4.45	5e-05	DOWN	27.55	5.7	43.32	3.17	2.56	2.58
GENE14305.r1	PDS5B	Sister chromatid cohesion protein PDS5 homolog B [Source:SWISS;Acc:Q5F3U9]	9.79	1.33	-2.88	5e-05	DOWN	8.29	2.86	10.2	2.6	2.24	1.64
GENE14324.r1	SLC22A5	Solute carrier family 22 member 5 [Source:SWISS;Acc:O76082]	31.3	1.85	-4.08	5e-05	DOWN	25.1	5.56	31.47	2.67	2.67	3.59
GENE14326.r1	PDLIM4	PDZ and LIM domain protein 4 [Source:SWISS;Acc:Q9PW72]	14.5	5.85	-1.31	5e-05	DOWN	10.66	9.55	12.01	10.01	8.14	10.18
GENE14332.r1	dpysl3	Dihydropyrimidinase-related protein 3 {ECO:0000250|UniProtKB:Q62952} [Source:SWISS;Acc:Q52PJ5]	13.5	1.9	-2.83	5e-05	DOWN	14.62	4.24	10.91	3.45	3.14	2.59
XLOC_010066	Aff4	AF4/FMR2 family member 4 [Source:SWISS;Acc:Q9ESC8]	32.8	3.16	-3.37	5e-05	DOWN	30.13	7.24	32.32	5.08	5.67	5.48
XLOC_009598	RNF14	E3 ubiquitin-protein ligase RNF14 [Source:SWISS;Acc:Q9UBS8]	53.1	4.2	-3.66	5e-05	DOWN	57.89	15.15	40.84	7.55	6.5	6.14
GENE14357.r2	SPRY4	Protein sprouty homolog 4 [Source:SWISS;Acc:A2VDU1]	10.4	2.37	-2.14	5e-05	DOWN	7.99	3.81	10.45	3.86	3.66	4.03
XLOC_010071	nr3c1	Glucocorticoid receptor [Source:SWISS;Acc:O73673]	28.4	2.39	-3.57	5e-05	DOWN	25.13	4.46	31.83	3.77	3.34	4.23
GENE14367.r1	LARS	Leucine--tRNA ligase, cytoplasmic [Source:SWISS;Acc:Q9P2J5]	16.4	1.45	-3.49	5e-05	DOWN	12	3.52	18.13	2.52	2.09	2.42
XLOC_010078	Rad50	DNA repair protein RAD50 [Source:SWISS;Acc:P70388]	17.3	2.11	-3.04	5e-05	DOWN	11.95	4.81	19.31	3.89	3.41	2.97
GENE14376.r1	-	-	12	1.92	-2.65	5e-05	DOWN	10.98	7.06	6.8	4.17	2.21	3.31
XLOC_010086	SLC9A6	Sodium/hydrogen exchanger 6 [Source:SWISS;Acc:Q92581]	17.3	2.68	-2.69	5e-05	DOWN	15.24	5.75	15.78	4.26	4.32	4.43
XLOC_009614	SLC7A3	Cationic amino acid transporter 3 [Source:SWISS;Acc:Q8WY07]	49.4	3.77	-3.71	5e-05	DOWN	44.34	9.14	44.17	6.6	5.53	6.05
XLOC_009619	UGT2A1	UDP-glucuronosyltransferase 2A1 [Source:SWISS;Acc:Q9Y4X1]	13.8	2.31	-2.57	5e-05	DOWN	8.38	7.01	14.05	4.38	3.57	3.7
GENE14407	Postn	Periostin [Source:SWISS;Acc:Q62009]	34.1	1.32	-4.69	5e-05	DOWN	33.7	5.78	30.06	2.65	1.46	2.19
GENE14422.r1	Mis18a	Protein Mis18-alpha [Source:SWISS;Acc:B2RZC4]	3.18	1.4	-1.18	5e-05	DOWN	2.81	1.79	2.6	1.8	2.23	2.85
XLOC_009625	SCAF4	Splicing factor, arginine/serine-rich 15 [Source:SWISS;Acc:O95104]	9.47	1.42	-2.74	5e-05	DOWN	8.32	2.59	9.46	2.44	2.43	2.07
XLOC_010110	crk	Adapter molecule crk [Source:SWISS;Acc:P87378]	47.1	7.66	-2.62	5e-05	DOWN	44.51	14.57	41.85	12.07	11.33	13.23
GENE14436.r1	Tbcel	Tubulin-specific chaperone cofactor E-like protein [Source:SWISS;Acc:Q5PQJ7]	16.5	2.28	-2.85	5e-05	DOWN	15.65	4.47	14.9	3.78	3.73	3.55
GENE14438.r1	-	-	34.3	2.48	-3.79	5e-05	DOWN	30.87	13.49	26.24	4.79	3.35	3.71
GENE14440.r1	sap30l	Histone deacetylase complex subunit SAP30L [Source:SWISS;Acc:Q6NYV5]	9.11	3.15	-1.53	5e-05	DOWN	7.8	5.15	7.68	5.04	3.97	6.22
GENE14442.r1	Galnt10	Polypeptide N-acetylgalactosaminyltransferase 10 [Source:SWISS;Acc:Q925R7]	14.4	1.42	-3.34	5e-05	DOWN	12.63	3.41	15.32	2.31	2.46	2.19
XLOC_009634	-	-	7.15	3.41	-1.07	5e-05	DOWN	5.67	6.95	4.71	5.51	4.62	6.39
GENE14444.r1	-	-	11.9	2.91	-2.03	5e-05	DOWN	9.8	4.19	11.78	4.87	5.03	4.83
XLOC_009643	-	-	25.4	5.03	-2.34	5e-05	DOWN	24.75	9.33	18.76	7.47	9.44	7.62
XLOC_009644	tmem120a	Transmembrane protein 120A [Source:SWISS;Acc:A3KNK1]	12.7	3.6	-1.82	5e-05	DOWN	10.64	6.13	9.93	7.4	5.94	3.97
XLOC_009646	lrwd1	Leucine-rich repeat and WD repeat-containing protein 1 [Source:SWISS;Acc:B0R160]	24.9	3.52	-2.82	5e-05	DOWN	19.93	5.91	24.89	6.16	5.65	5.31
GENE14481.r1	Hk2	Hexokinase-2 [Source:SWISS;Acc:P27881]	10.7	1.82	-2.56	5e-05	DOWN	9.31	3.53	10.37	2.99	3.05	2.79
GENE14482.r1	ARID5B	AT-rich interactive domain-containing protein 5B [Source:SWISS;Acc:Q5ZJ69]	8.24	1.52	-2.44	5e-05	DOWN	7.38	2.81	7.77	3	2.34	2.02
GENE14489.r1	CUL5	Cullin-5 [Source:SWISS;Acc:Q93034]	8.03	1.36	-2.57	5e-05	DOWN	6.67	2.83	7.85	2.37	2.29	1.94
GENE14490.r1	Mfap3l	Microfibrillar-associated protein 3-like [Source:SWISS;Acc:Q9D3X9]	7.02	1.63	-2.11	5e-05	DOWN	7.6	3.22	5.58	2.8	2.78	2.29
XLOC_009668	CNOT8	CCR4-NOT transcription complex subunit 8 [Source:SWISS;Acc:Q9UFF9]	13.6	2.15	-2.66	5e-05	DOWN	14.08	4.61	11.72	4.03	3.41	2.79
XLOC_010154	wwc1	Protein KIBRA [Source:SWISS;Acc:A4IIJ3]	24.6	2.12	-3.54	5e-05	DOWN	25.65	4.76	25.21	3.82	3.2	3.12
GENE14517	PCF11	Pre-mRNA cleavage complex 2 protein Pcf11 [Source:SWISS;Acc:O94913]	16.6	1.49	-3.48	5e-05	DOWN	14.55	3.75	17.83	2.88	2.35	1.97
GENE14522.r1	Taf9	Transcription initiation factor TFIID subunit 9 [Source:SWISS;Acc:Q5BKE0]	8.36	1.57	-2.42	5e-05	DOWN	7.02	3.03	7.8	2.23	2.73	2.62
XLOC_010170	-	-	64.8	4.72	-3.78	5e-05	DOWN	57.97	15.37	58.37	9.29	6.99	6.58
GENE14530.r1	Chm	Rab proteins geranylgeranyltransferase component A 1 [Source:SWISS;Acc:Q9QXG2]	13.4	1.66	-3.01	5e-05	DOWN	12.77	3.88	11.52	3.09	2.49	2.42
GENE14531.r1	Rps14	40S ribosomal protein S14 [Source:SWISS;Acc:P62264]	403	10.7	-5.23	5e-05	DOWN	344.5	86.87	420.65	18.82	8.86	22.69
GENE14533.r1	SRA1	Steroid receptor RNA activator 1 [Source:SWISS;Acc:Q9HD15]	19.5	1.39	-3.81	5e-05	DOWN	18.83	4.71	18.32	2.39	2.45	1.85
XLOC_011235	mtm1	Myotubularin [Source:SWISS;Acc:Q52KU6]	38.7	2.8	-3.79	5e-05	DOWN	32.46	9.05	36.99	5.08	4.13	4.36
XLOC_011238	cd99l2	CD99 antigen-like protein 2 [Source:SWISS;Acc:Q6DBW9]	15.9	5.23	-1.61	5e-05	DOWN	10.56	9.13	14.27	8.92	7.41	8.99
GENE14545	ALOX5	Arachidonate 5-lipoxygenase [Source:SWISS;Acc:P09917]	5.89	1.27	-2.22	5e-05	DOWN	5.17	1.64	5.66	2.17	1.95	2.07
XLOC_011666	-	-	1.69	0.626	-1.43	5e-05	DOWN	1.14	0.3	1.58	0.24	1.53	1.31
GENE14547.r1	BAP18	Chromatin complexes subunit BAP18 [Source:SWISS;Acc:Q32LD1]	10.4	2.47	-2.07	5e-05	DOWN	10.22	5.48	8.25	4.14	4.31	3.48
GENE14552.r1	CG043_MOUSE	Uncharacterized protein C7orf43 homolog [Source:SWISS;Acc:Q3UTZ3]	15.8	4	-1.98	5e-05	DOWN	14.8	7.11	12.69	6.25	6.12	6.95
XLOC_010815	Eif4a1	Eukaryotic initiation factor 4A-I [Source:SWISS;Acc:P60843]	335	8.57	-5.29	5e-05	DOWN	278.19	46.69	348.95	18.56	10.63	12.42
GENE14558.r1	Mpdu1	Mannose-P-dolichol utilization defect 1 protein [Source:SWISS;Acc:Q9R0Q9]	7.19	1.05	-2.78	5e-05	DOWN	4.23	2.78	7.18	1.95	1.46	1.64
GENE14559.r1	Lpar6	Lysophosphatidic acid receptor 6 [Source:SWISS;Acc:Q8BMC0]	7.26	3.11	-1.23	5e-05	DOWN	4.16	5.86	6.25	4.32	5.22	5.52
GENE14565.r1	Snapc2	snRNA-activating protein complex subunit 2 [Source:SWISS;Acc:Q68FX5]	7.93	3.48	-1.19	5e-05	DOWN	5.98	5.58	6.27	4.9	5.55	6.26
GENE14569.r1	Ap1s1	AP-1 complex subunit sigma-1A [Source:SWISS;Acc:P61967]	29.2	2.75	-3.41	5e-05	DOWN	22.87	8.68	24.73	5.39	3.82	4.09
XLOC_011261	Ehbp1	EH domain-binding protein 1 [Source:SWISS;Acc:Q69ZW3]	27.6	4.57	-2.59	5e-05	DOWN	24.99	6.82	24.14	7.56	6.13	8.02
XLOC_011263	MTA2	Metastasis-associated protein MTA2 [Source:SWISS;Acc:O94776]	15.3	2.04	-2.91	5e-05	DOWN	13.38	3.49	15.7	3.25	3.59	3.04
GENE14582.r1	EML3	Echinoderm microtubule-associated protein-like 3 [Source:SWISS;Acc:Q32P44]	23.5	3.19	-2.88	5e-05	DOWN	20.89	6.83	21.07	5.92	4.65	4.85
GENE14583.r1	ecsit	Evolutionarily conserved signaling intermediate in Toll pathway, mitochondrial [Source:SWISS;Acc:Q08CK1]	4.84	2.02	-1.26	5e-05	DOWN	4.43	3.05	3.69	4.23	2.78	2.75
GENE14593.r1	SF1	Splicing factor 1 [Source:SWISS;Acc:Q15637]	24.3	2.7	-3.17	5e-05	DOWN	20.25	6.11	23.9	4.59	4.07	4.45
GENE14594.r1	PYGM	Glycogen phosphorylase, muscle form [Source:SWISS;Acc:P11217]	17.7	1.73	-3.36	5e-05	DOWN	12.94	4.89	18.82	2.95	2.71	2.74
GENE14599.r1	Cd68	Macrosialin [Source:SWISS;Acc:P31996]	153	18.4	-3.06	5e-05	DOWN	109.46	35.07	142.54	31.43	27.77	24.96
GENE14600.r1	Ing2	Inhibitor of growth protein 2 [Source:SWISS;Acc:Q9ESK4]	9.6	2.44	-1.98	5e-05	DOWN	9.5	4.18	7.67	3.62	4.08	4.21
GENE14602.r1	RWDD4	RWD domain-containing protein 4 [Source:SWISS;Acc:Q6NW29]	12.9	2.88	-2.17	5e-05	DOWN	10.58	5.17	11.82	4.07	3.29	6.49
GENE14607.r1	Lrch4	Leucine-rich repeat and calponin homology domain-containing protein 4 [Source:SWISS;Acc:Q921G6]	35.9	2.68	-3.74	5e-05	DOWN	32.52	6.5	38.26	5.45	4.11	3.46
GENE14610	FOCAD	Focadhesin [Source:SWISS;Acc:Q5VW36]	2.22	0.371	-2.58	5e-05	DOWN	2.13	0.59	2.09	0.7	0.5	0.58
XLOC_011279	Ptplad2	Very-long-chain (3R)-3-hydroxyacyl-CoA dehydratase 4 [Source:SWISS;Acc:A2AKM2]	16.4	5.51	-1.58	5e-05	DOWN	17.24	6.47	10.79	9.8	8.38	8.48
GENE14614.r1	A33_PLEWA	Zinc-binding protein A33 [Source:SWISS;Acc:Q02084]	21.2	3.29	-2.69	5e-05	DOWN	21.32	7.19	15.97	5.91	4.08	5.91
XLOC_010849	-	-	7.37	3.07	-1.26	5e-05	DOWN	5.91	6.21	4.9	5.17	5.43	4.4
GENE14615.r1	TRMT10A	tRNA methyltransferase 10 homolog A [Source:SWISS;Acc:Q3MHI8]	8.92	2.42	-1.88	5e-05	DOWN	7.61	3.24	9.55	4.09	3.98	3.44
GENE14618.r1	rap1gds1-a	Rap1 GTPase-GDP dissociation stimulator 1-A [Source:SWISS;Acc:O93614]	10.9	1.71	-2.68	5e-05	DOWN	9.06	2.83	10.91	2.99	2.57	2.7
XLOC_011281	TSPAN5	Tetraspanin-5 [Source:SWISS;Acc:Q17QJ5]	27.2	2.63	-3.37	5e-05	DOWN	24.81	6.58	23.89	3.87	4.73	4.16
GENE14625.r1	Aco1	Cytoplasmic aconitate hydratase [Source:SWISS;Acc:P28271]	9.97	0.87	-3.52	5e-05	DOWN	9.33	2.38	9.15	1.61	1.22	1.32
GENE14632.r1	camk2d1	Calcium/calmodulin-dependent protein kinase type II delta 1 chain {ECO:0000303|PubMed:17103413} [Source:SWISS;Acc:Q6DEH3]	20	2.31	-3.11	5e-05	DOWN	19.45	5.04	17.04	4.81	3.51	2.85
GENE14634.r1	PDE5A	cGMP-specific 3',5'-cyclic phosphodiesterase [Source:SWISS;Acc:O76074]	9.24	1.29	-2.84	5e-05	DOWN	7.63	2.46	9.71	2.1	2.27	1.91
GENE14637.r1	Trim62	E3 ubiquitin-protein ligase TRIM62 [Source:SWISS;Acc:Q80V85]	13.7	2.22	-2.63	5e-05	DOWN	10.59	3.92	14.53	3.93	2.93	3.84
GENE14642.r1	AFAP1	Actin filament-associated protein 1 [Source:SWISS;Acc:Q90738]	17.5	3.02	-2.54	5e-05	DOWN	17.58	5.55	16.32	5.12	4.92	4.71
XLOC_011304	-	-	11	3.26	-1.75	5e-05	DOWN	8.54	5.47	9.2	4.88	5.44	5.32
GENE14649.r1	CCL3	C-C motif chemokine 3 [Source:SWISS;Acc:Q8HYQ3]	23.2	2.42	-3.26	5e-05	DOWN	15.94	6.8	23.79	3.78	4.08	3.9
GENE14650.r1	TBC1D14	TBC1 domain family member 14 [Source:SWISS;Acc:Q9P2M4]	14.8	3.32	-2.16	5e-05	DOWN	11.95	6.8	13.14	5.55	5	5.47
XLOC_011311	KIAA0232	Uncharacterized protein KIAA0232 [Source:SWISS;Acc:Q92628]	29.5	3.14	-3.23	5e-05	DOWN	22.63	6.81	30.32	5.02	4.39	5.93
XLOC_011313	-	-	4.72	1.92	-1.3	5e-05	DOWN	4.26	3.51	2.97	3.2	2.96	3.22
GENE14656.r1	SLC29A2	Equilibrative nucleoside transporter 2 [Source:SWISS;Acc:Q14542]	22.2	3.8	-2.55	5e-05	DOWN	17.83	7.59	21.08	6.56	5.49	6.3
GENE14657.r1	ppp1cb	Serine/threonine-protein phosphatase PP1-beta catalytic subunit [Source:SWISS;Acc:Q5I085]	62.4	4.5	-3.8	5e-05	DOWN	57.85	13.15	63.07	8.46	5.25	7.6
GENE14664.r1	Rbm4	RNA-binding protein 4 [Source:SWISS;Acc:Q8C7Q4]	6.26	1.41	-2.15	5e-05	DOWN	5.08	2.3	5.98	2.31	2.41	2.1
GENE14665	TIFA	TRAF-interacting protein with FHA domain-containing protein A [Source:SWISS;Acc:A2VDM0]	12.2	1.36	-3.17	5e-05	DOWN	13.49	3.03	9.85	2.14	2.03	2.41
XLOC_010889	DOCK11	Dedicator of cytokinesis protein 11 [Source:SWISS;Acc:Q5JSL3]	76.1	6.04	-3.65	5e-05	DOWN	60.13	13.93	75.68	9.75	9.98	9.27
GENE14675.r1	KIRREL	Kin of IRRE-like protein 1 [Source:SWISS;Acc:Q96J84]	6.64	1.72	-1.95	5e-05	DOWN	6.3	2.32	5.9	2.8	2.92	2.6
XLOC_010891	NDUFS2	NADH dehydrogenase [ubiquinone] iron-sulfur protein 2, mitochondrial [Source:SWISS;Acc:P17694]	32.3	4.74	-2.77	5e-05	DOWN	29.16	10.95	30.62	6.28	7.33	9.39
GENE14681.r1	epd2	Ependymin-2 [Source:SWISS;Acc:P12958]	55.5	2.04	-4.77	5e-05	DOWN	64.87	13.34	38.43	4.34	3.17	2.41
GENE14682.r1	epd1	Ependymin-1 [Source:SWISS;Acc:P28770]	28.2	1.96	-3.85	5e-05	DOWN	23.87	6.24	26.26	3.7	2.68	3.09
XLOC_011354	Wrap53	Telomerase Cajal body protein 1 [Source:SWISS;Acc:Q8VC51]	21.2	3.31	-2.68	5e-05	DOWN	16.96	5.79	21.74	5.72	5.03	4.88
GENE14705.r1	GIGYF1	PERQ amino acid-rich with GYF domain-containing protein 1 [Source:SWISS;Acc:O75420]	22.1	3.03	-2.87	5e-05	DOWN	20.3	6.25	21.58	5.3	4.22	5.27
GENE14713.r1	Gvin1	Interferon-induced very large GTPase 1 [Source:SWISS;Acc:Q80SU7]	195	14.8	-3.72	5e-05	DOWN	109.28	43.27	203.51	29.86	16.46	24.94
XLOC_010933	cnfn-a	Cornifelin homolog A [Source:SWISS;Acc:Q6NUC1]	19.5	2.44	-3	5e-05	DOWN	12.25	4.26	21.2	3.29	4.21	4.3
GENE14736.r1	tdrd7b	Tudor domain-containing protein 7B [Source:SWISS;Acc:E7FDW8]	4.83	1.53	-1.66	5e-05	DOWN	3.21	2.8	4.63	2.67	2.25	2.49
GENE14737.r1	dctn1	Dynactin subunit 1 [Source:SWISS;Acc:Q6PCJ1]	22.5	2.32	-3.28	5e-05	DOWN	20.65	6.58	21.13	3.97	3.6	3.64
GENE14751.r1	PAIP2B	Polyadenylate-binding protein-interacting protein 2B [Source:SWISS;Acc:Q9ULR5]	49.2	4.7	-3.39	5e-05	DOWN	45.52	12.82	43.97	8.81	8.07	5.29
XLOC_010949	Mark2	Serine/threonine-protein kinase MARK2 [Source:SWISS;Acc:O08679]	42.1	3.78	-3.48	5e-05	DOWN	38.95	10.49	40.2	6.79	5.71	5.75
XLOC_010953	-	-	13.7	2.17	-2.65	5e-05	DOWN	9.06	4.79	13.95	3.6	3.86	3.14
GENE14762.r1	ARL2	ADP-ribosylation factor-like protein 2 [Source:SWISS;Acc:P36404]	9.48	1.71	-2.47	5e-05	DOWN	10.38	3.52	6.58	2.4	3.44	2.54
GENE14769.r1	BAD	Bcl2-associated agonist of cell death [Source:SWISS;Acc:Q92934]	12.5	1.85	-2.75	5e-05	DOWN	14.05	3.57	8.99	3.04	3.13	2.87
GENE14775.r2	tmem179b	Transmembrane protein 179B [Source:SWISS;Acc:Q7T392]	4.53	1.69	-1.43	5e-05	DOWN	2.84	4.09	3.7	2.66	3.11	2.51
GENE14776.r1	brms1la	Breast cancer metastasis-suppressor 1-like protein-A [Source:SWISS;Acc:Q4V8V1]	14.3	2.56	-2.48	5e-05	DOWN	12.45	5.04	14.45	4.11	4.6	3.71
XLOC_011856	-	-	5.03	2.68	-0.908	5e-05	DOWN	3.37	4.29	3.59	3.57	4.68	4.87
GENE14779.r1	NFIB	Nuclear factor 1 B-type [Source:SWISS;Acc:P17924]	23.6	2.24	-3.39	5e-05	DOWN	18.41	5.01	23.51	3.86	3.36	3.69
GENE14783.r1	Ppp3ca	Serine/threonine-protein phosphatase 2B catalytic subunit alpha isoform [Source:SWISS;Acc:P63329]	43.2	2.51	-4.11	5e-05	DOWN	40.71	7.72	38.56	5.68	4.01	2.53
GENE14793.r1	STK26	Serine/threonine-protein kinase 26 {ECO:0000305} [Source:SWISS;Acc:Q9P289]	21.4	2.93	-2.87	5e-05	DOWN	17.73	6.69	20	5.18	4.65	4.09
GENE14795.r1	-	-	34	1.93	-4.14	5e-05	DOWN	29.45	7.89	30.22	4.02	2.48	2.77
GENE14796.r1	-	-	22.9	1.89	-3.6	5e-05	DOWN	20.52	6.04	22.01	3.23	3.04	2.8
GENE14797.r1	Tmem55b	Type 1 phosphatidylinositol 4,5-bisphosphate 4-phosphatase [Source:SWISS;Acc:Q5PPM8]	18.2	2.18	-3.06	5e-05	DOWN	16.07	6.02	15.47	3.84	3	3.6
XLOC_010985	DYSF	Dysferlin [Source:SWISS;Acc:A6QQP7]	60	7.4	-3.02	5e-05	DOWN	52.42	16.32	55.2	13.47	11.24	11.09
GENE14812.r1	Slc3a2	4F2 cell-surface antigen heavy chain [Source:SWISS;Acc:Q794F9]	16.7	2.88	-2.54	5e-05	DOWN	14.08	5.04	16.82	4.62	4.74	4.64
XLOC_011002	Plaa	Phospholipase A-2-activating protein [Source:SWISS;Acc:P54319]	9.44	2.55	-1.89	5e-05	DOWN	7.81	3.94	8.94	3.76	4.16	4.43
XLOC_011003	Dennd4c	DENN domain-containing protein 4C [Source:SWISS;Acc:A6H8H2]	34.2	2.36	-3.86	5e-05	DOWN	30.37	6.37	35.35	4.36	3.49	3.51
GENE14820.r1	ADAMTSL1	ADAMTS-like protein 1 [Source:SWISS;Acc:Q8N6G6]	5.11	0.804	-2.67	5e-05	DOWN	4.75	1.43	4.81	1.52	1.26	1.12
GENE14821.r1	larp7	La-related protein 7 [Source:SWISS;Acc:Q28G87]	8.01	1.87	-2.1	5e-05	DOWN	7.71	3.49	6.17	3.13	2.86	3.12
GENE14826.r1	etnppl	Ethanolamine-phosphate phospho-lyase [Source:SWISS;Acc:Q7SY54]	11	2.84	-1.96	5e-05	DOWN	6.68	6.19	11.1	4.81	4.25	4.76
GENE14827.r1	ostc	Oligosaccharyltransferase complex subunit ostc [Source:SWISS;Acc:Q7ZWJ3]	11.2	2.33	-2.26	5e-05	DOWN	8.36	4.37	10.44	3.68	3.08	4.57
GENE14829.r1	RPL34	60S ribosomal protein L34 [Source:SWISS;Acc:P49207]	1310	28	-5.55	5e-05	DOWN	1124.47	281.16	1203.83	53.62	30.45	50.75
GENE14847.r1	SYNPO2	Synaptopodin-2 [Source:SWISS;Acc:Q9UMS6]	24.8	2.35	-3.4	5e-05	DOWN	21.33	5.37	24.36	4.95	3.35	3.19
XLOC_011025	MYOZ2	Myozenin-2 [Source:SWISS;Acc:Q9NPC6]	30.7	4.97	-2.62	5e-05	DOWN	30.37	9	26.31	8.03	7.71	8.07
XLOC_011441	-	-	6.29	1.43	-2.13	5e-05	DOWN	5.15	2.8	5.64	2.22	2.4	2.37
GENE14857	MPDZ	Multiple PDZ domain protein [Source:SWISS;Acc:O75970]	8.6	0.743	-3.53	5e-05	DOWN	7.95	2.15	8.51	1.28	1.19	1.12
GENE14866.r1	Dmrta1	Doublesex- and mab-3-related transcription factor A1 [Source:SWISS;Acc:Q8CFG4]	7.89	1.22	-2.69	5e-05	DOWN	8.26	2.41	6.17	2.04	2.28	1.58
GENE14872.r1	TTC31	Tetratricopeptide repeat protein 31 [Source:SWISS;Acc:Q49AM3]	58.5	4.58	-3.68	5e-05	DOWN	46.01	12.55	54.8	8.33	5.24	8.37
GENE14877.r1	ZFP91	E3 ubiquitin-protein ligase ZFP91 [Source:SWISS;Acc:Q96JP5]	7.8	2.42	-1.69	5e-05	DOWN	8.25	4.08	5.77	3.16	3.63	4.95
GENE14878.r1	-	-	228	6.41	-5.15	5e-05	DOWN	181.37	38.47	203.08	20.65	7.87	3.44
XLOC_011045	CLDND1	Claudin domain-containing protein 1 [Source:SWISS;Acc:Q5RDV7]	145	2.13	-6.09	5e-05	DOWN	85.9	36.55	144.55	2.9	3.2	3.98
XLOC_011460	Osbp	Oxysterol-binding protein 1 [Source:SWISS;Acc:Q3B7Z2]	18.4	3.32	-2.47	5e-05	DOWN	15.9	6.58	17.74	5.31	5.07	5.54
GENE14883.r1	Coro1b	Coronin-1B [Source:SWISS;Acc:Q9WUM3]	17.6	3.57	-2.3	5e-05	DOWN	18.13	7.04	13.96	6.04	5.96	5.37
GENE14895.r1	CPZ	Carboxypeptidase Z [Source:SWISS;Acc:Q66K79]	4.95	1.98	-1.32	5e-05	DOWN	4.53	3.56	3.83	3.34	3.29	3.1
GENE14900.r1	Plscr1	Phospholipid scramblase 1 [Source:SWISS;Acc:Q9JJ00]	34	3.49	-3.29	5e-05	DOWN	32.18	9.07	30.83	6.08	4.92	6.05
GENE14905.r1	ctdnep1a	CTD nuclear envelope phosphatase 1A [Source:SWISS;Acc:Q5U395]	10.1	2.97	-1.76	5e-05	DOWN	9.07	4.63	7.84	4.29	4.28	5.88
GENE14906.r1	Gabarap	Gamma-aminobutyric acid receptor-associated protein [Source:SWISS;Acc:P60517]	49.7	3.71	-3.74	5e-05	DOWN	47.18	11.65	43.4	6.02	4.97	6.95
GENE14910.r1	tp53	Cellular tumor antigen p53 [Source:SWISS;Acc:O12946]	23.2	1.49	-3.96	5e-05	DOWN	18.61	4.53	23.41	2.5	2.11	2.56
GENE14914.r1	Capg	Macrophage-capping protein [Source:SWISS;Acc:Q6AYC4]	17.4	2.11	-3.04	5e-05	DOWN	16.64	5.01	16.51	3.84	2.99	3.4
XLOC_011068	ARHGEF15	Rho guanine nucleotide exchange factor 15 [Source:SWISS;Acc:O94989]	25	4.7	-2.41	5e-05	DOWN	20.21	9.77	24.26	6.88	8.2	7.79
GENE14924.r1	TRIP6	Thyroid receptor-interacting protein 6 [Source:SWISS;Acc:Q3SX26]	9.99	1.54	-2.7	5e-05	DOWN	8.89	2.92	9.48	2.16	2.5	2.74
GENE14927.r1	ACAP2	Arf-GAP with coiled-coil, ANK repeat and PH domain-containing protein 2 [Source:SWISS;Acc:Q5ZK62]	43.2	3.22	-3.74	5e-05	DOWN	37.23	13.13	43.14	7.48	3.73	3.87
GENE14928.r1	AGFG2	Arf-GAP domain and FG repeat-containing protein 2 [Source:SWISS;Acc:O95081]	14.9	2.31	-2.69	5e-05	DOWN	15.32	4.14	13.12	3.87	3.51	3.88
GENE14929.r1	Irs1	Insulin receptor substrate 1 [Source:SWISS;Acc:P35570]	13.9	3.18	-2.12	5e-05	DOWN	13.11	5.09	13.21	5.25	4.86	5.39
GENE14933.r1	dvl3	Segment polarity protein dishevelled homolog DVL-3 {ECO:0000250|UniProtKB:Q92997} [Source:SWISS;Acc:B1WAP7]	9.38	2.05	-2.2	5e-05	DOWN	9.26	3.16	8.09	3.46	2.95	3.47
GENE14936.r1	-	-	16.7	5.09	-1.72	5e-05	DOWN	13.15	9.53	14.26	8.52	5.35	10.25
GENE14937.r1	ABR	Active breakpoint cluster region-related protein [Source:SWISS;Acc:A6QNS3]	9.76	1.64	-2.58	5e-05	DOWN	7.28	3.49	10.14	2.53	2.69	2.69
GENE14939.r1	cnpy4	Protein canopy 4 [Source:SWISS;Acc:Q2L6K8]	3.92	1.68	-1.22	5e-05	DOWN	3.13	2.96	3.2	2.44	2.97	2.91
GENE14954.r1	ARAP2	Arf-GAP with Rho-GAP domain, ANK repeat and PH domain-containing protein 2 [Source:SWISS;Acc:Q8WZ64]	29.1	2.17	-3.74	5e-05	DOWN	23.09	7.13	30.39	4.45	3.1	2.94
XLOC_011496	Stim2	Stromal interaction molecule 2 [Source:SWISS;Acc:P83093]	12.3	2.93	-2.07	5e-05	DOWN	10.43	4.9	11.56	4.43	4.72	4.99
GENE14973.r1	SAT2	Diamine acetyltransferase 2 [Source:SWISS;Acc:Q7PCJ9]	8.45	2.73	-1.63	5e-05	DOWN	7.04	4.19	6.84	4.52	3.85	4.82
GENE14975.r1	CHD3	Chromodomain-helicase-DNA-binding protein 3 [Source:SWISS;Acc:Q12873]	15.6	1.74	-3.17	5e-05	DOWN	15.39	3.52	15.03	3.33	2.67	2.45
GENE14977.r1	DNAJC3	DnaJ homolog subfamily C member 3 [Source:SWISS;Acc:Q5ZI13]	11.7	1.78	-2.72	5e-05	DOWN	8.68	3.28	13.2	3.07	2.06	3.37
GENE14979.r1	Fis1	Mitochondrial fission 1 protein [Source:SWISS;Acc:Q9CQ92]	20.4	1.83	-3.48	5e-05	DOWN	19.75	4.91	16.68	3.14	2.64	3.07
GENE14980.r1	Cda	Cytidine deaminase [Source:SWISS;Acc:P56389]	9.71	1.83	-2.41	5e-05	DOWN	7.57	4.47	8.42	2.63	2.91	3.35
GENE14992.r1	-	-	5.68	1.56	-1.86	5e-05	DOWN	3.57	3.58	5.51	2.85	2.73	1.98
XLOC_011511	LRP12	Low-density lipoprotein receptor-related protein 12 [Source:SWISS;Acc:Q9Y561]	17.6	1.76	-3.32	5e-05	DOWN	16.25	3.53	18.38	2.96	2.74	2.82
XLOC_011110	Mmp14	Matrix metalloproteinase-14 [Source:SWISS;Acc:Q10739]	15.2	2.08	-2.87	5e-05	DOWN	15.75	3.28	14.21	3.7	3.18	3.24
XLOC_011516	Acin1	Apoptotic chromatin condensation inducer in the nucleus [Source:SWISS;Acc:Q9JIX8]	56.8	6.33	-3.17	5e-05	DOWN	48.94	12.75	59.77	12.56	9.79	7.44
XLOC_011517	Bcar1	Breast cancer anti-estrogen resistance protein 1 [Source:SWISS;Acc:Q63767]	14.5	1.76	-3.04	5e-05	DOWN	14.33	4.02	12.23	2.82	2.51	3.15
XLOC_011518	-	-	5.54	2.03	-1.45	5e-05	DOWN	4.11	2.87	4.97	2.74	3.26	3.96
GENE15016.r1	TXN	Thioredoxin [Source:SWISS;Acc:P29451]	28.7	3.24	-3.15	5e-05	DOWN	26.77	8.72	22.64	5.64	5.1	4.91
GENE15017.r1	PTGR1	Prostaglandin reductase 1 [Source:SWISS;Acc:Q3SZJ4]	8.34	1.65	-2.33	5e-05	DOWN	6.89	3.81	6.71	2.34	2.7	3.05
XLOC_011122	Tesk2	Dual specificity testis-specific protein kinase 2 [Source:SWISS;Acc:Q924U5]	26.4	2.04	-3.7	5e-05	DOWN	24.39	4.97	26.08	4.47	1.79	3.61
GENE15028.r1	-	-	6.5	1.94	-1.74	5e-05	DOWN	5.41	3.1	5.64	3.03	3.16	3.18
GENE15033.r1	CT027_XENTR	UPF0687 protein C20orf27 homolog [Source:SWISS;Acc:Q68FA2]	19.6	1.64	-3.58	5e-05	DOWN	10.25	21.96	11.34	2.53	2.5	2.9
GENE15042.r2	trmt10b	tRNA methyltransferase 10 homolog B [Source:SWISS;Acc:Q08BM0]	4.01	0.959	-2.07	5e-05	DOWN	3.24	1.9	3.93	1.43	1.44	1.89
GENE15044.r1	INO80B	INO80 complex subunit B [Source:SWISS;Acc:Q9C086]	18.3	1.89	-3.28	5e-05	DOWN	16.42	4.17	18.85	3.87	2.63	2.47
XLOC_011136	MFAP3L	Microfibrillar-associated protein 3-like [Source:SWISS;Acc:O75121]	14.3	2.39	-2.59	5e-05	DOWN	14.7	3.41	13.35	4.39	2.79	5.19
GENE15058.r1	CCDC171	Coiled-coil domain-containing protein 171 [Source:SWISS;Acc:Q6TFL3]	2.15	1.14	-0.909	5e-05	DOWN	1.94	1.28	1.69	1.92	2.23	1.48
GENE15066.r1	CCDC109B	Calcium uniporter regulatory subunit MCUb, mitochondrial [Source:SWISS;Acc:Q9NWR8]	14.8	1.7	-3.13	5e-05	DOWN	16.72	5.31	9.94	2.83	2.67	2.78
XLOC_012060	-	-	4.63	2.45	-0.921	5e-05	DOWN	3.25	4.41	3.05	3.53	3.95	4.49
GENE15069.r1	Sgms2	Phosphatidylcholine:ceramide cholinephosphotransferase 2 [Source:SWISS;Acc:Q4JM44]	18.1	1.44	-3.66	5e-05	DOWN	14.52	2.81	19.54	2.98	2.32	1.68
XLOC_011149	Znf728	Zinc finger protein 728 [Source:SWISS;Acc:Q6P5C7]	11.3	2.9	-1.97	5e-05	DOWN	10.04	6.32	8.83	4.38	4.45	5.28
GENE15078.r1	NPNT	Nephronectin [Source:SWISS;Acc:Q6UXI9]	3.23	0.602	-2.43	5e-05	DOWN	4.47	1.56	1.46	1.05	1.43	0.42
GENE15079.r2	-	-	4.11	0.998	-2.04	5e-05	DOWN	4.5	2.11	2.68	1.19	2.05	1.64
XLOC_011153	TOPORS	E3 ubiquitin-protein ligase Topors [Source:SWISS;Acc:Q9NS56]	6.03	1.47	-2.04	5e-05	DOWN	5.49	2.5	5.62	2.38	2.61	2.16
GENE15081.r1	LYG_CYPCA	Lysozyme g [Source:SWISS;Acc:Q8JFR1]	8.69	2.79	-1.64	5e-05	DOWN	6.13	4.17	8.22	3.96	3.82	5.6
GENE15092	srrt	Serrate RNA effector molecule homolog [Source:SWISS;Acc:Q66I22]	7.34	0.922	-2.99	5e-05	DOWN	6.69	2.01	7.52	1.66	1.59	1.22
GENE15093.r1	CXorf57	Uncharacterized protein CXorf57 [Source:SWISS;Acc:Q6NSI4]	4.17	0.479	-3.12	5e-05	DOWN	3.74	1.51	3.78	0.66	0.96	0.74
XLOC_011567	cyb5d1	Cytochrome b5 domain-containing protein 1 [Source:SWISS;Acc:Q567I9]	4.58	1.59	-1.53	5e-05	DOWN	4.13	2.44	3.62	2.55	2.61	2.34
XLOC_011163	Plod3	Procollagen-lysine,2-oxoglutarate 5-dioxygenase 3 [Source:SWISS;Acc:Q5U367]	9.99	1.68	-2.58	5e-05	DOWN	8.38	2.48	9.84	2.5	2.52	3.09
XLOC_011568	Otud4	OTU domain-containing protein 4 {ECO:0000250|UniProtKB:Q01804} [Source:SWISS;Acc:B2RRE7]	18	2.02	-3.16	5e-05	DOWN	14.57	3.42	20.15	3.69	2.68	3.36
GENE15102.r1	slc10a7	Sodium/bile acid cotransporter 7 [Source:SWISS;Acc:Q6DHK8]	18.6	0.953	-4.28	5e-05	DOWN	15.66	2.76	20.07	1.56	1.44	1.67
XLOC_011165	EDNRA	Endothelin-1 receptor [Source:SWISS;Acc:P21450]	64.5	6.87	-3.23	5e-05	DOWN	43.36	17.77	67.51	13.11	9.09	10.91
XLOC_011166	FAM160A1	Protein FAM160A1 [Source:SWISS;Acc:Q05DH4]	29.2	2.67	-3.45	5e-05	DOWN	27.69	6.89	26.92	4.32	4.1	4.48
GENE15113.r1	Exoc6b	Exocyst complex component 6B [Source:SWISS;Acc:A6H5Z3]	15.2	1.92	-2.99	5e-05	DOWN	14.75	3.88	14.55	3.55	3.18	2.56
GENE15114.r1	DAK	Bifunctional ATP-dependent dihydroxyacetone kinase/FAD-AMP lyase (cyclizing) [Source:SWISS;Acc:Q3LXA3]	2.2	0.415	-2.41	5e-05	DOWN	2.56	1.15	1.3	0.64	0.72	0.65
GENE15115.r1	cpras1	Circularly permutated Ras protein 1 [Source:SWISS;Acc:Q75J93]	24.9	2.28	-3.45	5e-05	DOWN	20.18	6.41	25.87	4.67	3.77	2.46
XLOC_011171	ERMAP	Erythroid membrane-associated protein [Source:SWISS;Acc:Q96PL5]	39.7	3.5	-3.5	5e-05	DOWN	39.47	14.15	33.75	6.86	5.43	4.31
GENE15118	cmas	N-acylneuraminate cytidylyltransferase [Source:SWISS;Acc:Q90WG6]	8.87	1.06	-3.06	5e-05	DOWN	8.24	2.69	8.34	1.64	1.65	1.83
GENE15119.r1	OVOL1	Putative transcription factor Ovo-like 1 [Source:SWISS;Acc:O14753]	5.66	1.56	-1.86	5e-05	DOWN	4.76	2.55	5.41	2.45	2.9	2.2
GENE15120.r1	TMEM185A	Transmembrane protein 185A [Source:SWISS;Acc:Q8NFB2]	23.7	2.87	-3.05	5e-05	DOWN	21.53	7.46	21.27	4.58	4.47	4.86
GENE15123.r2	BTNL2	Butyrophilin-like protein 2 [Source:SWISS;Acc:Q9UIR0]	13.7	2.07	-2.73	5e-05	DOWN	11.56	4.25	11.91	3.01	3	3.72
GENE15125.r1	ankrd46	Ankyrin repeat domain-containing protein 46 [Source:SWISS;Acc:Q6TNT2]	12.8	1.4	-3.2	5e-05	DOWN	10.4	3.33	12.55	2.29	2.43	2.05
GENE15130.r1	Gucy2f	Retinal guanylyl cyclase 2 [Source:SWISS;Acc:P51842]	3.74	1.6	-1.22	5e-05	DOWN	3.21	2.73	2.93	2.69	2.81	2.27
GENE15131.r1	zgc:110179	Ras-like protein family member 11A-like [Source:SWISS;Acc:A1DZY4]	7.74	2.54	-1.61	5e-05	DOWN	7.72	4.06	5.95	4.47	3.72	4.12
XLOC_012087	-	-	5.06	2.02	-1.33	5e-05	DOWN	3.59	3.28	3.8	2.87	3.66	3.37
GENE15136.r1	rps4	40S ribosomal protein S4 [Source:SWISS;Acc:Q90YS0]	895	15.8	-5.83	5e-05	DOWN	758.56	109.94	997.53	40.29	14.29	21.75
GENE15140.r1	PHKA1	Phosphorylase b kinase regulatory subunit alpha, skeletal muscle isoform [Source:SWISS;Acc:P18688]	14.5	1.02	-3.83	5e-05	DOWN	12.29	3.28	15.25	2.04	1.39	1.51
GENE15156.r1	-	-	37	1.85	-4.32	5e-05	DOWN	29.62	10.47	36.91	3.7	2.67	2.49
GENE15158.r1	hnrnpc	Heterogeneous nuclear ribonucleoprotein C [Source:SWISS;Acc:P19600]	8.37	1.96	-2.1	5e-05	DOWN	8.18	3.58	7.11	3.13	3.31	3.29
XLOC_012103	-	-	3.18	1.03	-1.62	5e-05	DOWN	2.82	1.78	2.05	1.53	1.95	1.6
GENE15159.r1	Fhod3	FH1/FH2 domain-containing protein 3 [Source:SWISS;Acc:Q76LL6]	26.7	1.99	-3.75	5e-05	DOWN	27.08	8.13	23.31	3.43	3.37	2.87
GENE15160.r1	-	-	4.22	1.46	-1.53	5e-05	DOWN	2.83	3.05	3.26	2.49	2.31	2.23
XLOC_011621	LTB4R	Leukotriene B4 receptor 1 [Source:SWISS;Acc:Q15722]	42.8	3.72	-3.52	5e-05	DOWN	28.68	9.47	45.83	5.21	7.41	5.32
XLOC_011622	myadm	Myeloid-associated differentiation marker homolog [Source:SWISS;Acc:Q63ZU3]	18	3.69	-2.29	5e-05	DOWN	15.53	6.79	14.84	5.86	3.18	8.69
GENE15172	ARHGEF11	Rho guanine nucleotide exchange factor 11 [Source:SWISS;Acc:O15085]	12.7	0.752	-4.08	5e-05	DOWN	10.48	2.41	14.26	1.64	1.09	0.87
GENE15174	vangl2	Vang-like protein 2 [Source:SWISS;Acc:Q8UVJ6]	3.19	0.691	-2.2	5e-05	DOWN	2.68	1.28	2.87	1.17	1.22	0.9
GENE15175.r1	-	-	10.3	2.03	-2.34	5e-05	DOWN	7.72	3.72	9.83	3.09	3.4	3.29
XLOC_011624	-	-	12	2.59	-2.21	5e-05	DOWN	10.1	3.63	11.54	4.88	3.96	3.6
GENE15182.r1	SF3B2	Splicing factor 3B subunit 2 [Source:SWISS;Acc:Q13435]	10.5	1.85	-2.5	5e-05	DOWN	8.21	3.13	11.74	3.04	3.08	2.84
XLOC_011207	PACS1	Phosphofurin acidic cluster sorting protein 1 [Source:SWISS;Acc:Q6VY07]	9.59	2.21	-2.12	5e-05	DOWN	7.93	3.04	10.45	3.19	3.6	3.92
XLOC_011214	BTN1A1	Butyrophilin subfamily 1 member A1 [Source:SWISS;Acc:Q13410]	18.5	3.87	-2.26	5e-05	DOWN	17.31	9.38	14.14	6.77	6.17	5.61
XLOC_011216	ANP32A	Acidic leucine-rich nuclear phosphoprotein 32 family member A [Source:SWISS;Acc:P51122]	23.9	3.34	-2.84	5e-05	DOWN	18.41	6.67	25.92	4.76	4.28	7.08
XLOC_011637	Tec	Tyrosine-protein kinase Tec [Source:SWISS;Acc:P24604]	40.4	4.59	-3.14	5e-05	DOWN	36.49	17.17	33.06	8.98	7.09	5.86
GENE15198.r1	Slc25a11	Mitochondrial 2-oxoglutarate/malate carrier protein [Source:SWISS;Acc:Q9CR62]	41.3	2.67	-3.95	5e-05	DOWN	30.49	7.45	41.42	4.16	3.3	5.44
GENE15199.r1	Slc25a11	Mitochondrial 2-oxoglutarate/malate carrier protein [Source:SWISS;Acc:Q9CR62]	37.6	3.22	-3.54	5e-05	DOWN	30.7	7.41	37.14	4.65	5.28	5.57
GENE15200.r1	PFN1	Profilin-1 [Source:SWISS;Acc:P07737]	386	9.79	-5.3	5e-05	DOWN	308.39	86.79	344.89	17.92	12.03	17.06
XLOC_011644	Txk	Tyrosine-protein kinase TXK [Source:SWISS;Acc:P42682]	17.1	2.91	-2.55	5e-05	DOWN	15.91	6.32	14.71	4.71	4.77	4.41
GENE15213.r1	TLR2-1	Toll-like receptor 2 type-1 [Source:SWISS;Acc:Q9DD78]	3.26	1.06	-1.62	5e-05	DOWN	2.43	1.84	2.96	1.77	2.04	1.26
GENE15219.r1	CLCN3	H(+)/Cl(-) exchange transporter 3 [Source:SWISS;Acc:Q9R279]	12.8	1.61	-2.98	5e-05	DOWN	11.19	4.2	12.19	2.52	2.55	2.75
GENE15221.r1	PFDN2	Prefoldin subunit 2 [Source:SWISS;Acc:Q9UHV9]	17.6	1.42	-3.63	5e-05	DOWN	12.75	4.79	18.08	2.28	2.85	2.23
GENE15226.r1	Actr2	Actin-related protein 2 [Source:SWISS;Acc:Q5M7U6]	39.8	2.29	-4.12	5e-05	DOWN	37.6	9.34	38.55	4.06	3.96	3.12
XLOC_012146	ANKDD1A	Ankyrin repeat and death domain-containing protein 1A [Source:SWISS;Acc:Q9GKW8]	25.3	3.34	-2.92	5e-05	DOWN	20.48	7.19	24.07	5.21	4.5	6.49
GENE15239.r1	MTCH2	Mitochondrial carrier homolog 2 [Source:SWISS;Acc:Q5R5M0]	18.6	1.7	-3.46	5e-05	DOWN	11.33	4.32	20.62	2.64	2.16	3.41
GENE15256.r1	itga5	Integrin alpha-5 [Source:SWISS;Acc:Q06274]	10.3	0.904	-3.51	5e-05	DOWN	9.56	2.47	9.6	1.68	1.25	1.42
XLOC_012940	Cdc42	Cell division control protein 42 homolog [Source:SWISS;Acc:Q8CFN2]	23.6	2.36	-3.32	5e-05	DOWN	20.19	5.18	21.97	4.14	3.4	3.93
GENE15282.r1	Lepre1	Prolyl 3-hydroxylase 1 [Source:SWISS;Acc:Q3V1T4]	5.32	1.11	-2.26	5e-05	DOWN	5.73	2.17	3.87	1.81	2	1.59
GENE15284.r1	ap5b1	AP-5 complex subunit beta-1 [Source:SWISS;Acc:F6S215]	7.62	2.39	-1.67	5e-05	DOWN	6.11	2.88	7.56	3.05	3.78	4.67
GENE15290	ACAD9	Acyl-CoA dehydrogenase family member 9, mitochondrial [Source:SWISS;Acc:Q9H845]	9.03	0.712	-3.66	5e-05	DOWN	8.11	2.4	8.46	1.22	1.24	1.01
XLOC_012187	FBLN2	Fibulin-2 [Source:SWISS;Acc:P98095]	6.41	1.76	-1.86	5e-05	DOWN	4.58	2.39	5.57	2.47	3.04	3.05
GENE15300.r1	barx1	Homeobox protein BarH-like 1 [Source:SWISS;Acc:Q503F2]	4.29	1.22	-1.82	5e-05	DOWN	3.6	2.14	4.35	1.84	2.14	1.96
XLOC_012973	phf2	Lysine-specific demethylase phf2 [Source:SWISS;Acc:E6ZGB4]	18.3	2.29	-3	5e-05	DOWN	15.63	4.24	18.28	3.8	3.45	3.89
GENE15302.r1	fam120a	Constitutive coactivator of PPAR-gamma-like protein 1 homolog [Source:SWISS;Acc:Q6DEZ2]	9.26	1.36	-2.77	5e-05	DOWN	7.34	2.21	10.1	2.54	1.98	2.04
XLOC_012975	Cstf1	Cleavage stimulation factor subunit 1 [Source:SWISS;Acc:Q5BJQ6]	11.8	4.2	-1.49	5e-05	DOWN	9.16	6.59	10.04	6.35	6.34	7.61
GENE15305.r1	ZNF831	Zinc finger protein 831 [Source:SWISS;Acc:Q5JPB2]	14.3	3.19	-2.17	5e-05	DOWN	10.8	5.72	13.45	4.98	4.77	5.62
GENE15309.r1	aldh1l1	Cytosolic 10-formyltetrahydrofolate dehydrogenase [Source:SWISS;Acc:Q63ZT8]	5.57	2.34	-1.25	5e-05	DOWN	4.84	4.14	4	4.12	3.74	3.45
XLOC_012981	ZXDC	Zinc finger protein ZXDC [Source:SWISS;Acc:Q2QGD7]	11.4	2.84	-2	5e-05	DOWN	10.88	4.23	10.35	4.58	4.34	4.86
GENE15316	SETD5	SET domain-containing protein 5 [Source:SWISS;Acc:Q9C0A6]	24.7	1.21	-4.35	5e-05	DOWN	22.58	3.75	25.87	2.35	1.7	1.83
GENE15320.r1	PLXNB1	Plexin-B1 [Source:SWISS;Acc:O43157]	13.4	1.17	-3.51	5e-05	DOWN	12.1	2.68	13.45	2.24	1.83	1.61
GENE15321.r1	Ube2v2	Ubiquitin-conjugating enzyme E2 variant 2 [Source:SWISS;Acc:Q7M767]	24.6	1.66	-3.9	5e-05	DOWN	23.74	3.98	22.32	3.34	2.02	2.6
TBIG202282.r1	-	-	15	2.43	-2.62	5e-05	DOWN	9.79	5.32	13.22	4.17	4.01	3.9
XLOC_012202	CSNK2A1	Casein kinase II subunit alpha [Source:SWISS;Acc:P21868]	16.4	2.65	-2.63	5e-05	DOWN	15.9	4.88	13.66	4.65	3.79	4.44
XLOC_012209	Fhit	Bis(5'-adenosyl)-triphosphatase [Source:SWISS;Acc:Q9JIX3]	1.73	24.3	3.82	5e-05	UP	1.2	2.93	0.94	2.4	111.11	2.42
XLOC_012222	PTPRG	Receptor-type tyrosine-protein phosphatase gamma [Source:SWISS;Acc:P23470]	39.6	1.75	-4.5	5e-05	DOWN	54.97	5.91	22.13	2.59	3.24	2.68
XLOC_012223	srgap2	SLIT-ROBO Rho GTPase-activating protein 2 [Source:SWISS;Acc:B0S6J3]	28.9	2.3	-3.65	5e-05	DOWN	25.34	8.2	28.47	4.49	3.18	3.43
XLOC_012229	-	-	5.53	1.04	-2.41	5e-05	DOWN	5.86	1.31	2.86	1.13	1.61	2.25
GENE15354.r1	ssr1	Translocon-associated protein subunit alpha [Source:SWISS;Acc:P45433]	40.2	2.11	-4.25	5e-05	DOWN	33.21	7.14	43.16	3.93	3.33	2.99
GENE15360.r1	INPP1	Inositol polyphosphate 1-phosphatase [Source:SWISS;Acc:P49441]	10.7	2.91	-1.89	5e-05	DOWN	9.52	4.91	9.79	5.08	4.46	4.53
GENE15370.r1	Slc11a2	Natural resistance-associated macrophage protein 2 [Source:SWISS;Acc:P49282]	11.6	3.17	-1.87	5e-05	DOWN	8.54	4.57	10.78	6.01	4.51	4.87
XLOC_012244	NPEPL1	Probable aminopeptidase NPEPL1 [Source:SWISS;Acc:Q8NDH3]	39.4	5.52	-2.84	5e-05	DOWN	34.5	12	38.29	9.17	9.41	8.12
XLOC_013015	KDM5B	Lysine-specific demethylase 5B [Source:SWISS;Acc:Q9UGL1]	39.7	3.28	-3.6	5e-05	DOWN	36.25	8.64	38.8	5.21	4.84	5.87
GENE15383.r1	-	-	20.3	2.86	-2.83	5e-05	DOWN	19.78	6.35	16.53	4.01	5.4	4.39
GENE15409.r1	Nr1d2	Nuclear receptor subfamily 1 group D member 2 [Source:SWISS;Acc:Q60674]	14	3.84	-1.87	5e-05	DOWN	9.09	6.06	15.11	5.83	6	7.13
GENE15411.r1	RBMS2	RNA-binding motif, single-stranded-interacting protein 2 [Source:SWISS;Acc:Q3ZC34]	23.5	1.72	-3.77	5e-05	DOWN	21.75	4.37	20.47	3.1	2.7	2.6
XLOC_013032	Esyt1	Extended synaptotagmin-1 [Source:SWISS;Acc:Q3U7R1]	62	3.48	-4.16	5e-05	DOWN	45.69	13.03	65.32	6.87	3.75	5.97
GENE15424	ITPR1	Inositol 1,4,5-trisphosphate receptor type 1 [Source:SWISS;Acc:Q14643]	15.2	0.849	-4.16	5e-05	DOWN	14.82	4.77	12.85	1.74	1.1	1.23
GENE15433.r1	ATF1	Cyclic AMP-dependent transcription factor ATF-1 [Source:SWISS;Acc:Q08DA8]	26.2	2.07	-3.67	5e-05	DOWN	21.45	5.27	25.44	3.5	2.89	3.54
GENE15434.r1	dip2ba	Disco-interacting protein 2 homolog B-A [Source:SWISS;Acc:Q6NVJ5]	10.3	0.8	-3.69	5e-05	DOWN	8.66	2.24	10.76	1.6	1.15	1.1
XLOC_013042	Larp4	La-related protein 4 [Source:SWISS;Acc:Q8BWW4]	44.9	8.92	-2.33	5e-05	DOWN	36.03	14.72	42.26	11.77	11.43	20.19
GENE15438.r1	-	-	3.84	1.6	-1.26	5e-05	DOWN	3.23	1.62	3.61	2.74	2.03	2.97
GENE15439.r3	PFDN5	Prefoldin subunit 5 [Source:SWISS;Acc:Q99471]	14.3	0.751	-4.25	5e-05	DOWN	10.79	3.34	12.99	1.25	0.66	1.58
XLOC_013048	c1galt1b	Glycoprotein-N-acetylgalactosamine 3-beta-galactosyltransferase 1-B [Source:SWISS;Acc:Q7SYI5]	20.1	2.67	-2.91	5e-05	DOWN	18.21	5.72	19.63	4.27	4.11	4.65
XLOC_013050	Prkag1	5'-AMP-activated protein kinase subunit gamma-1 [Source:SWISS;Acc:P80385]	34.3	2.58	-3.73	5e-05	DOWN	29.41	5.68	30.79	4.8	3.35	4.05
XLOC_012283	Vhl	Von Hippel-Lindau disease tumor suppressor [Source:SWISS;Acc:Q64259]	10.4	1.49	-2.8	5e-05	DOWN	9.84	2.68	9.35	2.58	2.18	2.46
XLOC_012285	FGD5	FYVE, RhoGEF and PH domain-containing protein 5 [Source:SWISS;Acc:Q6ZNL6]	22.8	2.22	-3.36	5e-05	DOWN	18.17	4.85	23.31	3.44	3.56	3.63
GENE15473.r1	PRKCD	Protein kinase C delta type [Source:SWISS;Acc:Q5PU49]	35.6	2.19	-4.02	5e-05	DOWN	32.86	7.3	32.51	4.59	2.8	3.31
GENE15478.r1	GATA2	GATA-binding factor 2 [Source:SWISS;Acc:P23824]	44.4	2.49	-4.16	5e-05	DOWN	48.36	9.66	38.47	4.81	3.23	3.8
GENE15480.r1	Rab7a	Ras-related protein Rab-7a [Source:SWISS;Acc:P51150]	27.8	2.21	-3.65	5e-05	DOWN	26.36	5.79	23.95	4.41	3.36	2.92
GENE15482.r1	Pfkfb4	6-phosphofructo-2-kinase/fructose-2,6-bisphosphatase 4 [Source:SWISS;Acc:P25114]	19.5	2.6	-2.91	5e-05	DOWN	14.76	7.9	18.57	4.23	3.77	4.69
GENE15507.r1	RAD18	E3 ubiquitin-protein ligase RAD18 [Source:SWISS;Acc:Q9NS91]	5.11	1.81	-1.5	5e-05	DOWN	3.57	3.09	4.69	3.16	3.32	2.32
GENE15516.r1	Wdr77	Methylosome protein 50 [Source:SWISS;Acc:Q4QR85]	24.2	2.68	-3.17	5e-05	DOWN	18.59	5.8	23.09	4.54	3.85	4.31
XLOC_012308	IRF6	Interferon regulatory factor 6 [Source:SWISS;Acc:Q08DD6]	19.8	3.15	-2.65	5e-05	DOWN	19.36	6.26	17.77	4.62	5.29	5.41
GENE15524.r1	RBM15	Putative RNA-binding protein 15 [Source:SWISS;Acc:Q96T37]	6.59	1.52	-2.12	5e-05	DOWN	5.41	2.37	7.06	2.29	2.38	2.71
XLOC_012315	Srsf3	Serine/arginine-rich splicing factor 3 [Source:SWISS;Acc:P84104]	80.4	9.34	-3.11	5e-05	DOWN	70.91	26.12	72.14	16.61	13.58	14.84
XLOC_012319	Acot8	Acyl-coenzyme A thioesterase 8 [Source:SWISS;Acc:P58137]	36.1	3.09	-3.55	5e-05	DOWN	30.76	10.74	34.43	5.52	3.99	5.28
GENE15551.r1	Cdk5rap1	CDK5 regulatory subunit-associated protein 1 [Source:SWISS;Acc:Q9JLH6]	5.65	1.31	-2.11	5e-05	DOWN	4.88	1.71	5.41	2.14	2.33	1.87
GENE15552.r1	BPI	Bactericidal permeability-increasing protein [Source:SWISS;Acc:P17213]	11.3	2.34	-2.27	5e-05	DOWN	7.72	4.97	11.09	4.04	4.01	3.26
XLOC_012337	PDZRN3	E3 ubiquitin-protein ligase PDZRN3 [Source:SWISS;Acc:Q9UPQ7]	17.9	3.72	-2.27	5e-05	DOWN	18.45	6.55	14.28	5.49	6.24	6.39
GENE15589.r1	Itpr1	Inositol 1,4,5-trisphosphate receptor type 1 [Source:SWISS;Acc:P11881]	6.43	0.723	-3.15	5e-05	DOWN	5.08	2.18	6.51	1.22	1.25	1.05
GENE15590.r1	BHLHE40	Class E basic helix-loop-helix protein 40 [Source:SWISS;Acc:B3F209]	22.6	2.22	-3.35	5e-05	DOWN	19.87	3.33	25.86	3.4	4.07	3.29
GENE15591.r1	Naaa	N-acylethanolamine-hydrolyzing acid amidase [Source:SWISS;Acc:Q9D7V9]	11.2	1.5	-2.9	5e-05	DOWN	12.16	4.25	8.02	2.19	2.68	2.46
GENE15592.r1	arl8ba	ADP-ribosylation factor-like protein 8B-A [Source:SWISS;Acc:Q6NZW8]	22.4	2.05	-3.45	5e-05	DOWN	20.11	5.47	19.98	3.38	3.12	3.48
XLOC_013122	CXXC1	CXXC-type zinc finger protein 1 [Source:SWISS;Acc:Q9P0U4]	28.9	4.78	-2.6	5e-05	DOWN	24.33	11.67	26.01	8.9	6.34	7.96
GENE15620	MAFB	Transcription factor MafB [Source:SWISS;Acc:Q90888]	9.67	1.18	-3.03	5e-05	DOWN	9.38	2.12	9.37	1.65	2.27	1.6
XLOC_013131	TOP1	DNA topoisomerase 1 [Source:SWISS;Acc:Q07050]	90.5	4.96	-4.19	5e-05	DOWN	77.96	18.21	83.7	7.5	9.02	7.34
XLOC_013135	Trpc4ap	Short transient receptor potential channel 4-associated protein [Source:SWISS;Acc:Q9JLV2]	23.1	1.99	-3.53	5e-05	DOWN	18.78	4.2	23.63	3.36	3.19	3.12
GENE15634.r1	PHF20	PHD finger protein 20 [Source:SWISS;Acc:Q9BVI0]	17	3.15	-2.43	5e-05	DOWN	13.33	5	17.71	5.05	4.99	5.35
GENE15641.r1	ID1	DNA-binding protein inhibitor ID-1 [Source:SWISS;Acc:P41134]	61	3.35	-4.19	5e-05	DOWN	80.89	13.81	41.17	6.21	3.28	6.09
XLOC_012375	ZMYND8	Protein kinase C-binding protein 1 [Source:SWISS;Acc:Q9ULU4]	19.8	2.66	-2.89	5e-05	DOWN	18.99	4.64	16.65	4.6	4.38	3.95
GENE15648.r1	Ogfr	Opioid growth factor receptor [Source:SWISS;Acc:Q99PG2]	13.9	2.5	-2.47	5e-05	DOWN	8.43	4.76	14.2	4.03	4.1	4.1
GENE15654.r2	TAF4	Transcription initiation factor TFIID subunit 4 [Source:SWISS;Acc:O00268]	7.29	0.858	-3.09	5e-05	DOWN	5.73	2.01	7.81	1.28	1.42	1.53
XLOC_012388	rae1	mRNA export factor [Source:SWISS;Acc:Q7ZWF0]	7.4	1.97	-1.91	5e-05	DOWN	6.4	3.92	6.12	2.9	3.02	3.61
GENE15662.r1	rbm38	RNA-binding protein 38 [Source:SWISS;Acc:Q7T3I7]	25.8	3.58	-2.85	5e-05	DOWN	26.83	6.18	22.18	5.35	5.74	6.39
GENE15680.r1	RPN1	Dolichyl-diphosphooligosaccharide--protein glycosyltransferase subunit 1 [Source:SWISS;Acc:Q9GMB0]	26.5	2.62	-3.34	5e-05	DOWN	21.91	5.31	28.95	4.24	4.31	4.11
XLOC_013164	ITIH3	Inter-alpha-trypsin inhibitor heavy chain H3 [Source:SWISS;Acc:P56652]	21.9	2.81	-2.96	5e-05	DOWN	18.63	5.96	20.37	4.81	4.05	4.76
XLOC_013166	Prkcd	Protein kinase C delta type [Source:SWISS;Acc:P09215]	56.9	2.93	-4.28	5e-05	DOWN	53.99	11.97	52.12	5.1	4.51	4.69
GENE15692.r1	uba3	NEDD8-activating enzyme E1 catalytic subunit [Source:SWISS;Acc:Q7ZVX6]	21.8	2.48	-3.13	5e-05	DOWN	18.55	5.34	19.52	4.56	3.72	3.71
GENE15693.r1	ADAMTS9	A disintegrin and metalloproteinase with thrombospondin motifs 9 [Source:SWISS;Acc:Q9P2N4]	3.72	1.44	-1.37	5e-05	DOWN	3.11	2.27	3.05	2.29	2.64	2.12
GENE15694.r1	Magi1	Membrane-associated guanylate kinase, WW and PDZ domain-containing protein 1 [Source:SWISS;Acc:Q6RHR9]	25	2.09	-3.58	5e-05	DOWN	24.87	5.53	23.8	3.77	3.3	3.14
GENE15709.r1	TMF1	TATA element modulatory factor [Source:SWISS;Acc:P82094]	22.8	2.21	-3.37	5e-05	DOWN	19.14	5.73	23.77	3.85	3.15	3.7
XLOC_013179	vps51	Vacuolar protein sorting-associated protein 51 homolog [Source:SWISS;Acc:Q155U0]	12.2	2.07	-2.55	5e-05	DOWN	9.55	3.27	13.1	3.35	3.01	3.57
GENE15726.r1	ABR	Active breakpoint cluster region-related protein [Source:SWISS;Acc:Q12979]	35.1	3.77	-3.22	5e-05	DOWN	33.02	7.21	33.48	6.48	5.88	5.88
GENE15727.r1	TIMM22	Mitochondrial import inner membrane translocase subunit Tim22 [Source:SWISS;Acc:Q5BIN4]	6.05	2.71	-1.16	5e-05	DOWN	4.79	4.65	4.97	4.36	3.39	5.4
XLOC_012419	SPECC1	Cytospin-B [Source:SWISS;Acc:Q5M775]	20.5	2.91	-2.82	5e-05	DOWN	17.43	6.16	19.91	4.87	4.61	4.74
GENE15733.r1	ncor1	Nuclear receptor corepressor 1 [Source:SWISS;Acc:Q4KKX4]	45.3	2.43	-4.22	5e-05	DOWN	39.63	8.08	46.46	5.51	3.45	2.9
XLOC_012423	UBB	Polyubiquitin-B [Source:SWISS;Acc:P0CG53]	66.7	1.89	-5.14	5e-05	DOWN	58.28	15.05	66.59	2.94	2.83	3.4
GENE15737	UBB	Polyubiquitin-B [Source:SWISS;Acc:P0CG60]	54.9	0.893	-5.94	5e-05	DOWN	45.24	7.36	59	1.56	1.83	0.92
GENE15755.r1	Mtmr4	Myotubularin-related protein 4 [Source:SWISS;Acc:Q91XS1]	12.8	1.83	-2.8	5e-05	DOWN	10.55	4.15	13.13	3.07	2.89	2.88
GENE15765.r1	ywhag1	14-3-3 protein gamma-1 [Source:SWISS;Acc:Q6PC29]	11.3	2.38	-2.25	5e-05	DOWN	9.75	5.18	9.05	4.23	4.21	3.01
XLOC_013216	Zzef1	Zinc finger ZZ-type and EF-hand domain-containing protein 1 [Source:SWISS;Acc:Q5SSH7]	14	1.16	-3.59	5e-05	DOWN	9.79	3.5	15.88	2.11	1.79	1.75
GENE15779	ANKFY1	Rabankyrin-5 {ECO:0000303|PubMed:15328530} [Source:SWISS;Acc:Q9P2R3]	12.2	0.523	-4.55	5e-05	DOWN	9.07	2.22	13.04	1.02	0.89	0.67
GENE15782.r1	spns2	Protein spinster homolog 2 [Source:SWISS;Acc:A2SWM2]	24	2.64	-3.18	5e-05	DOWN	24.3	5.56	21.15	4.35	4.08	4.45
GENE15783.r1	ruvbl2	RuvB-like 2 [Source:SWISS;Acc:P83571]	7.23	1.8	-2.01	5e-05	DOWN	5.73	2.96	7.68	2.62	2.34	3.75
GENE15784.r1	Trim29	Tripartite motif-containing protein 29 [Source:SWISS;Acc:Q8R2Q0]	37.6	2.71	-3.79	5e-05	DOWN	35.43	8.08	35.92	4.95	4.04	4
GENE15785.r1	TRIM29	Tripartite motif-containing protein 29 [Source:SWISS;Acc:Q14134]	14.4	2.5	-2.53	5e-05	DOWN	12.71	5.2	13.17	3.45	4.65	4.18
GENE15786.r1	Pdzk1	Na(+)/H(+) exchange regulatory cofactor NHE-RF3 [Source:SWISS;Acc:Q9JJ40]	18.1	1.88	-3.27	5e-05	DOWN	15.18	5.44	16.6	3.66	2.66	2.87
GENE15787.r1	Cltc	Clathrin heavy chain 1 [Source:SWISS;Acc:Q68FD5]	76.1	2.91	-4.71	5e-05	DOWN	64.7	11.82	78.89	6.27	3.96	3.79
XLOC_012447	vmp1	Vacuole membrane protein 1 [Source:SWISS;Acc:Q68EQ9]	23.9	2.94	-3.03	5e-05	DOWN	22.16	5.57	21.26	5.36	4.14	4.79
GENE15790.r1	RPS6KB1	Ribosomal protein S6 kinase beta-1 [Source:SWISS;Acc:P67998]	9.68	1.36	-2.83	5e-05	DOWN	7.65	2.59	9.94	1.91	2.42	2.28
GENE15792.r1	zgc:153454	Mediator of RNA polymerase II transcription subunit 13-like [Source:SWISS;Acc:A2VCZ5]	14.2	1.69	-3.07	5e-05	DOWN	13.04	3.01	14.58	2.72	2.71	2.84
GENE15799.r1	Ripk4	Receptor-interacting serine/threonine-protein kinase 4 [Source:SWISS;Acc:Q9ERK0]	24.2	2.92	-3.05	5e-05	DOWN	22.65	5.6	23.74	4.56	4.89	4.77
GENE15812.r1	PRKRIR	52 kDa repressor of the inhibitor of the protein kinase [Source:SWISS;Acc:O43422]	24.4	2.8	-3.13	5e-05	DOWN	19.16	5.16	23.45	4.7	3.99	4.86
GENE15813	PRKRIR	52 kDa repressor of the inhibitor of the protein kinase [Source:SWISS;Acc:O43422]	6.91	1.76	-1.98	5e-05	DOWN	5.07	2.7	6.52	2.54	2.76	3.22
GENE15814.r1	CKAP2	Cytoskeleton-associated protein 2 [Source:SWISS;Acc:Q5R7F8]	5.06	1.35	-1.91	5e-05	DOWN	3.99	2.28	4.42	2.2	2.08	2.21
XLOC_013238	Stt3a	Dolichyl-diphosphooligosaccharide--protein glycosyltransferase subunit STT3A [Source:SWISS;Acc:P46978]	51.4	2.23	-4.53	5e-05	DOWN	40.72	6.52	54.4	4.2	2.85	3.67
GENE15821.r1	-	-	110	7.44	-3.89	5e-05	DOWN	95.45	30.73	96.44	15.25	8.86	12.07
GENE15828.r1	MMP20	Matrix metalloproteinase-20 [Source:SWISS;Acc:O18767]	4.6	1.05	-2.13	5e-05	DOWN	4.38	1.64	3.6	1.45	1.99	1.63
GENE15829.r1	acat1	Acetyl-CoA acetyltransferase, mitochondrial [Source:SWISS;Acc:Q6AZA0]	6.45	0.817	-2.98	5e-05	DOWN	5.98	1.46	6.03	1.5	1.22	1.27
XLOC_013257	ZC3H11A	Zinc finger CCCH domain-containing protein 11A [Source:SWISS;Acc:O75152]	66.6	3.49	-4.25	5e-05	DOWN	46.38	12.07	74.88	8.06	4.06	4.75
GENE15844.r1	ATXN7L2	Ataxin-7-like protein 2 [Source:SWISS;Acc:Q5T6C5]	6.73	1.66	-2.02	5e-05	DOWN	5.89	3.14	6.05	2.75	2.71	2.55
GENE15845.r1	CYB561D1	Cytochrome b561 domain-containing protein 1 [Source:SWISS;Acc:Q8N8Q1]	10.6	2.17	-2.29	5e-05	DOWN	10.28	3.21	8.9	3.2	2.84	4.37
XLOC_013258	ZBTB40	Zinc finger and BTB domain-containing protein 40 [Source:SWISS;Acc:Q9NUA8]	10.6	2.51	-2.07	5e-05	DOWN	9.08	3.69	10.53	4.65	3.69	3.87
GENE15848.r1	USP48	Ubiquitin carboxyl-terminal hydrolase 48 [Source:SWISS;Acc:Q86UV5]	15.3	1.74	-3.14	5e-05	DOWN	12.19	3.78	15.58	2.79	2.6	3.05
GENE15855.r1	Tfeb	Transcription factor EB [Source:SWISS;Acc:Q9R210]	17	3.08	-2.47	5e-05	DOWN	14.26	4.99	16.3	5.41	4.84	4.64
GENE15856.r3	TMEM183A	Transmembrane protein 183A [Source:SWISS;Acc:Q8IXX5]	12.3	1.56	-2.98	5e-05	DOWN	10.5	3.61	11.27	2.74	2.85	2.15
XLOC_013269	sort1	Sortilin [Source:SWISS;Acc:Q6NUT7]	29	2.78	-3.38	5e-05	DOWN	21.13	5.41	29.79	5.29	4.67	3.9
XLOC_013273	gnl3	Guanine nucleotide-binding protein-like 3 [Source:SWISS;Acc:Q6DRP2]	9.7	3.24	-1.58	5e-05	DOWN	6.11	4.32	10.33	4.58	4.64	6.39
GENE15872.r1	ZSCAN22	Zinc finger and SCAN domain-containing protein 22 [Source:SWISS;Acc:P10073]	5.96	1.9	-1.65	5e-05	DOWN	4.57	3.06	5.33	3.48	3.04	2.71
GENE15880.r1	SRPK1	SRSF protein kinase 1 [Source:SWISS;Acc:Q96SB4]	13.8	2.9	-2.25	5e-05	DOWN	10.48	4.78	14.24	5.02	5.13	4.06
GENE15888.r1	Ddx19a	ATP-dependent RNA helicase DDX19A [Source:SWISS;Acc:Q61655]	20	2.27	-3.14	5e-05	DOWN	12.5	4.36	22.37	4.09	2.72	4.07
XLOC_012507	UBE2J2	Ubiquitin-conjugating enzyme E2 J2 [Source:SWISS;Acc:Q2TA03]	19.9	3.63	-2.45	5e-05	DOWN	16.85	6.33	19.21	5.22	4.86	7.22
GENE15893.r1	HIPK1	Homeodomain-interacting protein kinase 1 [Source:SWISS;Acc:Q86Z02]	19	1.65	-3.53	5e-05	DOWN	16.76	3.54	18.95	2.72	2.61	2.66
XLOC_012511	slc48a1b	Heme transporter hrg1-A [Source:SWISS;Acc:Q7T3B2]	7.43	3.27	-1.18	5e-05	DOWN	7.42	5.34	4.93	4.88	5.25	5.76
XLOC_013288	Hdac7	Histone deacetylase 7 [Source:SWISS;Acc:Q8C2B3]	20.2	1.47	-3.78	5e-05	DOWN	18.42	3.96	20.09	2.5	2.22	2.51
GENE15901.r2	vdra	Vitamin D3 receptor A [Source:SWISS;Acc:Q9PTN2]	18.6	2.26	-3.04	5e-05	DOWN	18.58	4.96	15.46	3.49	3.29	4.11
XLOC_013290	TENC1	Tensin-like C1 domain-containing phosphatase [Source:SWISS;Acc:Q63HR2]	42.1	4.66	-3.17	5e-05	DOWN	35.23	10.28	45.02	8.12	7.31	7.19
GENE15905.r1	krt18	Keratin, type I cytoskeletal 18 [Source:SWISS;Acc:Q7ZTS4]	124	6.88	-4.18	5e-05	DOWN	110.98	19.9	122.35	13.63	8.98	10.46
GENE15907.r1	krt8	Keratin, type II cytoskeletal 8 [Source:SWISS;Acc:Q6NWF6]	1440	44.1	-5.03	5e-05	DOWN	1439.66	217.17	1408.22	106.91	56.01	47.97
XLOC_013295	TGL2	Protein-glutamine gamma-glutamyltransferase 2 [Source:SWISS;Acc:Q01841]	52.3	3.4	-3.94	5e-05	DOWN	49.5	10.42	50.64	6.22	5.01	5.43
XLOC_012522	TRIM27	Zinc finger protein RFP [Source:SWISS;Acc:P14373]	9.23	3.04	-1.6	5e-05	DOWN	7.41	3.64	8.32	5.2	4.15	5.38
GENE15918.r1	tpra1	Transmembrane protein adipocyte-associated 1 homolog [Source:SWISS;Acc:Q4V8X0]	15.2	1.81	-3.07	5e-05	DOWN	12.68	4.88	13.28	3.35	2.63	2.8
GENE15938.r1	R3HCC1	R3H and coiled-coil domain-containing protein 1 [Source:SWISS;Acc:Q9Y3T6]	12.7	1.72	-2.88	5e-05	DOWN	10.03	3.9	11.17	2.29	2.64	3.46
GENE15939.r1	Golga7	Golgin subfamily A member 7 [Source:SWISS;Acc:Q91W53]	8.93	1.58	-2.49	5e-05	DOWN	9.32	3.51	5.97	2.11	2.63	2.96
GENE15940.r1	RPLP0	60S acidic ribosomal protein P0 [Source:SWISS;Acc:Q9DG68]	693	14	-5.63	5e-05	DOWN	594.14	95.37	716.31	29.53	14.17	24.04
GENE15956.r1	Kiaa1161	Uncharacterized family 31 glucosidase KIAA1161 [Source:SWISS;Acc:Q69ZQ1]	3.24	1.5	-1.11	5e-05	DOWN	2.88	2.72	2.29	2.19	2.54	2.57
GENE15964.r1	Rdh12	Retinol dehydrogenase 12 [Source:SWISS;Acc:Q8BYK4]	15.7	1.63	-3.27	5e-05	DOWN	13.86	4.83	14.52	2.35	2.35	3.23
XLOC_012551	NOP56	Nucleolar protein 56 [Source:SWISS;Acc:O00567]	41.5	9.03	-2.2	5e-05	DOWN	30.64	13.42	44.1	14.39	17.08	13.16
XLOC_013325	dcaf12	DDB1- and CUL4-associated factor 12 [Source:SWISS;Acc:Q08BB3]	24.4	5.66	-2.11	5e-05	DOWN	21.18	9.91	24.27	8.88	8.04	10.47
GENE15974.r1	GLRX	Glutaredoxin-1 [Source:SWISS;Acc:P12309]	67.1	5.21	-3.69	5e-05	DOWN	50.53	9.69	71.57	9.82	7.21	7.89
XLOC_013328	Ell2	RNA polymerase II elongation factor ELL2 [Source:SWISS;Acc:Q3UKU1]	22.5	3.11	-2.86	5e-05	DOWN	18.34	6.58	22.27	5.39	4.08	5.6
GENE15978.r1	-	-	109	3.92	-4.8	5e-05	DOWN	99.52	23.36	105.97	8.73	4.37	5.79
GENE15982	IDH3B	Isocitrate dehydrogenase [NAD] subunit beta, mitochondrial [Source:SWISS;Acc:O43837]	13.8	1.05	-3.71	5e-05	DOWN	13.06	5.28	10.87	1.95	1.67	1.46
XLOC_012561	PTPRA	Receptor-type tyrosine-protein phosphatase alpha [Source:SWISS;Acc:P18433]	111	5.74	-4.27	5e-05	DOWN	89.32	21.2	112.84	11.24	7.97	8.59
XLOC_013336	Lyar	Cell growth-regulating nucleolar protein [Source:SWISS;Acc:Q6AYK5]	12.8	3.21	-2	5e-05	DOWN	11.11	5.98	10.36	4.76	6.12	4.58
GENE15997.r1	thoc7	THO complex subunit 7 homolog [Source:SWISS;Acc:Q6DGZ3]	10.2	3.33	-1.61	5e-05	DOWN	5.71	5.56	9.83	3.76	6.45	5.77
GENE16001.r1	PRICKLE2	Prickle-like protein 2 [Source:SWISS;Acc:Q7Z3G6]	5.03	1.85	-1.45	5e-05	DOWN	3.92	3.09	4.84	3.08	2.97	2.93
GENE16003.r1	Errfi1	ERBB receptor feedback inhibitor 1 [Source:SWISS;Acc:Q99JZ7]	8.95	2.2	-2.02	5e-05	DOWN	7.94	3.28	8.48	3.64	3.25	3.77
GENE16010.r1	fam213b	Prostamide/prostaglandin F synthase [Source:SWISS;Acc:B5X9L9]	5.93	3.02	-0.972	5e-05	DOWN	3.99	5.22	4.89	4.36	4.54	5.68
XLOC_012578	Trim62	E3 ubiquitin-protein ligase TRIM62 [Source:SWISS;Acc:Q80V85]	15.7	1.79	-3.14	5e-05	DOWN	16.18	3.7	13.03	3.18	2.84	2.58
GENE16017.r1	GGTA1	N-acetyllactosaminide alpha-1,3-galactosyltransferase [Source:SWISS;Acc:P14769]	5.53	2.7	-1.04	5e-05	DOWN	4.43	4.4	4.02	4.76	3.93	4.37
GENE16018.r1	CCDC30	Coiled-coil domain-containing protein 30 [Source:SWISS;Acc:Q5VVM6]	12.3	2.45	-2.33	5e-05	DOWN	11.23	5.66	10.07	4.11	3.76	4.04
GENE16025.r1	PRDM2	PR domain zinc finger protein 2 [Source:SWISS;Acc:Q13029]	15	3.75	-2	5e-05	DOWN	12.09	4.62	14.43	5.42	5.67	7.12
XLOC_012591	wdr82	WD repeat-containing protein 82 [Source:SWISS;Acc:Q6NV31]	23.4	2.46	-3.25	5e-05	DOWN	18.91	6.41	21.3	3.8	2.99	5.03
XLOC_012594	Rassf1	Ras association domain-containing protein 1 [Source:SWISS;Acc:Q99MK9]	26.5	3.31	-3	5e-05	DOWN	22.11	6.15	27.5	6.2	4.51	5.24
GENE16050.r1	HYAL_CROAD	Hyaluronidase [Source:SWISS;Acc:J3S820]	4.47	1.73	-1.37	5e-05	DOWN	3.82	2.44	3.41	2.91	2.55	2.84
GENE16057.r1	tardbp	TAR DNA-binding protein 43 [Source:SWISS;Acc:Q28F51]	36.7	3.23	-3.51	5e-05	DOWN	32.3	9.01	34.76	5.53	4.23	6.05
GENE16061.r1	H6pd	GDH/6PGL endoplasmic bifunctional protein [Source:SWISS;Acc:Q8CFX1]	6.99	1.8	-1.96	5e-05	DOWN	6.89	3.13	5.64	2.47	2.89	3.5
GENE16062.r1	EPHA2	Ephrin type-A receptor 2 [Source:SWISS;Acc:P29317]	10.8	3.12	-1.8	5e-05	DOWN	7.82	5.11	10.47	5.05	4.28	5.47
GENE16069.r1	TNFRSF11B	Tumor necrosis factor receptor superfamily member 11B [Source:SWISS;Acc:O00300]	8.9	0.827	-3.43	5e-05	DOWN	7.24	1.85	7.63	1.29	1.37	1.33
XLOC_013364	Rbm5	RNA-binding protein 5 [Source:SWISS;Acc:Q91YE7]	30.9	1.87	-4.05	5e-05	DOWN	25.6	6.78	30.04	3.75	2.81	2.59
XLOC_013369	rbm5	RNA-binding protein 5 [Source:SWISS;Acc:A4IGK4]	239	15.4	-3.96	5e-05	DOWN	211.16	63.56	220.1	35.13	18.87	19.52
GENE16094.r1	Eno1	Alpha-enolase [Source:SWISS;Acc:P17182]	26.8	1.21	-4.47	5e-05	DOWN	23.64	5.17	25.24	2.04	1.93	1.66
GENE16096.r1	Slc6a13	Sodium- and chloride-dependent GABA transporter 2 [Source:SWISS;Acc:P31646]	24.7	4.21	-2.55	5e-05	DOWN	25.61	9.35	16.56	7.22	6.54	6.71
GENE16098.r1	Tspo	Translocator protein [Source:SWISS;Acc:P50637]	13.2	1.27	-3.38	5e-05	DOWN	14.59	2.88	10.12	2.14	1.5	2.47
GENE16100.r1	CA074_SALSA	UPF0739 protein C1orf74 homolog [Source:SWISS;Acc:B5XBP5]	13.9	2.42	-2.52	5e-05	DOWN	10.21	3.07	13.67	4.7	4.19	2.88
GENE16101	Sirt4	NAD-dependent protein deacetylase sirtuin-4 {ECO:0000255|HAMAP-Rule:MF_03161} [Source:SWISS;Acc:Q8R216]	4.65	0.928	-2.33	5e-05	DOWN	4.85	1.65	3.65	1.96	1.46	1.03
XLOC_012630	Fam3c	Protein FAM3C [Source:SWISS;Acc:Q810F4]	108	3.66	-4.89	5e-05	DOWN	93.77	27.36	88.97	7.93	4.47	4.96
XLOC_012631	PBRM1	Protein polybromo-1 [Source:SWISS;Acc:Q86U86]	17.8	2.1	-3.08	5e-05	DOWN	14.22	4.52	19.52	3.89	2.75	3.47
GENE16132.r1	Ptgis	Prostacyclin synthase [Source:SWISS;Acc:O35074]	13.9	2.46	-2.5	5e-05	DOWN	10.25	5.49	13.96	4.42	3.52	4.02
GENE16133.r1	SRGAP3	SLIT-ROBO Rho GTPase-activating protein 3 [Source:SWISS;Acc:O43295]	28.9	2.21	-3.71	5e-05	DOWN	28.09	5.13	27.07	4.28	2.99	3.36
GENE16141.r1	TEX264	Testis-expressed sequence 264 protein [Source:SWISS;Acc:Q9Y6I9]	4.12	1.9	-1.12	5e-05	DOWN	3.12	3.04	3.53	2.82	3.02	3.4
XLOC_013398	HYAL2	Hyaluronidase-2 [Source:SWISS;Acc:Q8SQG7]	14.4	4.62	-1.64	5e-05	DOWN	12.28	7.52	11.5	7.48	7.51	7.39
GENE16151.r1	bap1	Ubiquitin carboxyl-terminal hydrolase BAP1 [Source:SWISS;Acc:A1L2G3]	9.06	2.49	-1.87	5e-05	DOWN	7.68	4.62	7.96	4.26	3.46	4.32
XLOC_013402	Creld1	Cysteine-rich with EGF-like domain protein 1 [Source:SWISS;Acc:Q4V7F2]	98.2	4.39	-4.48	5e-05	DOWN	77.53	18.49	104.39	8.88	6.74	5.44
GENE16169.r1	Cacna1s	Voltage-dependent L-type calcium channel subunit alpha-1S [Source:SWISS;Acc:Q02789]	3.03	1.14	-1.41	5e-05	DOWN	4.05	1.33	1.53	1.69	1.94	1.89
GENE16177.r1	QRICH1	Glutamine-rich protein 1 [Source:SWISS;Acc:Q0P5J0]	9.57	2.03	-2.24	5e-05	DOWN	8.46	3.33	8.52	2.96	3.07	3.78
GENE16182.r1	Rhoa	Transforming protein RhoA [Source:SWISS;Acc:P61589]	17.2	1.03	-4.07	5e-05	DOWN	17.06	2.99	16.87	2.32	1.3	1.18
GENE16184.r1	GDI2	Rab GDP dissociation inhibitor beta [Source:SWISS;Acc:P50395]	6.37	2.42	-1.4	5e-05	DOWN	5.14	2.69	5.24	2.93	3.41	5.25
XLOC_012657	NECAP1	Adaptin ear-binding coat-associated protein 1 [Source:SWISS;Acc:Q5R630]	9.89	2.01	-2.3	5e-05	DOWN	7.47	4.24	9.23	3.34	2.62	3.68
GENE16198.r1	SdhB	Succinate dehydrogenase [ubiquinone] iron-sulfur subunit, mitochondrial [Source:SWISS;Acc:P21914]	12.3	2.49	-2.3	5e-05	DOWN	10.71	5.57	10.4	4.32	3.19	4.44
GENE16201.r1	ssu72	RNA polymerase II subunit A C-terminal domain phosphatase SSU72 [Source:SWISS;Acc:Q6PC19]	14.9	1.96	-2.92	5e-05	DOWN	14.18	4.08	11.6	2.97	2.84	3.68
GENE16218.r1	park7	Protein DJ-1 [Source:SWISS;Acc:Q5XJ36]	15.4	2.08	-2.89	5e-05	DOWN	15.9	4.02	12.45	2.47	2.98	4.74
GENE16223.r1	AKR7L	Aflatoxin B1 aldehyde reductase member 4 [Source:SWISS;Acc:Q8NHP1]	7.31	1.9	-1.94	5e-05	DOWN	7.26	2.77	6.66	2.69	3.04	3.49
GENE16224.r1	MRTO4	mRNA turnover protein 4 homolog {ECO:0000250|UniProtKB:P33201} [Source:SWISS;Acc:Q9UKD2]	9.36	1.31	-2.84	5e-05	DOWN	7.19	2.52	9.11	1.95	2.33	2.11
GENE16235.r1	VGLL4	Transcription cofactor vestigial-like protein 4 [Source:SWISS;Acc:Q14135]	26.8	2.24	-3.58	5e-05	DOWN	28.29	4.2	23.4	4.21	3.06	3.48
XLOC_013444	IARS	Isoleucine--tRNA ligase, cytoplasmic [Source:SWISS;Acc:P41252]	37.1	1.12	-5.05	5e-05	DOWN	26.66	5.52	49.19	2.56	1.39	1.33
GENE16245.r1	RPL29	60S ribosomal protein L29 [Source:SWISS;Acc:Q8HXB8]	1380	39.7	-5.12	5e-05	DOWN	1062.2	303.24	1262.03	82.3	45.29	66.95
GENE16246.r3	DUSP7	Dual specificity protein phosphatase 7 [Source:SWISS;Acc:Q16829]	7.96	1.62	-2.3	5e-05	DOWN	8.9	2.45	6.62	2.24	2.52	2.9
GENE16251.r1	alas1	5-aminolevulinate synthase, nonspecific, mitochondrial [Source:SWISS;Acc:P43091]	90.2	2.32	-5.28	5e-05	DOWN	64.63	22.13	100.12	5.36	3.09	2.74
GENE16257.r1	PDE1B	Calcium/calmodulin-dependent 3',5'-cyclic nucleotide phosphodiesterase 1B [Source:SWISS;Acc:Q01064]	12.1	3.78	-1.68	5e-05	DOWN	11.68	7.25	8.37	6.99	6.41	5.2
GENE16258.r1	NCKAP1L	Nck-associated protein 1-like [Source:SWISS;Acc:P55160]	23.7	3.44	-2.78	5e-05	DOWN	21.24	7.5	21.31	5.79	5.65	5.37
GENE16259.r1	COL2A1	Collagen alpha-1(II) chain [Source:SWISS;Acc:P02460]	9.04	0.566	-4	5e-05	DOWN	11.41	1.54	8.52	1.22	0.75	0.77
XLOC_013456	Pcbp2	Poly(rC)-binding protein 2 [Source:SWISS;Acc:Q61990]	56.5	4.28	-3.72	5e-05	DOWN	47.62	9.35	54.6	6.88	6.46	7.28
GENE16268.r1	SP1	Transcription factor Sp1 [Source:SWISS;Acc:P08047]	22	1.63	-3.75	5e-05	DOWN	22.46	3.89	19.58	2.57	2.91	2.39
GENE16275.r1	IGSF8	Immunoglobulin superfamily member 8 [Source:SWISS;Acc:Q969P0]	27.8	2.04	-3.77	5e-05	DOWN	22.43	5.56	29.47	3.6	3.08	3.31
GENE16278.r1	dctn2	Dynactin subunit 2 [Source:SWISS;Acc:Q7T3H1]	17.4	3.12	-2.48	5e-05	DOWN	15.76	6.74	15.58	5.02	4.24	5.9
XLOC_012701	DDIT3	DNA damage-inducible transcript 3 protein [Source:SWISS;Acc:P35638]	23.3	3.22	-2.86	5e-05	DOWN	22.5	8.99	18.3	5.03	5.57	4.38
XLOC_012709	R3HDM2	R3H domain-containing protein 2 [Source:SWISS;Acc:A0JNC2]	11.5	0.857	-3.74	5e-05	DOWN	10.3	3.15	10.86	1.36	1.07	1.75
XLOC_012717	ARHGAP40	Rho GTPase-activating protein 40 [Source:SWISS;Acc:Q5TG30]	11.5	1.98	-2.54	5e-05	DOWN	9.19	3.7	11.95	3.3	3.47	2.94
GENE16303.r1	aurka-b	Aurora kinase A-B [Source:SWISS;Acc:Q91819]	3.37	1.82	-0.891	5e-05	DOWN	2.76	2.62	2.47	3.03	3.09	2.68
GENE16305.r1	TBB6_CHICK	Tubulin beta-6 chain [Source:SWISS;Acc:P09207]	4.66	1.58	-1.56	5e-05	DOWN	3.92	2.58	3.99	2.36	2.84	2.47
GENE16306.r1	gnas	Guanine nucleotide-binding protein G(s) subunit alpha [Source:SWISS;Acc:P24799]	24.6	3.15	-2.97	5e-05	DOWN	19.54	5.63	22.68	5.22	4.27	5.85
GENE16307.r1	IPO9	Importin-9 [Source:SWISS;Acc:Q96P70]	9.17	2.79	-1.72	5e-05	DOWN	7.61	4.22	8.95	4.7	4.35	4.54
GENE16312.r1	NCOA5	Nuclear receptor coactivator 5 [Source:SWISS;Acc:Q9HCD5]	7.78	1.47	-2.4	5e-05	DOWN	7.41	2.65	7.47	2.29	2.13	2.71
GENE16319.r1	NFATC2	Nuclear factor of activated T-cells, cytoplasmic 2 [Source:SWISS;Acc:Q13469]	14.3	2.24	-2.67	5e-05	DOWN	13.84	4.35	12.6	4.08	3.77	2.94
GENE16324.r1	Ppp4r1	Serine/threonine-protein phosphatase 4 regulatory subunit 1 [Source:SWISS;Acc:Q8VI02]	19.9	2.01	-3.31	5e-05	DOWN	16.85	5.1	20.58	3.34	3.12	3.25
GENE16339.r1	Itch	E3 ubiquitin-protein ligase Itchy [Source:SWISS;Acc:Q8C863]	14.2	1.76	-3.02	5e-05	DOWN	11.57	3.71	13.95	3.1	2.73	2.72
GENE16340.r1	PXMP4	Peroxisomal membrane protein 4 [Source:SWISS;Acc:Q9Y6I8]	3.99	1.37	-1.54	5e-05	DOWN	3.53	2.79	2.43	2.37	2.34	2
XLOC_012740	Rtfdc1	Protein RTF2 homolog [Source:SWISS;Acc:Q3T1J8]	30.2	2.33	-3.69	5e-05	DOWN	28.28	6.49	27.82	3.47	3.7	4.05
GENE16346.r1	TFAP2A	Transcription factor AP-2-alpha [Source:SWISS;Acc:P05549]	14	3.56	-1.97	5e-05	DOWN	13.8	5.39	11.94	5.49	5.02	6.82
GENE16355.r1	Atp2b1	Plasma membrane calcium-transporting ATPase 1 {ECO:0000303|PubMed:12209837} [Source:SWISS;Acc:G5E829]	24.2	1.86	-3.7	5e-05	DOWN	23.12	4.42	24.53	3.5	2.62	2.8
XLOC_013511	St3gal2	CMP-N-acetylneuraminate-beta-galactosamide-alpha-2,3-sialyltransferase 2 [Source:SWISS;Acc:Q11205]	46.4	5.92	-2.97	5e-05	DOWN	37.01	13.92	46.38	10.42	9.27	9.18
XLOC_013516	-	-	4.91	2.55	-0.945	5e-05	DOWN	2.99	3.15	4.02	3.69	3.73	5.03
GENE16371.r1	TRIB1	Tribbles homolog 1 [Source:SWISS;Acc:Q96RU8]	16.6	2.18	-2.94	5e-05	DOWN	11.99	3.57	17.45	3.23	3.06	4.26
GENE16382.r1	ZNF259	Zinc finger protein ZPR1 [Source:SWISS;Acc:Q2TBX0]	7.64	1.51	-2.34	5e-05	DOWN	7.79	2.42	6.85	2.34	2.28	2.63
GENE16384.r1	RPL22	60S ribosomal protein L22 [Source:SWISS;Acc:P67985]	485	12.8	-5.25	5e-05	DOWN	401.89	102.59	486.59	26.71	16.03	17.62
GENE16385.r1	Chd5	Chromodomain-helicase-DNA-binding protein 5 [Source:SWISS;Acc:D3ZD32]	2.01	0.438	-2.2	5e-05	DOWN	2.33	0.51	1.69	0.76	0.75	0.61
GENE16386.r1	ARHGEF10L	Rho guanine nucleotide exchange factor 10-like protein [Source:SWISS;Acc:Q5R5M3]	11.3	2.11	-2.42	5e-05	DOWN	9.74	4.43	10.76	3.68	3.36	3.21
XLOC_012781	EIF4G3	Eukaryotic translation initiation factor 4 gamma 3 [Source:SWISS;Acc:O43432]	85	7.75	-3.46	5e-05	DOWN	74.26	18.46	82.97	13.7	12.05	11.63
GENE16419.r1	slc5a8	Sodium-coupled monocarboxylate transporter 1 [Source:SWISS;Acc:Q3ZMH1]	12.8	3.43	-1.9	5e-05	DOWN	13.77	5.42	7.7	4.15	5.48	7.03
GENE16421.r1	SLC25A22	Mitochondrial glutamate carrier 1 [Source:SWISS;Acc:Q9H936]	54.2	2.65	-4.35	5e-05	DOWN	42.48	10.37	54.19	4.83	3.47	4.5
GENE16429.r1	RPLP2	60S acidic ribosomal protein P2 [Source:SWISS;Acc:P05387]	567	49.6	-3.51	5e-05	DOWN	536.42	221.42	415.47	52.98	25.49	155.08
XLOC_012796	Tead3	Transcriptional enhancer factor TEF-5 [Source:SWISS;Acc:P70210]	40.7	4.58	-3.15	5e-05	DOWN	32.17	13.08	38.52	7.13	7.15	7.88
GENE16437	-	-	8.5	0.957	-3.15	5e-05	DOWN	7.09	2.95	7.81	0.61	1.55	2.47
GENE16442.r1	NAV1	Neuron navigator 1 [Source:SWISS;Acc:Q8NEY1]	3.87	1.12	-1.78	5e-05	DOWN	3.95	1.49	3.05	1.97	1.84	1.63
GENE16446.r1	IGFN1	Immunoglobulin-like and fibronectin type III domain-containing protein 1 [Source:SWISS;Acc:Q86VF2]	6.29	2.07	-1.6	5e-05	DOWN	6.25	3.92	3.88	3.98	2.77	3.33
GENE16455.r1	Nudt3	Diphosphoinositol polyphosphate phosphohydrolase 1 [Source:SWISS;Acc:Q566C7]	20.2	3.05	-2.73	5e-05	DOWN	16.97	5.32	18	5.08	4.8	4.96
GENE16456	rps10	40S ribosomal protein S10 [Source:SWISS;Acc:Q90YR4]	322	8.69	-5.21	5e-05	DOWN	284.41	52.52	339.06	23.13	6.48	12.34
GENE16458.r1	PFKFB2	6-phosphofructo-2-kinase/fructose-2,6-bisphosphatase 2 [Source:SWISS;Acc:O60825]	6.46	1.37	-2.24	5e-05	DOWN	7.64	2.51	4.33	2.4	2.41	1.84
XLOC_013556	Phtf2	Putative homeodomain transcription factor 2 [Source:SWISS;Acc:Q8CB19]	21.6	2.74	-2.98	5e-05	DOWN	20.52	6.42	18.72	3.77	4.51	5.03
XLOC_012812	-	-	22.4	2.8	-3	5e-05	DOWN	21.57	6.11	18.72	3.67	4.25	5.94
GENE16469.r1	hig	Locomotion-related protein Hikaru genki [Source:SWISS;Acc:Q09101]	6.76	0.939	-2.85	5e-05	DOWN	6.03	2.62	5.23	1.37	1.44	1.71
XLOC_013561	magi3	Membrane-associated guanylate kinase, WW and PDZ domain-containing protein 3 [Source:SWISS;Acc:A1A5G4]	8.72	1.23	-2.82	5e-05	DOWN	7.63	2.1	9.45	2.17	1.88	1.93
GENE16473.r1	LRIG2	Leucine-rich repeats and immunoglobulin-like domains protein 2 [Source:SWISS;Acc:O94898]	14.3	2.16	-2.72	5e-05	DOWN	12.86	4.08	13.63	3.68	3.3	3.49
GENE16474.r1	Padi2	Protein-arginine deiminase type-2 [Source:SWISS;Acc:P20717]	28.3	2.25	-3.65	5e-05	DOWN	23.56	5.97	28.83	4.09	2.51	4.26
GENE16476.r1	SLC2A1	Solute carrier family 2, facilitated glucose transporter member 1 [Source:SWISS;Acc:P46896]	21.8	1.72	-3.66	5e-05	DOWN	18.89	4.82	22.2	2.92	2.49	2.88
GENE16478.r1	phc2	Polyhomeotic-like protein 2 [Source:SWISS;Acc:Q8QHL5]	11	1.36	-3.02	5e-05	DOWN	10.14	2.29	11.25	2.18	2.45	1.96
GENE16482.r1	RCJMB04_11e11	Uncharacterized protein C6orf106 homolog [Source:SWISS;Acc:Q5F3N9]	13.8	1.94	-2.83	5e-05	DOWN	14.25	3.84	11.47	3.21	2.72	3.54
GENE16486.r1	TIMM17A	Mitochondrial import inner membrane translocase subunit Tim17-A [Source:SWISS;Acc:Q99595]	7.74	1.15	-2.75	5e-05	DOWN	5.94	2.42	7.99	1.86	1.81	1.98
GENE16487.r1	-	-	43.1	8.81	-2.29	5e-05	DOWN	34.43	17.22	37.85	13.01	12.54	17.31
GENE16494.r1	Tox2	TOX high mobility group box family member 2 [Source:SWISS;Acc:Q76IQ7]	19.6	4.02	-2.28	5e-05	DOWN	16.61	7.34	17.35	5.94	7.28	6.3
GENE16511.r1	stk4	Serine/threonine-protein kinase 4 [Source:SWISS;Acc:Q6P3Q4]	37.3	3.54	-3.4	5e-05	DOWN	31.48	11.19	35.84	7.26	3.97	5.68
GENE16521.r1	C1QB	Complement C1q subcomponent subunit B [Source:SWISS;Acc:P02746]	16.4	1.68	-3.29	5e-05	DOWN	16.45	2.51	16.66	3.21	2.48	2.15
GENE16523.r1	Flnb	Filamin-B [Source:SWISS;Acc:Q80X90]	29	1.49	-4.29	5e-05	DOWN	27.66	4.68	31.25	3.28	1.67	2.08
GENE16524.r1	SLMAP	Sarcolemmal membrane-associated protein [Source:SWISS;Acc:Q14BN4]	29.9	2.75	-3.44	5e-05	DOWN	25.47	6.38	30.91	5.11	3.79	3.99
GENE16528.r1	APPL1	DCC-interacting protein 13-alpha [Source:SWISS;Acc:Q9UKG1]	16.3	1.81	-3.17	5e-05	DOWN	14.22	4.44	16.37	3.15	2.91	2.57
XLOC_013593	rps23	40S ribosomal protein S23 [Source:SWISS;Acc:Q90YQ1]	85.8	2.58	-5.05	5e-05	DOWN	71.3	15.6	95.81	4.71	3.64	4.02
XLOC_012851	Pxk	PX domain-containing protein kinase-like protein [Source:SWISS;Acc:Q8BX57]	14.5	2.43	-2.58	5e-05	DOWN	11.48	5.34	14.16	4.16	4.02	3.6
GENE16545.r1	Pdhb	Pyruvate dehydrogenase E1 component subunit beta, mitochondrial [Source:SWISS;Acc:P49432]	18.1	1.2	-3.91	5e-05	DOWN	15.39	3.72	18.78	2.02	2.43	1.58
XLOC_013596	STAB1	Stabilin-1 [Source:SWISS;Acc:Q9NY15]	11.3	0.67	-4.07	5e-05	DOWN	12.8	2.53	9.13	1.26	0.98	1.02
GENE16551.r1	NISCH	Nischarin [Source:SWISS;Acc:Q9Y2I1]	14.4	1.55	-3.21	5e-05	DOWN	10.55	3.58	15.65	2.73	2.56	2.18
GENE16552.r1	-	-	32.1	2.87	-3.49	5e-05	DOWN	48.13	4.35	24.57	3.79	4.52	5.83
GENE16553.r1	hgh1	Protein HGH1 homolog [Source:SWISS;Acc:Q6DGR4]	8.03	1.81	-2.15	5e-05	DOWN	5.22	2.74	9.18	2.6	2.85	3.35
GENE16556.r1	ippk	Inositol-pentakisphosphate 2-kinase [Source:SWISS;Acc:Q4JL91]	11	1.63	-2.76	5e-05	DOWN	8.6	3.62	11.14	2.89	2.47	2.62
GENE16569.r1	SLC6A6	Sodium- and chloride-dependent taurine transporter [Source:SWISS;Acc:Q00589]	187	3.78	-5.63	5e-05	DOWN	130.25	17.2	194.41	8.8	4.34	5.31
GENE16571.r1	Lsm3	U6 snRNA-associated Sm-like protein LSm3 [Source:SWISS;Acc:P62311]	17	6.27	-1.44	5e-05	DOWN	10.92	10.15	14.85	11.16	8.39	10.62
GENE16577.r1	Psmf1	Proteasome inhibitor PI31 subunit [Source:SWISS;Acc:Q5XIU5]	25.8	4.59	-2.49	5e-05	DOWN	21.21	6.08	27	8.5	6.78	6.39
GENE16578.r1	PIGU	Phosphatidylinositol glycan anchor biosynthesis class U protein [Source:SWISS;Acc:Q9H490]	11	2.08	-2.4	5e-05	DOWN	8.78	4.94	9.52	3.81	3.47	2.82
GENE16586	PTPRT	Receptor-type tyrosine-protein phosphatase T [Source:SWISS;Acc:O14522]	1.08	0.389	-1.47	5e-05	DOWN	0.73	0.57	0.96	0.72	0.64	0.49
XLOC_013625	ahcy-b	Adenosylhomocysteinase B [Source:SWISS;Acc:O93477]	19.9	1.63	-3.61	5e-05	DOWN	23.02	3.45	16.45	2.42	2.09	3.31
GENE16594.r2	chmp4b	Charged multivesicular body protein 4b [Source:SWISS;Acc:Q5XGW6]	89	8.27	-3.43	5e-05	DOWN	89.43	32.8	72.75	15.33	10.53	13.28
GENE16598.r1	Protein 14-3-3B1	14-3-3 protein beta/alpha-1 [Source:SWISS;Acc:Q6UFZ9]	52.1	3.36	-3.95	5e-05	DOWN	53.03	12.44	45.97	6.79	4.56	4.31
XLOC_013632	-	-	39.1	2.85	-3.78	5e-05	DOWN	27.77	10.69	37.15	4.9	4.37	4.54
GENE16600.r1	TGL2	Protein-glutamine gamma-glutamyltransferase 2 [Source:SWISS;Acc:Q01841]	67.5	3.05	-4.47	5e-05	DOWN	60.72	21.15	63.48	7.09	3.81	3.4
GENE16604.r1	pmepa1	Protein TMEPAI [Source:SWISS;Acc:D2KUZ7]	12.4	1.45	-3.1	5e-05	DOWN	9.1	2.24	12.17	2.54	2.53	2.04
GENE16610.r1	MTSS1	Metastasis suppressor protein 1 [Source:SWISS;Acc:O43312]	22.8	2.24	-3.35	5e-05	DOWN	21.78	4.81	22.5	4.51	3.44	2.8
XLOC_013648	ergic3	Endoplasmic reticulum-Golgi intermediate compartment protein 3 [Source:SWISS;Acc:Q803I2]	13.2	1.91	-2.79	5e-05	DOWN	9.7	4.59	13.05	3.04	2.8	3.14
GENE16616.r1	CYC1	Cytochrome c1, heme protein, mitochondrial [Source:SWISS;Acc:P00125]	16.3	2.46	-2.73	5e-05	DOWN	13.65	4.64	16.38	4.79	3.24	3.85
XLOC_012909	smpd4	Sphingomyelin phosphodiesterase 4 [Source:SWISS;Acc:Q6PFJ7]	19.2	3.93	-2.29	5e-05	DOWN	17.41	7.37	17.44	5.96	5.93	7.01
GENE16619.r1	VPRBP	Protein VPRBP [Source:SWISS;Acc:Q9Y4B6]	8.63	2.01	-2.11	5e-05	DOWN	7.9	3.61	7.7	3.7	3.27	2.6
GENE16629.r2	Dynlrb2	Dynein light chain roadblock-type 2 [Source:SWISS;Acc:Q9DAJ5]	11.6	0.996	-3.54	5e-05	DOWN	8.37	2.08	12.81	1.33	1.65	2
GENE16630.r1	Ssuh2	Protein SSUH2 homolog [Source:SWISS;Acc:Q8C3L1]	7.29	2.11	-1.79	5e-05	DOWN	5.19	3.58	6.8	3.23	3.03	3.94
GENE16632.r1	SEMA3D	Semaphorin-3D [Source:SWISS;Acc:Q90663]	31	6.43	-2.27	5e-05	DOWN	32.84	23.08	18.09	10.33	9.91	10.8
GENE16639.r1	uqcc1	Ubiquinol-cytochrome-c reductase complex assembly factor 1 [Source:SWISS;Acc:Q9W6I0]	18.2	2.79	-2.7	5e-05	DOWN	16.66	5.04	16.43	4.07	4.81	4.77
XLOC_015431	MCTP2	Multiple C2 and transmembrane domain-containing protein 2 [Source:SWISS;Acc:Q6DN12]	24.3	1.54	-3.98	5e-05	DOWN	21.73	4.71	23.68	2.69	2.29	2.45
GENE16674.r1	rhpn2	Rhophilin-2 [Source:SWISS;Acc:Q6TNR1]	24.6	1.75	-3.82	5e-05	DOWN	21.75	6.24	23.65	3.46	2.27	2.68
GENE16676.r1	DDIAS	DNA damage-induced apoptosis suppressor protein [Source:SWISS;Acc:Q8IXT1]	25.3	4.74	-2.41	5e-05	DOWN	18.31	8.16	23.05	7.88	7.11	7.93
GENE16685.r1	ZFAND3	AN1-type zinc finger protein 3 [Source:SWISS;Acc:Q9H8U3]	11	2.83	-1.96	5e-05	DOWN	9.85	5.29	9.72	4.65	4.39	4.67
GENE16690.r1	STYX	Serine/threonine/tyrosine-interacting protein [Source:SWISS;Acc:Q5RDP3]	12.2	2.92	-2.06	5e-05	DOWN	9.19	4.8	11.45	3.59	2.67	7.92
XLOC_015442	AMFR	E3 ubiquitin-protein ligase AMFR [Source:SWISS;Acc:Q9UKV5]	23.6	2.62	-3.17	5e-05	DOWN	17.71	6.8	21.09	5.17	3.89	3.65
GENE16697	Ddx28	Probable ATP-dependent RNA helicase DDX28 [Source:SWISS;Acc:Q9CWT6]	3.78	1.04	-1.86	5e-05	DOWN	2.13	1.77	3.95	1.91	1.37	1.73
GENE16702.r1	FBXO22	F-box only protein 22 [Source:SWISS;Acc:Q5RE08]	10.3	2.99	-1.78	5e-05	DOWN	8.2	4.77	8.55	5.24	4.47	4.88
XLOC_015448	Sec11a	Signal peptidase complex catalytic subunit SEC11A [Source:SWISS;Acc:Q9R0P6]	25.6	2.94	-3.12	5e-05	DOWN	22.3	7.43	22.82	4.77	4.42	5.09
GENE16727.r1	SPPL2A	Signal peptide peptidase-like 2A [Source:SWISS;Acc:Q8TCT8]	48.4	2.39	-4.34	5e-05	DOWN	42.35	11.52	44.5	4.64	3.27	3.58
GENE16728.r1	TRPM7	Transient receptor potential cation channel subfamily M member 7 [Source:SWISS;Acc:Q96QT4]	191	4	-5.58	5e-05	DOWN	157.7	39.63	175.71	8.3	4.29	6.89
GENE16729.r1	NR13	Anti-apoptotic protein NR13 [Source:SWISS;Acc:Q90ZN1]	19	1.48	-3.68	5e-05	DOWN	16.26	3.97	19.73	1.33	2.98	2.8
GENE16748.r1	UBE2Q2	Ubiquitin-conjugating enzyme E2 Q2 [Source:SWISS;Acc:Q7YQJ9]	21.7	2.59	-3.07	5e-05	DOWN	21.26	5.15	20.06	4.12	3.64	4.79
XLOC_014896	dhdh	Trans-1,2-dihydrobenzene-1,2-diol dehydrogenase [Source:SWISS;Acc:Q642M9]	16.6	4.72	-1.82	5e-05	DOWN	14.98	8.84	13.8	8.48	8.66	5.81
GENE16764.r1	PKM	Pyruvate kinase PKM [Source:SWISS;Acc:P00548]	49.1	2.74	-4.16	5e-05	DOWN	41.98	9.09	49.88	4.79	4.09	4.27
GENE16772.r1	SLC12A4	Solute carrier family 12 member 4 [Source:SWISS;Acc:Q9UP95]	9.81	1.33	-2.89	5e-05	DOWN	9.33	2.32	9.28	2.4	1.9	2.14
XLOC_014922	aktip	AKT-interacting protein [Source:SWISS;Acc:Q7ZYX1]	24.6	2.65	-3.21	5e-05	DOWN	19.71	5.84	23.28	4.68	3.64	4.29
GENE16799.r1	RBL2	Retinoblastoma-like protein 2 [Source:SWISS;Acc:Q08999]	14.2	1.64	-3.12	5e-05	DOWN	13.02	3.51	13.52	2.5	2.96	2.55
GENE16801.r1	SALL1	Sal-like protein 1 [Source:SWISS;Acc:Q9NSC2]	8.03	2.31	-1.8	5e-05	DOWN	6.85	3.55	6.84	3.58	3.62	3.93
XLOC_015503	CYLD	Ubiquitin carboxyl-terminal hydrolase CYLD [Source:SWISS;Acc:Q1RMU2]	12.9	2.49	-2.38	5e-05	DOWN	10.56	4.2	13.14	4.37	3.84	3.88
GENE16817.r2	LSM14A	Protein LSM14 homolog A [Source:SWISS;Acc:Q5R4R4]	18.7	1.85	-3.34	5e-05	DOWN	15.68	3.82	19.32	3.12	2.38	3.44
GENE16820.r1	kctd15	BTB/POZ domain-containing protein kctd15 [Source:SWISS;Acc:Q6DC02]	10.6	2.53	-2.06	5e-05	DOWN	9.63	4.63	8.73	3.65	3.7	4.92
XLOC_014944	Pepd	Xaa-Pro dipeptidase [Source:SWISS;Acc:Q5I0D7]	21.1	4.18	-2.34	5e-05	DOWN	17.37	6.91	19.99	7.75	5.74	6.77
GENE16826.r1	Thsd4	Thrombospondin type-1 domain-containing protein 4 [Source:SWISS;Acc:Q3UTY6]	3.53	1.29	-1.45	5e-05	DOWN	2.4	1.6	3.5	2.16	2.08	1.99
XLOC_015538	Igf1r	Insulin-like growth factor 1 receptor [Source:SWISS;Acc:P24062]	13.5	2.59	-2.38	5e-05	DOWN	12.41	4.77	13.34	4.35	4.27	4
XLOC_014951	ANPEP	Aminopeptidase N [Source:SWISS;Acc:P15541]	17.2	4.66	-1.88	5e-05	DOWN	15.22	9.14	14.15	7.57	6.88	8.06
GENE16851.r1	ANPEP	Aminopeptidase N {ECO:0000312|EMBL:ACZ95799.1} [Source:SWISS;Acc:O57579]	12.1	1.33	-3.18	5e-05	DOWN	12.33	2.52	9.69	2.79	1.65	2.15
GENE16867.r1	HMBOX1	Homeobox-containing protein 1 [Source:SWISS;Acc:Q6NT76]	18.5	1.3	-3.83	5e-05	DOWN	16.3	3.39	18.86	2.34	1.85	2.05
GENE16869.r1	Eprs	Bifunctional glutamate/proline--tRNA ligase [Source:SWISS;Acc:Q8CGC7]	44.2	1.96	-4.5	5e-05	DOWN	36.14	6.11	48.5	3.96	2.53	2.92
GENE16874.r1	GPR56	G-protein coupled receptor 56 [Source:SWISS;Acc:Q50DM8]	7.51	3.81	-0.977	5e-05	DOWN	5.91	7.2	4.73	5.3	6.22	6.92
GENE16880.r1	GPR97	Probable G-protein coupled receptor 97 [Source:SWISS;Acc:Q86Y34]	21.4	2.04	-3.39	5e-05	DOWN	15.6	4.27	23.26	3.57	2.84	3.47
GENE16881.r1	SYAP1	Synapse-associated protein 1 [Source:SWISS;Acc:Q96A49]	17.8	1.83	-3.28	5e-05	DOWN	17.36	4.25	16.84	2.8	2.63	3.32
GENE16891.r1	PHKB	Phosphorylase b kinase regulatory subunit beta [Source:SWISS;Acc:Q93100]	15.9	3.77	-2.07	5e-05	DOWN	13.63	7.2	13.65	6.44	6.41	5.53
GENE16892	ITFG1	T-cell immunomodulatory protein [Source:SWISS;Acc:Q8TB96]	11.5	0.883	-3.7	5e-05	DOWN	10.45	2.94	10.3	1.86	1.02	1.35
XLOC_014993	Cdyl2	Chromodomain Y-like protein 2 [Source:SWISS;Acc:Q9D5D8]	9.86	3.41	-1.53	5e-05	DOWN	8.25	5.12	7.69	5.66	5.28	5.74
GENE16921.r1	COX IV-1	Cytochrome c oxidase subunit 4 isoform 1, mitochondrial [Source:SWISS;Acc:Q9I8U0]	42.6	1.41	-4.92	5e-05	DOWN	31.95	8.63	42.37	2.38	1.74	2.61
XLOC_015004	IRF8	Interferon regulatory factor 8 [Source:SWISS;Acc:Q90871]	13	2.67	-2.29	5e-05	DOWN	11.63	3.89	13.44	4.61	4.2	4.33
XLOC_015602	Tcf25	Transcription factor 25 [Source:SWISS;Acc:Q8R3L2]	43.2	6.95	-2.63	5e-05	DOWN	35.25	17	40.46	10.28	10.86	12.6
GENE16941.r1	kif7	Kinesin-like protein kif7 [Source:SWISS;Acc:Q58G59]	26	2.29	-3.51	5e-05	DOWN	26.13	7.08	22.68	4.41	3.36	3.22
GENE16942.r1	rhcg	Ammonium transporter Rh type C [Source:SWISS;Acc:Q19KH7]	460	9.82	-5.55	5e-05	DOWN	405.4	73.54	437.89	24.8	15.82	6.5
GENE16944.r2	FES	Tyrosine-protein kinase Fes/Fps [Source:SWISS;Acc:P07332]	20.4	1.96	-3.39	5e-05	DOWN	12.79	6.21	21.3	4.21	2.46	2.89
XLOC_015610	Furin	Furin [Source:SWISS;Acc:P23188]	47.5	3.22	-3.88	5e-05	DOWN	40.8	7.61	46.07	5.57	4.53	5.58
GENE16952.r1	Got2	Aspartate aminotransferase, mitochondrial [Source:SWISS;Acc:P05202]	42	2.06	-4.35	5e-05	DOWN	37.3	6.78	41.91	3.97	3	3.01
XLOC_015018	Cog4	Conserved oligomeric Golgi complex subunit 4 [Source:SWISS;Acc:Q8R1U1]	14.2	1.7	-3.05	5e-05	DOWN	11.34	3.58	14.35	2.58	2.85	2.69
XLOC_015619	OGFOD1	Prolyl 3-hydroxylase OGFOD1 [Source:SWISS;Acc:Q5R4R3]	10.6	3.66	-1.54	5e-05	DOWN	9.55	6.72	8.37	5.71	5.93	6.41
GENE16968.r1	-	-	21.9	3.04	-2.84	5e-05	DOWN	18.65	7.7	20.05	4.43	4.84	5.58
XLOC_015623	prtga	Protogenin A [Source:SWISS;Acc:Q2EY14]	18.1	2.84	-2.67	5e-05	DOWN	16.23	6.45	16.38	5.09	4.27	4.39
GENE16972.r1	NEDD4L	E3 ubiquitin-protein ligase NEDD4-like [Source:SWISS;Acc:Q5RBF2]	30	3.42	-3.14	5e-05	DOWN	26.45	8.95	25.69	6.82	4.29	5.64
GENE16980.r1	Tcf12	Transcription factor 12 [Source:SWISS;Acc:Q61286]	6.54	2.56	-1.35	5e-05	DOWN	5.74	4.91	4.5	4.47	3.76	4.2
GENE16981.r1	CGNL1	Cingulin-like protein 1 [Source:SWISS;Acc:Q0VF96]	34.9	3.17	-3.46	5e-05	DOWN	31.83	8.15	35.64	6.71	4.26	4.29
GENE16984.r1	ALDH1A2	Retinal dehydrogenase 2 [Source:SWISS;Acc:O93344]	3.52	1.68	-1.06	5e-05	DOWN	2.6	2.12	3.11	2.34	2.58	3.31
GENE16990.r1	sltm	SAFB-like transcription modulator [Source:SWISS;Acc:Q498L2]	38.4	4.57	-3.07	5e-05	DOWN	33.46	13.71	35.69	8.25	6.55	7.29
GENE16994.r1	mtmr10	Myotubularin-related protein 10 [Source:SWISS;Acc:A0JMF6]	26.2	2.14	-3.61	5e-05	DOWN	23.88	5.55	23.62	3.62	2.88	3.88
XLOC_015038	AP1G1	AP-1 complex subunit gamma-1 [Source:SWISS;Acc:O43747]	57.5	2.25	-4.67	5e-05	DOWN	51.2	9.9	52.12	4.15	3.1	3.32
GENE17000.r1	Phlpp2	PH domain leucine-rich repeat-containing protein phosphatase 2 [Source:SWISS;Acc:Q8BXA7]	2.08	0.974	-1.09	5e-05	DOWN	1.8	1.48	1.6	1.52	1.47	1.72
GENE17001.r1	MARVELD3	MARVEL domain-containing protein 3 [Source:SWISS;Acc:Q96A59]	6.09	3.08	-0.982	5e-05	DOWN	5.59	3.92	4.77	5.19	5	4.77
GENE17002.r1	usp10-b	Ubiquitin carboxyl-terminal hydrolase 10-B [Source:SWISS;Acc:Q7ZXR7]	20.7	2.37	-3.13	5e-05	DOWN	15.2	4.28	22.92	3.9	3.66	3.92
GENE17009.r1	DHX38	Pre-mRNA-splicing factor ATP-dependent RNA helicase PRP16 [Source:SWISS;Acc:Q17R09]	10.5	1.5	-2.81	5e-05	DOWN	7.91	2.62	11.37	2.36	2.31	2.64
GENE17013.r1	rpl13	60S ribosomal protein L13 [Source:SWISS;Acc:Q90Z10]	455	9.18	-5.63	5e-05	DOWN	395.9	66.5	502.85	23.73	7.01	13.2
XLOC_015648	PKD1L2	Polycystic kidney disease protein 1-like 2 [Source:SWISS;Acc:Q7Z442]	65.3	4.85	-3.75	5e-05	DOWN	43.35	13.52	74.09	7.77	7.41	8.2
GENE17017.r1	BOLA3	BolA-like protein 3 [Source:SWISS;Acc:Q53S33]	8.47	2.47	-1.78	5e-05	DOWN	6.41	4.35	7.62	3.07	4.24	4.6
XLOC_015051	USP47	Ubiquitin carboxyl-terminal hydrolase 47 [Source:SWISS;Acc:Q96K76]	27.6	2.93	-3.24	5e-05	DOWN	30.76	6.5	22.17	4.66	3.98	5.56
XLOC_015053	Mical2	Protein-methionine sulfoxide oxidase MICAL2 [Source:SWISS;Acc:Q8BML1]	6.99	1.43	-2.29	5e-05	DOWN	5.75	2.08	6.81	2.46	2.2	2.3
GENE17024.r1	-	-	22.6	3.71	-2.61	5e-05	DOWN	20.3	8.69	20.08	6.13	4.11	7.56
GENE17025.r1	TEAD1	Transcriptional enhancer factor TEF-1 [Source:SWISS;Acc:P28347]	16.5	2.17	-2.93	5e-05	DOWN	15.62	4.57	14.85	4.17	2.96	3.42
GENE17029	GALNT18	Polypeptide N-acetylgalactosaminyltransferase 18 [Source:SWISS;Acc:Q6P9A2]	3.75	0.527	-2.83	5e-05	DOWN	3.9	1.25	2.84	0.58	1.04	0.96
XLOC_015062	MRVI1	Protein MRVI1 [Source:SWISS;Acc:Q9N1F0]	16.3	2.53	-2.69	5e-05	DOWN	15.95	5.04	13.75	4.12	3.91	4.31
GENE17037.r1	sbf2	Myotubularin-related protein 13 [Source:SWISS;Acc:Q6NTN5]	13.4	1.03	-3.71	5e-05	DOWN	13.02	2.83	12.75	1.87	1.55	1.55
GENE17039.r1	Ipo7	Importin-7 [Source:SWISS;Acc:Q9EPL8]	57.8	2.91	-4.31	5e-05	DOWN	46.51	9.19	61.75	6.1	3.71	4.23
GENE17041.r1	DENND5A	DENN domain-containing protein 5A [Source:SWISS;Acc:Q6IQ26]	15.8	1.74	-3.18	5e-05	DOWN	13.95	3.88	15.39	3.04	2.86	2.48
GENE17043.r1	Fam60a	Protein FAM60A [Source:SWISS;Acc:Q8C8M1]	7.58	1.78	-2.09	5e-05	DOWN	4.59	5.61	6.84	2.29	2.97	3.61
XLOC_015071	St5	Suppression of tumorigenicity 5 protein [Source:SWISS;Acc:Q924W7]	38.3	6.28	-2.61	5e-05	DOWN	36.46	11.83	33.48	10.26	9.93	10.32
GENE17057.r1	PDE3B	cGMP-inhibited 3',5'-cyclic phosphodiesterase B [Source:SWISS;Acc:Q13370]	15.5	2.94	-2.4	5e-05	DOWN	14.39	4.4	14.46	4.34	4.87	5.09
GENE17064.r1	NUCB2	Nucleobindin-2 [Source:SWISS;Acc:P80303]	20.1	3.23	-2.64	5e-05	DOWN	16.81	6.63	18.11	5.55	4.9	5.26
GENE17065.r1	Caprin1	Caprin-1 [Source:SWISS;Acc:Q60865]	10.7	2.53	-2.07	5e-05	DOWN	8.4	4.27	10.01	4.14	4.11	4
GENE17069.r1	DAGLA	Sn1-specific diacylglycerol lipase alpha [Source:SWISS;Acc:Q9Y4D2]	10.4	2.53	-2.04	5e-05	DOWN	8.31	4.78	9.1	4.3	4.71	3.22
GENE17073.r1	CPSF7	Cleavage and polyadenylation specificity factor subunit 7 [Source:SWISS;Acc:Q8N684]	9.95	2.11	-2.24	5e-05	DOWN	9.64	5.2	7.06	3.46	3.76	3.08
GENE17079.r1	HIPK3	Homeodomain-interacting protein kinase 3 [Source:SWISS;Acc:Q9H422]	40.9	2.88	-3.83	5e-05	DOWN	33.63	6.86	42.61	5.13	4.58	3.87
XLOC_015091	CSTF3	Cleavage stimulation factor subunit 3 [Source:SWISS;Acc:Q12996]	18.2	3.4	-2.42	5e-05	DOWN	15.87	7.7	15.17	5.55	4.62	6.25
GENE17081.r1	depdc7	DEP domain-containing protein 7 [Source:SWISS;Acc:Q1JQ19]	13.7	3.64	-1.91	5e-05	DOWN	15.43	5.68	9.96	6.02	5.97	5.7
XLOC_015679	QSER1	Glutamine and serine-rich protein 1 [Source:SWISS;Acc:Q2KHR3]	25.3	3.96	-2.68	5e-05	DOWN	19.92	7.77	25.94	6.22	5.59	7.13
GENE17085.r1	eif3m	Eukaryotic translation initiation factor 3 subunit M {ECO:0000255|HAMAP-Rule:MF_03012} [Source:SWISS;Acc:Q7T3B0]	100	3.29	-4.93	5e-05	DOWN	88.47	13.37	99.56	6.89	3.75	5.1
GENE17093.r1	IMMP1L	Mitochondrial inner membrane protease subunit 1 [Source:SWISS;Acc:Q96LU5]	5.1	1.45	-1.82	5e-05	DOWN	4.6	3.5	3.33	1.97	2.21	2.89
XLOC_015685	RPS6KA2	Ribosomal protein S6 kinase alpha-2 [Source:SWISS;Acc:Q15349]	16.8	3.03	-2.48	5e-05	DOWN	10.3	5.89	14.93	5.2	5.4	4.27
GENE17106.r1	DDX21	Nucleolar RNA helicase 2 [Source:SWISS;Acc:Q9NR30]	228	7.71	-4.89	5e-05	DOWN	178.71	23.9	257.81	17.52	9.35	10.02
GENE17108.r1	kbp	KIF1-binding protein homolog [Source:SWISS;Acc:A8WE67]	6.42	1.45	-2.15	5e-05	DOWN	5.64	2.37	6.18	2.02	1.98	2.98
GENE17109.r1	-	-	78.7	4.73	-4.06	5e-05	DOWN	63.39	20.79	81.14	9.15	6.86	6.48
GENE17113.r1	HK1	Hexokinase-1 [Source:SWISS;Acc:P19367]	18.2	1.97	-3.21	5e-05	DOWN	15.46	5.61	16.94	3.3	3.02	3.23
XLOC_015697	smyd2a	N-lysine methyltransferase SMYD2-A [Source:SWISS;Acc:Q5BJI7]	11.9	2.07	-2.52	5e-05	DOWN	8.11	2.94	13.73	3.44	3.63	2.83
GENE17130.r1	psmb1-B	Proteasome subunit beta type-1-B [Source:SWISS;Acc:Q9IB83]	21.6	2.19	-3.3	5e-05	DOWN	17.57	3.67	21.51	3.68	2.94	3.98
GENE17134.r1	PDCD2	Programmed cell death protein 2 [Source:SWISS;Acc:Q16342]	3.01	1.36	-1.15	5e-05	DOWN	2.49	2.2	2.3	2.43	2.21	1.96
GENE17135.r1	Rhou	Rho-related GTP-binding protein RhoU [Source:SWISS;Acc:Q9EQT3]	7.58	1.93	-1.98	5e-05	DOWN	6.23	3.36	6.57	3.02	2.97	3.38
GENE17136.r1	PPM1G	Protein phosphatase 1G [Source:SWISS;Acc:Q4R4V2]	21.4	4.38	-2.29	5e-05	DOWN	15.64	6.56	20.72	7.51	6.83	6.93
GENE17138.r1	dld	Delta-like protein D [Source:SWISS;Acc:Q8UWJ4]	2.41	1.25	-0.942	5e-05	DOWN	1.81	1.82	1.8	2	2.03	2.09
XLOC_015706	CTSB	Cathepsin B [Source:SWISS;Acc:P07858]	51.2	5.62	-3.19	5e-05	DOWN	40.32	12.92	47.93	10.12	8.34	8.9
GENE17149.r1	TFB2M	Dimethyladenosine transferase 2, mitochondrial [Source:SWISS;Acc:Q9H5Q4]	11.4	1.57	-2.86	5e-05	DOWN	10.86	3.13	9.77	2.65	2.13	2.8
XLOC_015135	Cnst	Consortin [Source:SWISS;Acc:Q8CBC4]	22.6	3.57	-2.66	5e-05	DOWN	21.37	8.1	18.68	7.06	5.6	4.84
GENE17155.r1	ADAMTS17	A disintegrin and metalloproteinase with thrombospondin motifs 17 [Source:SWISS;Acc:Q8TE56]	3.48	0.417	-3.06	5e-05	DOWN	3.46	0.82	3.11	0.76	0.58	0.65
XLOC_015716	Cers2	Ceramide synthase 2 [Source:SWISS;Acc:Q924Z4]	16.3	4.78	-1.77	5e-05	DOWN	15.72	7.57	11.67	7.58	8.08	7.6
GENE17160	Aldh1a3	Aldehyde dehydrogenase family 1 member A3 [Source:SWISS;Acc:Q9JHW9]	1.93	0.5	-1.95	5e-05	DOWN	1.84	0.74	1.6	0.84	0.74	0.87
GENE17161.r1	LRRK1	Leucine-rich repeat serine/threonine-protein kinase 1 [Source:SWISS;Acc:Q38SD2]	13.3	1.4	-3.24	5e-05	DOWN	11.11	2.93	13.97	2.56	2.12	2.11
XLOC_015720	Snrpa1	U2 small nuclear ribonucleoprotein A' [Source:SWISS;Acc:P57784]	61.3	5.99	-3.36	5e-05	DOWN	55.66	16.87	57.74	9.88	8.69	10.97
GENE17169.r1	-	-	43.4	8.08	-2.42	5e-05	DOWN	40.81	16.11	33.29	12.32	11.74	14.28
GENE17171.r1	tollip	Toll-interacting protein [Source:SWISS;Acc:Q7ZV43]	18.6	4.97	-1.9	5e-05	DOWN	16.94	8.64	15.47	6.66	8.04	9.21
GENE17174.r1	Vps35	Vacuolar protein sorting-associated protein 35 [Source:SWISS;Acc:Q9EQH3]	36	2.16	-4.06	5e-05	DOWN	30.38	6.17	35.34	3.95	3.1	3.34
GENE17176.r1	PKP3	Plakophilin-3 [Source:SWISS;Acc:Q08DQ0]	7.95	2.4	-1.73	5e-05	DOWN	6.46	3.55	7.44	4.13	3.79	3.69
GENE17177.r1	CD81	CD81 protein [Source:SWISS;Acc:Q9N0J9]	34.1	2.19	-3.96	5e-05	DOWN	30.12	6.3	29.23	4.09	3.11	3.45
GENE17178.r1	Ap2a2	AP-2 complex subunit alpha-2 [Source:SWISS;Acc:P17427]	19.6	1.34	-3.87	5e-05	DOWN	18.21	3.1	18.55	2.43	2.28	1.9
XLOC_015151	-	-	4.07	1.97	-1.05	5e-05	DOWN	3.31	3.9	2.76	3.89	3.22	2.57
GENE17193.r1	DMXL2	DmX-like protein 2 [Source:SWISS;Acc:Q8TDJ6]	18.9	1.53	-3.63	5e-05	DOWN	13.71	3.63	21.59	2.92	2.61	1.89
GENE17198.r2	lysmd2	LysM and putative peptidoglycan-binding domain-containing protein 2 [Source:SWISS;Acc:Q6DEF4]	9	1.71	-2.4	5e-05	DOWN	7.76	3.2	8.41	2.44	2.62	3.33
GENE17199.r1	TMOD2	Tropomodulin-2 [Source:SWISS;Acc:Q9NZR1]	40.2	5.17	-2.96	5e-05	DOWN	35.3	13.86	34.7	7.94	7.07	10.06
GENE17200.r1	leo1	RNA polymerase-associated protein LEO1 [Source:SWISS;Acc:Q6NYV9]	7.36	2.08	-1.82	5e-05	DOWN	6.32	3.22	7.1	3.83	2.83	3.21
GENE17206.r1	Slc27a2	Very long-chain acyl-CoA synthetase [Source:SWISS;Acc:O35488]	13.6	3.29	-2.05	5e-05	DOWN	9.65	5.36	13.43	5.59	4.98	5.42
GENE17209.r1	PDE8A	High affinity cAMP-specific and IBMX-insensitive 3',5'-cyclic phosphodiesterase 8A [Source:SWISS;Acc:O60658]	6.14	1.39	-2.14	5e-05	DOWN	5.22	1.98	5.53	2.12	2.36	2.29
GENE17210.r1	Kiaa0907	UPF0469 protein KIAA0907 [Source:SWISS;Acc:Q3TCX3]	18.4	1.85	-3.32	5e-05	DOWN	15.42	4.33	17.84	3.65	2.59	2.72
GENE17212.r1	Whamm	WASP homolog-associated protein with actin, membranes and microtubules [Source:SWISS;Acc:Q571B6]	8.41	1.86	-2.18	5e-05	DOWN	7.48	3.38	8.04	3.27	3.02	2.71
GENE17215.r1	BTBD1	BTB/POZ domain-containing protein 1 [Source:SWISS;Acc:Q9H0C5]	8.43	1.95	-2.11	5e-05	DOWN	7.08	3.83	7.07	2.98	2.8	3.78
GENE17225.r1	SCML2	Sex comb on midleg-like protein 2 [Source:SWISS;Acc:Q9UQR0]	9.6	3.62	-1.41	5e-05	DOWN	9	6.42	6.76	5.8	5.94	5.84
GENE17235.r1	Gpa33	Cell surface A33 antigen [Source:SWISS;Acc:Q9JKA5]	18.4	1.95	-3.24	5e-05	DOWN	16.56	5.64	16.58	3.51	3.18	2.68
XLOC_015185	Il18r1	Interleukin-18 receptor 1 [Source:SWISS;Acc:Q61098]	13.2	1.53	-3.12	5e-05	DOWN	9.15	3.12	14.9	2.46	2.54	2.35
GENE17246.r1	ATIC	Bifunctional purine biosynthesis protein PURH [Source:SWISS;Acc:P31335]	10.3	1.51	-2.76	5e-05	DOWN	10.21	2.75	9.23	2.63	2.25	2.46
GENE17247.r1	FN1	Fibronectin [Source:SWISS;Acc:P02751]	29.8	2.7	-3.46	5e-05	DOWN	26.16	5.17	31.34	4.72	4.69	3.58
GENE17249.r1	RBMS1	RNA-binding motif, single-stranded-interacting protein 1 [Source:SWISS;Acc:P29558]	14.5	2.08	-2.81	5e-05	DOWN	12.44	3.2	14.54	3.53	2.9	3.71
GENE17255.r1	BAZ2B	Bromodomain adjacent to zinc finger domain protein 2B [Source:SWISS;Acc:Q9UIF8]	26.4	2.39	-3.47	5e-05	DOWN	23.14	6	27.62	4.52	3.63	3.43
GENE17258.r1	Gtf2f2	General transcription factor IIF subunit 2 [Source:SWISS;Acc:Q8R0A0]	21.4	1.8	-3.58	5e-05	DOWN	18.87	4.77	20.18	2.62	2.77	3.27
GENE17260.r1	ercc3	TFIIH basal transcription factor complex helicase XPB subunit [Source:SWISS;Acc:Q7ZVV1]	7.16	1.66	-2.11	5e-05	DOWN	6.3	2.74	6.69	2.54	2.53	3.03
GENE17262.r1	rbm26	RNA-binding protein 26 [Source:SWISS;Acc:Q2T9I5]	27.7	3.15	-3.14	5e-05	DOWN	24.17	7.07	28.07	5.81	4.42	4.99
GENE17263.r1	RNF219	RING finger protein 219 [Source:SWISS;Acc:Q5W0B1]	7.48	2.61	-1.52	5e-05	DOWN	5.71	4.43	6.75	3.49	4.89	4.36
GENE17266.r1	GRK6	G protein-coupled receptor kinase 6 [Source:SWISS;Acc:P43250]	20	2.79	-2.84	5e-05	DOWN	17.68	6.21	19.63	5.58	3.73	3.9
GENE17272.r1	tdrd3	Tudor domain-containing protein 3 [Source:SWISS;Acc:Q6NYG6]	6.97	1.27	-2.46	5e-05	DOWN	5.62	2.36	6.91	2.3	1.77	2.1
XLOC_015213	DIAPH3	Protein diaphanous homolog 3 [Source:SWISS;Acc:Q9NSV4]	8.5	0.81	-3.39	5e-05	DOWN	5.47	2.36	8.42	1.79	1.39	0.77
GENE17276.r1	PSMD13	26S proteasome non-ATPase regulatory subunit 13 [Source:SWISS;Acc:P84169]	12.7	1.96	-2.7	5e-05	DOWN	10.77	4.4	11.65	3.56	2.83	2.87
XLOC_015782	Kiaa0895l	Uncharacterized protein KIAA0895-like [Source:SWISS;Acc:Q810A5]	9.38	2.02	-2.21	5e-05	DOWN	7.88	2.89	9.43	3.37	4	2.39
GENE17282.r1	B3GALT2	Beta-1,3-galactosyltransferase 2 [Source:SWISS;Acc:Q5R5Y3]	10.1	2.84	-1.83	5e-05	DOWN	11.34	4.52	6.85	4.91	4.9	3.92
XLOC_015788	PPIP5K1	Inositol hexakisphosphate and diphosphoinositol-pentakisphosphate kinase 1 [Source:SWISS;Acc:A7Z050]	28.8	2.17	-3.73	5e-05	DOWN	24.61	5.64	31.15	4.31	3.09	2.99
XLOC_015790	Ahctf1	Protein ELYS [Source:SWISS;Acc:Q8CJF7]	23.5	2.63	-3.16	5e-05	DOWN	17.71	4.56	26.12	4.94	4.41	3.45
XLOC_015791	MUM1	PWWP domain-containing protein MUM1 [Source:SWISS;Acc:Q2TAK8]	13.5	1.24	-3.45	5e-05	DOWN	12.3	4.44	11.31	2.44	1.39	2.16
GENE17326.r1	PROS1	Vitamin K-dependent protein S [Source:SWISS;Acc:P07224]	7.65	2.82	-1.44	5e-05	DOWN	7.34	4.67	5.62	4.57	4.85	4.32
GENE17327.r1	RASA3	Ras GTPase-activating protein 3 [Source:SWISS;Acc:Q14644]	22.3	1.68	-3.73	5e-05	DOWN	19.13	4.44	22.26	3.37	2.13	2.62
GENE17335	trmt10c	Mitochondrial ribonuclease P protein 1 [Source:SWISS;Acc:A4IHS0]	3.74	1.79	-1.06	5e-05	DOWN	2.68	2.03	3.29	2.72	2.97	3
GENE17337.r1	MRPL16	39S ribosomal protein L16, mitochondrial [Source:SWISS;Acc:Q3T0J3]	5.53	0.899	-2.62	5e-05	DOWN	4.89	2.33	4.52	1.31	1.36	1.69
GENE17339.r1	c3ar1	C3a anaphylatoxin chemotactic receptor [Source:SWISS;Acc:P0C7U4]	7.88	1.82	-2.12	5e-05	DOWN	5.58	2.66	7.87	2.68	2.88	3.25
GENE17341.r1	GPC5	Glypican-5 [Source:SWISS;Acc:P78333]	28.2	3.38	-3.06	5e-05	DOWN	25.36	7.08	27.84	5.21	5.25	5.95
GENE17390.r1	lgr4	Leucine-rich repeat-containing G-protein coupled receptor 4 [Source:SWISS;Acc:E7FE13]	9.36	1.57	-2.57	5e-05	DOWN	9.27	3.2	7.87	2.95	2.29	2.42
GENE17392.r1	SPI1	Transcription factor PU.1 [Source:SWISS;Acc:P17947]	18.2	2.16	-3.07	5e-05	DOWN	11.49	5.03	18.28	3.53	3.11	3.83
GENE17398.r1	ANO5	Anoctamin-5 [Source:SWISS;Acc:Q75V66]	9	1.68	-2.42	5e-05	DOWN	9.23	3.08	6.71	2.92	2.61	2.64
GENE17404.r1	eif3ja	Eukaryotic translation initiation factor 3 subunit J-A {ECO:0000255|HAMAP-Rule:MF_03009} [Source:SWISS;Acc:Q7SXU0]	13.1	2.4	-2.45	5e-05	DOWN	9.96	3.72	12.5	3.91	2.43	4.88
GENE17412.r1	TJP1	Tight junction protein ZO-1 [Source:SWISS;Acc:Q07157]	43.3	2.28	-4.25	5e-05	DOWN	40.19	7.51	42.78	4.36	3.08	3.59
GENE17418.r1	SORD	Sorbitol dehydrogenase [Source:SWISS;Acc:Q58D31]	10	1.68	-2.57	5e-05	DOWN	7.77	2.83	10.43	2.77	3.07	2.28
GENE17429.r1	Fzr1	Fizzy-related protein homolog [Source:SWISS;Acc:Q9R1K5]	7.73	2.1	-1.88	5e-05	DOWN	6.3	3.54	6.51	3.54	3.3	3.36
XLOC_015863	Zfr	Zinc finger RNA-binding protein [Source:SWISS;Acc:Q562A2]	16.3	2.16	-2.91	5e-05	DOWN	14.38	3.9	16.68	3.83	3.77	2.94
GENE17443	S1pr3	Sphingosine 1-phosphate receptor 3 [Source:SWISS;Acc:Q9Z0U9]	14.3	3.41	-2.07	5e-05	DOWN	14.74	4.85	11.03	5.11	5.11	6
GENE17445.r1	use1	Vesicle transport protein USE1 [Source:SWISS;Acc:Q7ZTY7]	4.14	1.99	-1.06	5e-05	DOWN	3.37	3	3.15	3.44	2.83	3.47
GENE17451.r1	rnf128	E3 ubiquitin-protein ligase RNF128 [Source:SWISS;Acc:Q8AWW4]	19.7	2.55	-2.96	5e-05	DOWN	17.25	5.81	17.09	3.97	4.26	4.25
GENE17453.r1	MYEF2	Myelin expression factor 2 [Source:SWISS;Acc:Q9P2K5]	28.9	3.14	-3.2	5e-05	DOWN	24.95	8.77	27.15	5.57	4.99	4.74
XLOC_015871	FBN1	Fibrillin-1 [Source:SWISS;Acc:P98133]	17.2	1.68	-3.35	5e-05	DOWN	17.41	3.74	14.35	2.88	2.39	2.94
GENE17459.r1	SHC4	SHC-transforming protein 4 [Source:SWISS;Acc:Q6S5L8]	23.3	2.89	-3.01	5e-05	DOWN	15.06	7.05	24	5.34	4.58	4.14
XLOC_015874	Cops2	COP9 signalosome complex subunit 2 [Source:SWISS;Acc:P61203]	53.8	3.49	-3.94	5e-05	DOWN	41.21	10.53	59.75	6.06	5.5	5.58
GENE17465.r1	NNT	NAD(P) transhydrogenase, mitochondrial [Source:SWISS;Acc:P11024]	12.7	1.91	-2.73	5e-05	DOWN	12.29	3.54	11.74	3.17	3.4	2.7
XLOC_015309	spata5l1	Spermatogenesis-associated protein 5-like protein 1 [Source:SWISS;Acc:Q0VA52]	21	2.27	-3.21	5e-05	DOWN	11.85	7.56	22.37	3.88	3.64	3.5
XLOC_015310	BLOC1S6	Biogenesis of lysosome-related organelles complex 1 subunit 6 [Source:SWISS;Acc:Q08DU8]	14	1.45	-3.27	5e-05	DOWN	13.49	3.6	11.01	2.79	1.98	2.42
GENE17471.r1	NMRK2	Nicotinamide riboside kinase 2 [Source:SWISS;Acc:Q9NPI5]	96.6	4.75	-4.35	5e-05	DOWN	78.94	25.13	90.32	7.93	6.08	9.1
GENE17472.r1	EDIL3	EGF-like repeat and discoidin I-like domain-containing protein 3 [Source:SWISS;Acc:O43854]	4.57	1.74	-1.39	5e-05	DOWN	4.34	2.68	3.39	3.13	2.54	2.76
GENE17473.r1	abhd2a	Abhydrolase domain-containing protein 2-A [Source:SWISS;Acc:Q802V6]	10.9	2.27	-2.26	5e-05	DOWN	8.08	3.74	10.41	3.7	3.37	3.92
GENE17476.r1	tmem208	Transmembrane protein 208 [Source:SWISS;Acc:Q6NYP0]	6.72	2.28	-1.56	5e-05	DOWN	6.45	4.72	4.54	3.88	3.78	3.42
XLOC_015321	UACA	Uveal autoantigen with coiled-coil domains and ankyrin repeats [Source:SWISS;Acc:Q9BZF9]	30.2	4.24	-2.83	5e-05	DOWN	27.97	9.8	27.1	7.66	6.05	6.83
GENE17491.r1	KIF23	Kinesin-like protein KIF23 [Source:SWISS;Acc:Q02241]	4.46	1.2	-1.89	5e-05	DOWN	3.44	2.32	3.91	1.88	1.88	2.03
XLOC_015890	paqr5a	Membrane progestin receptor gamma-A [Source:SWISS;Acc:Q7ZVH1]	75.8	5.41	-3.81	5e-05	DOWN	82.48	21.07	51.6	8.51	9.55	8.25
XLOC_015331	Psma4	Proteasome subunit alpha type-4 [Source:SWISS;Acc:P21670]	12.5	1.64	-2.93	5e-05	DOWN	8.87	3.38	12.64	2.7	2.75	2.48
GENE17503.r1	RBPMS	RNA-binding protein with multiple splicing [Source:SWISS;Acc:Q9W6I1]	48.2	6.2	-2.96	5e-05	DOWN	46.35	14.47	36.02	11.07	9.29	9.63
GENE17506.r1	rps17	40S ribosomal protein S17 [Source:SWISS;Acc:Q90YQ6]	179	4.36	-5.36	5e-05	DOWN	160.49	30.78	186.62	7.96	4.65	8.68
XLOC_015899	Csnk1g1	Casein kinase I isoform gamma-1 [Source:SWISS;Acc:Q8BTH8]	20.5	2.28	-3.17	5e-05	DOWN	14.76	5.31	21.59	4.31	3.6	3.13
GENE17509.r1	Snx1	Sorting nexin-1 [Source:SWISS;Acc:Q99N27]	6.86	1.67	-2.04	5e-05	DOWN	5.31	3.86	6.54	2.9	2.95	2.32
GENE17510.r1	Neo1	Neogenin [Source:SWISS;Acc:P97603]	11.5	2.32	-2.31	5e-05	DOWN	9.9	4.16	11.31	3.68	3.55	3.98
GENE17527.r1	GLG1	Golgi apparatus protein 1 [Source:SWISS;Acc:Q9Z1E9]	14.4	1.77	-3.02	5e-05	DOWN	14.14	4.14	13.44	3.25	2.61	2.69
GENE17545.r1	ZDHHC13	Palmitoyltransferase ZDHHC13 [Source:SWISS;Acc:Q4R690]	15.5	1.75	-3.14	5e-05	DOWN	16.77	5.13	11.81	2.54	2.44	3.02
GENE17557.r1	HTATIP2	Oxidoreductase HTATIP2 [Source:SWISS;Acc:Q9BUP3]	5.26	1.88	-1.48	5e-05	DOWN	4.06	3.62	4.43	2.92	3.79	2.5
GENE17568.r1	LRP4	Low-density lipoprotein receptor-related protein 4 [Source:SWISS;Acc:O75096]	6.26	1.06	-2.57	5e-05	DOWN	6.06	1.69	5.78	1.7	1.88	1.5
GENE17583.r1	hsd17b12b	Estradiol 17-beta-dehydrogenase 12-B [Source:SWISS;Acc:Q6QA33]	8.18	1.91	-2.1	5e-05	DOWN	8.58	3.11	6.83	3.14	3.36	2.85
GENE17584.r1	ttc17	Tetratricopeptide repeat protein 17 [Source:SWISS;Acc:E7F211]	11.3	1.26	-3.16	5e-05	DOWN	9.75	2.66	11.55	2.16	2.13	1.82
XLOC_015961	Trpm5	Transient receptor potential cation channel subfamily M member 5 [Source:SWISS;Acc:Q9JJH7]	2.72	1.09	-1.32	5e-05	DOWN	2.56	1.82	1.76	1.66	2.07	1.57
GENE17593.r1	-	-	47.2	2.8	-4.08	5e-05	DOWN	36.08	9.43	49.25	3.56	5.75	4.12
XLOC_015967	MADD	MAP kinase-activating death domain protein [Source:SWISS;Acc:Q8WXG6]	18.2	1.57	-3.53	5e-05	DOWN	16.78	3.38	18.49	3.99	1.39	1.77
GENE17608	Ddb1	DNA damage-binding protein 1 [Source:SWISS;Acc:Q3U1J4]	13.7	0.785	-4.13	5e-05	DOWN	12.79	2.86	13.63	1.62	1.07	1.06
XLOC_015389	Cuzd1	CUB and zona pellucida-like domain-containing protein 1 [Source:SWISS;Acc:P70412]	725	11.5	-5.98	5e-05	DOWN	470.91	112.9	823.43	28.83	14.85	12.69
GENE17638.r1	CTTN1	Src substrate protein p85 [Source:SWISS;Acc:Q01406]	42.2	2.88	-3.88	5e-05	DOWN	39.25	9.05	43.98	6.17	3.65	3.43
GENE17643.r1	-	-	4.98	1.48	-1.75	5e-05	DOWN	4.17	2.28	3.84	2.4	2.86	2
GENE17644.r1	GOLGB1	Golgin subfamily B member 1 [Source:SWISS;Acc:Q14789]	49.1	4.15	-3.56	5e-05	DOWN	42.84	10.24	50.27	8.46	5.71	5.71
XLOC_016967	-	-	7.74	1.17	-2.72	5e-05	DOWN	7.44	1.55	5.48	2.04	2.02	1.71
XLOC_015999	Gvin1	Interferon-induced very large GTPase 1 [Source:SWISS;Acc:Q80SU7]	139	11.8	-3.56	5e-05	DOWN	78.72	34.11	152.09	18.03	19.35	19.64
XLOC_016000	-	-	7.18	2.42	-1.57	5e-05	DOWN	4.72	4.28	5.99	4.04	3.58	4.14
XLOC_015399	-	-	2.61	1.38	-0.919	5e-05	DOWN	2.05	1.99	1.87	2.06	2.69	2.03
XLOC_015402	-	-	3.27	0.745	-2.13	5e-05	DOWN	2.64	1.21	2.79	1.27	1.24	1.09
XLOC_016005	Vps13c	Vacuolar protein sorting-associated protein 13C [Source:SWISS;Acc:Q8BX70]	20.2	1.6	-3.66	5e-05	DOWN	19.28	5.44	19.34	2.98	2.36	2.3
XLOC_016011	-	-	4.35	2.22	-0.969	5e-05	DOWN	3.19	4.49	2.89	4.01	3.76	2.91
GENE17677.r1	FHOD1	FH1/FH2 domain-containing protein 1 [Source:SWISS;Acc:Q9Y613]	18.1	1.97	-3.19	5e-05	DOWN	15.52	4.97	18.69	3.97	3.18	2.32
GENE17689.r1	NFYB	Nuclear transcription factor Y subunit beta [Source:SWISS;Acc:P25207]	18.8	2.2	-3.1	5e-05	DOWN	14.31	4.95	19.15	4.15	3.17	3.38
GENE17694.r1	TTLL12	Tubulin--tyrosine ligase-like protein 12 [Source:SWISS;Acc:Q14166]	9.57	4.19	-1.19	5e-05	DOWN	7.38	6.57	7.64	5.67	7.68	6.87
GENE17695.r1	-	-	11.9	3.04	-1.97	5e-05	DOWN	7.35	3.98	13.07	4.26	4.38	5.59
GENE17701	Scube1	Signal peptide, CUB and EGF-like domain-containing protein 1 [Source:SWISS;Acc:Q6NZL8]	3.49	0.325	-3.43	5e-05	DOWN	3.17	0.64	3.44	0.58	0.5	0.48
GENE17702.r1	samm50	Sorting and assembly machinery component 50 homolog [Source:SWISS;Acc:Q6P806]	7.14	0.921	-2.95	5e-05	DOWN	5.26	1.93	7.55	1.53	1.39	1.09
GENE17705.r1	ZNF135	Zinc finger protein 135 [Source:SWISS;Acc:Q08DG8]	15.6	5.72	-1.45	5e-05	DOWN	12.85	9.54	11.83	9.06	8.62	10.01
GENE17707.r1	Slc41a2	Solute carrier family 41 member 2 [Source:SWISS;Acc:Q8BYR8]	26	3.37	-2.95	5e-05	DOWN	24.8	7.54	24.57	6.65	5.08	4.65
XLOC_017435	Slc25a3	Phosphate carrier protein, mitochondrial [Source:SWISS;Acc:Q8VEM8]	90.5	6.55	-3.79	5e-05	DOWN	82.2	19.34	89.61	10.28	9.15	12.06
GENE17731.r1	Strap	Serine-threonine kinase receptor-associated protein [Source:SWISS;Acc:Q9Z1Z2]	10.5	2.84	-1.89	5e-05	DOWN	8.65	3.92	9.88	4.87	3.98	4.77
XLOC_017023	mkrn1	Probable E3 ubiquitin-protein ligase makorin-1 [Source:SWISS;Acc:Q8JFF3]	21.6	2.15	-3.33	5e-05	DOWN	20.73	5.35	19.84	3.71	3.34	3.42
XLOC_017448	Cbll1	E3 ubiquitin-protein ligase Hakai [Source:SWISS;Acc:Q9JIY2]	9.39	3.72	-1.34	5e-05	DOWN	7.56	6.55	8.01	6.29	5.32	6.21
GENE17750.r1	PPP6R2	Serine/threonine-protein phosphatase 6 regulatory subunit 2 [Source:SWISS;Acc:O75170]	27.5	1.47	-4.22	5e-05	DOWN	24.8	4.85	28.5	2.7	2.24	2.04
XLOC_017450	Sbf1	Myotubularin-related protein 5 [Source:SWISS;Acc:Q6ZPE2]	29.4	1.55	-4.24	5e-05	DOWN	26.61	5.58	30.79	3.29	2.01	2.21
XLOC_017030	Gdi2	Rab GDP dissociation inhibitor beta [Source:SWISS;Acc:P50399]	43.6	2.51	-4.12	5e-05	DOWN	33.19	6.63	44.67	4.41	3.77	4.11
GENE17762.r1	RINT1	RAD50-interacting protein 1 [Source:SWISS;Acc:Q6NUQ1]	7.33	1.7	-2.11	5e-05	DOWN	5.34	2.8	7.76	2.7	2.52	3.08
XLOC_017456	IRAK3	Interleukin-1 receptor-associated kinase 3 [Source:SWISS;Acc:Q9Y616]	74.1	4.27	-4.12	5e-05	DOWN	59.85	23.54	64.31	8.89	6.07	5.46
GENE17768.r1	b2m	Beta-2-microglobulin [Source:SWISS;Acc:O42197]	542	25.3	-4.42	5e-05	DOWN	433.02	119.01	493.84	52.36	31.54	37.38
GENE17769.r1	Tmbim4	Protein lifeguard 4 [Source:SWISS;Acc:Q9DA39]	14.6	1.86	-2.97	5e-05	DOWN	15.07	6.13	10.1	3.06	2.46	3.63
GENE17770.r1	Lemd3	Inner nuclear membrane protein Man1 [Source:SWISS;Acc:Q9WU40]	8.48	1.96	-2.11	5e-05	DOWN	6.79	3.01	8.77	3.43	2.95	3.08
XLOC_017037	Msrb3	Methionine-R-sulfoxide reductase B3, mitochondrial [Source:SWISS;Acc:Q8BU85]	10.9	2.08	-2.39	5e-05	DOWN	10.49	4.7	8.74	3.7	3.38	3.04
XLOC_017038	DERA	Deoxyribose-phosphate aldolase [Source:SWISS;Acc:Q3T0V9]	9.98	3.48	-1.52	5e-05	DOWN	8.93	5.81	7.82	6.62	5.59	4.51
XLOC_017039	Mgst1	Microsomal glutathione S-transferase 1 [Source:SWISS;Acc:Q91VS7]	16.3	2.65	-2.62	5e-05	DOWN	18.11	7.37	10.61	4.5	3.43	4.94
GENE17788.r1	GRM8	Metabotropic glutamate receptor 8 [Source:SWISS;Acc:O00222]	4.86	2.53	-0.941	5e-05	DOWN	4.49	4.12	3.2	4.42	5	3.1
GENE17796.r1	GSAP	Gamma-secretase-activating protein [Source:SWISS;Acc:A4D1B5]	2.23	0.667	-1.74	5e-05	DOWN	1.88	1.14	1.79	1.01	1.08	1.17
GENE17802.r1	TSPAN8	Tetraspanin-8 [Source:SWISS;Acc:Q5R9S6]	39.9	5.47	-2.87	5e-05	DOWN	45.37	12.94	25.02	8.68	7.66	9.95
GENE17803.r1	pus7l	Pseudouridylate synthase 7 homolog-like protein [Source:SWISS;Acc:Q1L8I0]	2.78	1.47	-0.914	5e-05	DOWN	2.69	1.92	2.15	2.16	2.48	2.54
GENE17804.r1	Prickle1	Prickle-like protein 1 [Source:SWISS;Acc:Q71QF9]	9.67	2.24	-2.11	5e-05	DOWN	7.53	4.34	9.42	3.64	3.49	3.81
GENE17805.r1	Pphln1	Periphilin-1 [Source:SWISS;Acc:Q8K2H1]	16.8	4.99	-1.75	5e-05	DOWN	13.68	10.72	13.69	8.73	8.05	7.5
GENE17806.r1	zcrb1	Zinc finger CCHC-type and RNA-binding motif-containing protein 1 [Source:SWISS;Acc:Q5SP50]	8.99	0.888	-3.34	5e-05	DOWN	8.57	1.59	8.04	1.98	0.84	1.35
GENE17813.r1	PNPLA8	Calcium-independent phospholipase A2-gamma [Source:SWISS;Acc:Q5XTS1]	8.3	1.76	-2.24	5e-05	DOWN	7.76	3.28	7.02	3.34	2.73	2.44
GENE17830.r1	Dock4	Dedicator of cytokinesis protein 4 [Source:SWISS;Acc:P59764]	9.14	1.05	-3.13	5e-05	DOWN	7.41	1.96	9.91	1.89	1.48	1.65
XLOC_017493	dnm1l	Dynamin-1-like protein [Source:SWISS;Acc:Q7SXN5]	7.77	1.48	-2.39	5e-05	DOWN	5.65	2.63	8.57	2.28	2.49	2.47
GENE17842.r1	Sapcd1	Suppressor APC domain-containing protein 1 [Source:SWISS;Acc:Q9CY86]	7.59	2.88	-1.4	5e-05	DOWN	6.9	3.43	6.14	3.87	3.96	6.24
GENE17847	CDKN1B	Cyclin-dependent kinase inhibitor 1B [Source:SWISS;Acc:P46527]	20.3	2.71	-2.9	5e-05	DOWN	24.45	5.05	17.04	4.42	4.29	4.23
GENE17850.r1	-	-	79.4	6.09	-3.71	5e-05	DOWN	83.49	29.85	50.7	8.52	9.22	11.4
GENE17855.r1	TRIM24	Transcription intermediary factor 1-alpha [Source:SWISS;Acc:O15164]	9.25	1.47	-2.66	5e-05	DOWN	8.32	2.76	9.2	2.42	2.32	2.38
GENE17857.r1	usp15	Ubiquitin carboxyl-terminal hydrolase 15 [Source:SWISS;Acc:F6Z5C0]	9.87	2.22	-2.15	5e-05	DOWN	7.53	3.03	10.61	3.58	3.42	3.79
GENE17858.r1	KDM5A	Lysine-specific demethylase 5A [Source:SWISS;Acc:P29375]	11.9	1.67	-2.84	5e-05	DOWN	9.93	3.49	12.48	2.87	2.6	2.64
GENE17880.r1	Celsr1	Cadherin EGF LAG seven-pass G-type receptor 1 [Source:SWISS;Acc:O35161]	5.78	1.07	-2.44	5e-05	DOWN	4.08	1.62	6.36	1.88	1.62	1.64
GENE17881.r1	trmu	Mitochondrial tRNA-specific 2-thiouridylase 1 [Source:SWISS;Acc:Q503J2]	3.16	1.02	-1.63	5e-05	DOWN	2.61	1.34	2.81	1.61	1.45	1.89
GENE17884.r1	Alg10b	Putative Dol-P-Glc:Glc(2)Man(9)GlcNAc(2)-PP-Dol alpha-1,2-glucosyltransferase [Source:SWISS;Acc:Q3UGP8]	7.99	2.27	-1.81	5e-05	DOWN	7.58	3.68	6.19	4.03	3.66	3.2
XLOC_017532	CPNE8	Copine-8 [Source:SWISS;Acc:Q86YQ8]	12.8	2.66	-2.27	5e-05	DOWN	11.59	4.9	10.7	4.18	3.77	4.93
XLOC_017110	pyroxd1	Pyridine nucleotide-disulfide oxidoreductase domain-containing protein 1 [Source:SWISS;Acc:Q6PBT5]	92.7	3.99	-4.54	5e-05	DOWN	80.92	19.13	82.72	8.48	5.29	5.44
XLOC_017124	MAPK11	Mitogen-activated protein kinase 11 [Source:SWISS;Acc:Q15759]	12	2.16	-2.47	5e-05	DOWN	10.27	3.82	10.7	3.6	3.39	3.57
GENE17915.r1	RPAP3	RNA polymerase II-associated protein 3 [Source:SWISS;Acc:Q5ZKQ3]	6.94	1.25	-2.47	5e-05	DOWN	4.62	2.93	7.55	2.15	2	1.93
GENE17918.r1	SLC16A7	Monocarboxylate transporter 2 [Source:SWISS;Acc:O60669]	15.2	4.05	-1.91	5e-05	DOWN	12.55	7.26	11.17	5.8	6.68	7.24
GENE17923.r1	Parp12	Poly [ADP-ribose] polymerase 12 [Source:SWISS;Acc:Q8BZ20]	31.3	3.65	-3.1	5e-05	DOWN	22.58	5.97	33.91	7.39	4.71	5.12
GENE17934.r1	PHYH	Phytanoyl-CoA dioxygenase, peroxisomal [Source:SWISS;Acc:O18778]	4.07	1.86	-1.13	5e-05	DOWN	3.46	3.02	2.95	2.64	3.3	3.18
GENE17936.r1	mcm10	Protein MCM10 homolog [Source:SWISS;Acc:Q5RHY1]	4.65	1.25	-1.89	5e-05	DOWN	3.62	2.48	4.05	2.32	2.3	1.48
GENE17937.r1	optn	Optineurin [Source:SWISS;Acc:Q5RI56]	41.3	4.55	-3.18	5e-05	DOWN	35.16	10.67	43.13	9.77	6.04	5.37
GENE17945.r1	PFKFB3	6-phosphofructo-2-kinase/fructose-2,6-bisphosphatase 3 [Source:SWISS;Acc:Q16875]	6.72	2.39	-1.49	5e-05	DOWN	3.93	3.37	7.22	3.81	4.56	3.28
GENE17948.r1	Ano1	Anoctamin-1 [Source:SWISS;Acc:Q8BHY3]	3.17	1.28	-1.31	5e-05	DOWN	3.13	1.69	2.3	2.4	2.03	1.84
XLOC_017570	PIK3CG	Phosphatidylinositol 4,5-bisphosphate 3-kinase catalytic subunit gamma isoform [Source:SWISS;Acc:O02697]	20.4	2.98	-2.78	5e-05	DOWN	17.49	5.48	22.48	5.22	5.03	4.22
GENE17952.r1	HBP1	HMG box-containing protein 1 [Source:SWISS;Acc:O60381]	8.77	1.72	-2.35	5e-05	DOWN	8.07	3.14	7.93	2.39	2.67	3.29
XLOC_017590	FEL	Fish-egg lectin [Source:SWISS;Acc:P68512]	2160	20.5	-6.72	5e-05	DOWN	1549.52	175.48	2298.69	64.73	12.13	18.35
XLOC_017592	ZDHHC17	Palmitoyltransferase ZDHHC17 [Source:SWISS;Acc:Q8IUH5]	13.8	2.87	-2.27	5e-05	DOWN	11.31	5.91	12.2	4.95	4.63	4.3
XLOC_017173	nap1l1	Nucleosome assembly protein 1-like 1 {ECO:0000312|EMBL:AAH68215.1} [Source:SWISS;Acc:Q28EB4]	59	3.52	-4.07	5e-05	DOWN	48.05	9.04	64.2	6.82	4.44	5.76
GENE18000.r1	KRR1	KRR1 small subunit processome component homolog [Source:SWISS;Acc:Q3B7L9]	6.71	2.64	-1.35	5e-05	DOWN	5.31	4.35	5.85	3.68	4.56	4.53
GENE18001.r1	GLIPR1	Glioma pathogenesis-related protein 1 [Source:SWISS;Acc:P48060]	5.76	1.8	-1.68	5e-05	DOWN	5.75	2.43	4.05	2.94	3.4	2.3
GENE18007.r1	PMPCB	Mitochondrial-processing peptidase subunit beta [Source:SWISS;Acc:Q3SZ71]	9.03	1.31	-2.79	5e-05	DOWN	7.51	2.92	8.59	1.93	2.12	2.31
GENE18013.r1	PTPN12	Tyrosine-protein phosphatase non-receptor type 12 [Source:SWISS;Acc:Q05209]	33	3.18	-3.38	5e-05	DOWN	29.32	8.17	30.46	5.64	4.86	4.99
GENE18017.r1	Pkp1	Plakophilin-1 [Source:SWISS;Acc:P97350]	4.92	1.52	-1.7	5e-05	DOWN	4.26	2.36	4.58	2.64	2.6	2.13
GENE18018.r1	NUDT4	Diphosphoinositol polyphosphate phosphohydrolase 2 [Source:SWISS;Acc:Q5RAF0]	9.16	1.93	-2.25	5e-05	DOWN	9.67	3.98	7.37	3.3	2.72	3.16
XLOC_017612	Ano6	Anoctamin-6 [Source:SWISS;Acc:Q6P9J9]	43.1	2.8	-3.95	5e-05	DOWN	37.86	8.53	42.33	5.48	3.88	4.18
GENE18030.r1	WASL	Neural Wiskott-Aldrich syndrome protein [Source:SWISS;Acc:O00401]	24.3	2.35	-3.37	5e-05	DOWN	22.22	6.42	23.02	4.11	3.61	3.75
GENE18031.r1	SPAM1	Hyaluronidase PH-20 [Source:SWISS;Acc:P38567]	4.47	2.19	-1.03	5e-05	DOWN	3.68	3.44	3.07	3.68	3.49	3.31
XLOC_017198	-	-	31.3	3.14	-3.32	5e-05	DOWN	22.92	8.95	26.2	4.47	4.74	5.96
XLOC_017622	ADIPOR2	Adiponectin receptor protein 2 [Source:SWISS;Acc:Q86V24]	32	2.29	-3.8	5e-05	DOWN	32.66	7.65	27.98	4.37	3.62	2.9
XLOC_017204	-	-	6.29	3.14	-1	5e-05	DOWN	5.73	4.49	3.89	5.03	5.3	5.03
GENE18041.r1	Fbxl14	F-box/LRR-repeat protein 14 [Source:SWISS;Acc:Q8BID8]	8.26	2.09	-1.98	5e-05	DOWN	9.91	3.07	6.27	2.83	3.27	4.18
XLOC_017207	-	-	13.8	6.81	-1.02	5e-05	DOWN	11.7	11.61	8.23	10.05	9.45	13.04
GENE18042.r1	ERC1	ELKS/Rab6-interacting/CAST family member 1 [Source:SWISS;Acc:Q8IUD2]	14.3	2.06	-2.79	5e-05	DOWN	12.49	4.41	13.89	3.33	3.25	3.53
XLOC_017212	-	-	3.91	2.06	-0.921	5e-05	DOWN	2.99	3.06	2.8	3.35	3.35	3.45
XLOC_017213	Wnk1	Serine/threonine-protein kinase WNK1 [Source:SWISS;Acc:Q9JIH7]	46.5	5.04	-3.21	5e-05	DOWN	33.7	8.11	51.06	8.75	8.11	7.45
GENE18049.r1	prr5	Proline-rich protein 5 [Source:SWISS;Acc:Q8AVJ1]	21.7	4.05	-2.42	5e-05	DOWN	21.6	8.25	18.09	6.04	6.34	7.23
GENE18050.r1	NAPEPLD	N-acyl-phosphatidylethanolamine-hydrolyzing phospholipase D [Source:SWISS;Acc:Q6IQ20]	8.53	1.67	-2.36	5e-05	DOWN	6.62	3.44	9.04	2.84	2.65	2.62
XLOC_017635	cpsf6	Cleavage and polyadenylation specificity factor subunit 6 [Source:SWISS;Acc:Q6NWC6]	25.7	2.55	-3.33	5e-05	DOWN	23.86	5.83	25.7	4.02	3.25	5.11
GENE18068.r1	nrf1	Nuclear respiratory factor 1 [Source:SWISS;Acc:Q90X44]	9.04	3.78	-1.26	5e-05	DOWN	7.21	6.42	7.33	5.83	5.95	6.57
GENE18069.r1	copg2	Coatomer subunit gamma-2 [Source:SWISS;Acc:Q9I8E6]	14.4	1.88	-2.94	5e-05	DOWN	10.93	4.48	15.16	2.76	2.89	3.39
GENE18074.r1	Exoc4	Exocyst complex component 4 [Source:SWISS;Acc:Q62824]	20.1	1.6	-3.65	5e-05	DOWN	15.99	4.08	21.39	2.86	2.47	2.42
GENE18075.r1	CHCHD3	MICOS complex subunit MIC19 [Source:SWISS;Acc:Q5E9D3]	15.4	2.86	-2.43	5e-05	DOWN	14.94	5.49	14.04	4.53	5	4.51
GENE18086.r1	impdh1b	Inosine-5'-monophosphate dehydrogenase 1b {ECO:0000255|HAMAP-Rule:MF_03156} [Source:SWISS;Acc:Q5RGV1]	13.2	1.13	-3.55	5e-05	DOWN	12.02	4.29	11.28	1.59	1.91	1.97
GENE18089.r1	fam3c	Protein FAM3C [Source:SWISS;Acc:Q7ZYY4]	19.6	1.92	-3.35	5e-05	DOWN	15.8	5.12	18.48	2.9	3.59	2.82
GENE18091.r1	BTG1	Protein BTG1 [Source:SWISS;Acc:P34743]	134	4.1	-5.03	5e-05	DOWN	171.76	15.2	107.14	9.18	5.95	4.52
XLOC_017239	LUM	Lumican [Source:SWISS;Acc:P51890]	81.8	6.26	-3.71	5e-05	DOWN	81.01	13.7	75.95	9.57	12.44	8.46
XLOC_017242	SCYL2	SCY1-like protein 2 [Source:SWISS;Acc:Q6P3W7]	51.3	3.77	-3.77	5e-05	DOWN	36.4	13.1	52.88	6.36	5.42	6.36
XLOC_017243	apaf1	Apoptotic protease-activating factor 1 [Source:SWISS;Acc:Q9I9H8]	48.3	11.1	-2.12	5e-05	DOWN	41.21	17.05	41.19	17.73	16.94	19.03
GENE18109.r1	UHRF1BP1L	UHRF1-binding protein 1-like [Source:SWISS;Acc:A0JNW5]	10.3	2.32	-2.15	5e-05	DOWN	8.45	3.45	10.57	3.64	3.65	3.97
GENE18110	CKAP4	Cytoskeleton-associated protein 4 [Source:SWISS;Acc:Q07065]	3.14	1.28	-1.29	5e-05	DOWN	3.33	1.52	2.1	1.51	2.28	2.66
XLOC_017675	Ikbip	Inhibitor of nuclear factor kappa-B kinase-interacting protein [Source:SWISS;Acc:Q9DBZ1]	27.4	2.44	-3.49	5e-05	DOWN	24.03	7.42	26.22	4.17	3.73	3.88
XLOC_017676	TTLL1	Probable tubulin polyglutamylase TTLL1 [Source:SWISS;Acc:O95922]	20.9	1.86	-3.49	5e-05	DOWN	18.47	5.23	20.5	3.55	2.75	2.71
GENE18117.r1	def6	Differentially expressed in FDCP 6 homolog [Source:SWISS;Acc:Q7SYB5]	23.4	2.76	-3.09	5e-05	DOWN	22.09	8.97	20.45	5.45	4.45	3.46
XLOC_017252	cecr1a	Adenosine deaminase CECR1-A [Source:SWISS;Acc:P58781]	13.1	5.89	-1.15	5e-05	DOWN	10.09	5.88	11.72	8.3	7.64	12.4
XLOC_017253	Kmt2e	Histone-lysine N-methyltransferase 2E [Source:SWISS;Acc:Q3UG20]	27.5	2.1	-3.71	5e-05	DOWN	25.34	4.89	29.66	3.9	2.89	3.29
XLOC_017257	GOLGB1	Golgin subfamily B member 1 [Source:SWISS;Acc:Q14789]	42.3	5.15	-3.04	5e-05	DOWN	31.37	10.4	43.54	9.88	8.19	6.45
GENE18141.r1	CTTN1	Src substrate protein p85 [Source:SWISS;Acc:Q01406]	19.8	3.36	-2.56	5e-05	DOWN	15.49	7.13	20.14	6.54	4.81	4.71
XLOC_017259	CCND2	G1/S-specific cyclin-D2 [Source:SWISS;Acc:P49706]	35.9	8.63	-2.06	5e-05	DOWN	30.13	12.49	35.41	13.28	12.96	15.55
XLOC_017262	-	-	2.97	1.5	-0.987	5e-05	DOWN	1.53	3.02	2.69	2.78	2.24	2.2
GENE18151.r1	jhdm1db	Lysine-specific demethylase 7B [Source:SWISS;Acc:P0CF52]	18.9	3.86	-2.29	5e-05	DOWN	16.96	7.33	16.99	6.4	5.25	7.23
GENE18153.r1	far1	Fatty acyl-CoA reductase 1 [Source:SWISS;Acc:Q7ZXF5]	13.5	3.48	-1.96	5e-05	DOWN	10.84	5.81	11.57	6.25	4.89	5.62
GENE18159.r1	Gnai1	Guanine nucleotide-binding protein G(i) subunit alpha-1 [Source:SWISS;Acc:B2RSH2]	31.4	3.08	-3.35	5e-05	DOWN	29.92	7.56	29.42	5.32	4.24	5.28
GENE18169.r1	A33_PLEWA	Zinc-binding protein A33 [Source:SWISS;Acc:Q02084]	5.01	1.42	-1.82	5e-05	DOWN	4.91	2.54	4.35	2.2	2.36	2.38
GENE18179.r1	Acss3	Acyl-CoA synthetase short-chain family member 3, mitochondrial [Source:SWISS;Acc:Q14DH7]	9.77	3.74	-1.38	5e-05	DOWN	7.86	6.02	8.37	5.74	5.49	6.87
GENE18185.r2	rps16	40S ribosomal protein S16 [Source:SWISS;Acc:Q98TR7]	163	3.76	-5.43	5e-05	DOWN	149.18	29.17	156.02	8.13	3.24	6.64
GENE18195.r1	CRY1	Cryptochrome-1 [Source:SWISS;Acc:Q8QG61]	24.6	2.77	-3.15	5e-05	DOWN	24.93	4.89	23.7	4.56	4.09	4.8
GENE18208.r1	ITFG2	Integrin-alpha FG-GAP repeat-containing protein 2 [Source:SWISS;Acc:Q5RBH8]	10.3	2.61	-1.98	5e-05	DOWN	7.96	4.39	9.83	4.63	4.25	3.75
GENE18210.r1	KLHL42	Kelch-like protein 42 [Source:SWISS;Acc:Q9P2K6]	6.01	1.87	-1.68	5e-05	DOWN	5.58	2.77	5.46	3.06	2.95	3.02
XLOC_017299	KIAA1324L	UPF0577 protein KIAA1324-like [Source:SWISS;Acc:A8MWY0]	44.1	1.92	-4.52	5e-05	DOWN	48.78	5.74	37.95	3.86	2.44	2.95
GENE18213.r1	GNS	N-acetylglucosamine-6-sulfatase [Source:SWISS;Acc:P15586]	20.2	1.93	-3.39	5e-05	DOWN	15.02	4.54	21.83	3.56	3.36	2.34
XLOC_017300	Kin	DNA/RNA-binding protein KIN17 [Source:SWISS;Acc:Q8K339]	16.3	2.06	-2.98	5e-05	DOWN	16.72	5.12	13.99	3.8	3.65	2.52
GENE18218.r1	SFMBT2	Scm-like with four MBT domains protein 2 [Source:SWISS;Acc:Q5VUG0]	15.6	1.83	-3.1	5e-05	DOWN	14.59	5.02	14.61	2.95	3.14	2.79
GENE18219.r1	PRKCQ	Protein kinase C theta type [Source:SWISS;Acc:Q04759]	13.1	1.8	-2.87	5e-05	DOWN	11.54	4	13.1	2.98	2.73	2.99
GENE18220.r1	tbc1d30	TBC1 domain family member 30 [Source:SWISS;Acc:Q28C33]	18.9	2.53	-2.9	5e-05	DOWN	17.58	4.18	18.53	4.24	4.37	3.59
GENE18221.r1	ATP5C1	ATP synthase subunit gamma, mitochondrial [Source:SWISS;Acc:Q4R5B0]	50.8	2.16	-4.56	5e-05	DOWN	51.59	8.38	50.45	5.33	2.62	2.19
XLOC_017306	-	-	7.88	2.89	-1.45	5e-05	DOWN	6.29	4.8	6.02	3.78	4.28	6.06
XLOC_017738	-	-	8.81	2	-2.14	5e-05	DOWN	7.82	3.24	7.31	3.12	3.36	3.24
XLOC_017739	-	-	4.19	1.2	-1.8	5e-05	DOWN	3.96	2.53	2.97	1.83	1.93	2.06
XLOC_017308	gata3	Transcription factor GATA-3 [Source:SWISS;Acc:Q91428]	96.4	3.73	-4.69	5e-05	DOWN	93.21	26.47	85.84	6.98	4.42	6.01
XLOC_017323	-	-	38.8	6.42	-2.6	5e-05	DOWN	33.26	10.81	37.81	9.99	9.44	11.78
GENE18245.r1	Eri1	3'-5' exoribonuclease 1 [Source:SWISS;Acc:Q7TMF2]	8.99	1.2	-2.9	5e-05	DOWN	8.94	3	7.3	1.63	1.84	2.38
GENE18246.r1	TMCC3	Transmembrane and coiled-coil domains protein 3 [Source:SWISS;Acc:Q9ULS5]	22.2	4.3	-2.37	5e-05	DOWN	20.39	8	19.11	6.84	6.33	7.57
XLOC_017325	METAP2	Methionine aminopeptidase 2 {ECO:0000255|HAMAP-Rule:MF_03175} [Source:SWISS;Acc:P50579]	70.5	5.29	-3.74	5e-05	DOWN	63.12	14.11	75.87	9.55	8.24	7.57
GENE18255.r1	snrpf	Small nuclear ribonucleoprotein F [Source:SWISS;Acc:P62321]	15.4	2.63	-2.55	5e-05	DOWN	11.05	5.46	15.62	4.42	4.17	3.92
GENE18257.r1	RAB3IP	Rab-3A-interacting protein [Source:SWISS;Acc:Q96QF0]	12.2	2.14	-2.51	5e-05	DOWN	10.48	4.41	12.03	3.28	3.81	3.35
GENE18258.r1	PROSER2	Proline and serine-rich protein 2 [Source:SWISS;Acc:Q86WR7]	56.7	3	-4.24	5e-05	DOWN	48.79	9.86	59.95	5.22	4	5.04
XLOC_017765	slc35e3	Solute carrier family 35 member E3 [Source:SWISS;Acc:Q1JQ66]	14	2.7	-2.37	5e-05	DOWN	11.95	4.6	10.64	3.35	4.22	5.13
[truncated: 10,416 more rows]

## Sheet: DEG_parasite
GeneAcc	GeneName	Desc	Value_1	Value_2	log2fc	p-value	DEG:UP_DOWN	EXP:Control1:FPKM	EXP:Control2:FPKM	EXP:Control3:FPKM	EXP:Parasite1:FPKM	EXP:Parasite2:FPKM	EXP:Parasite3:FPKM
XLOC_000319	-	-	22.7	0.844	-4.75	5e-05	DOWN	1.58	123.48	1.24	1.5	1.63	0.3
XLOC_008861	-	-	111	0	#NAME?	5e-05	DOWN	215.69	111.6	47.65	0	0	0
XLOC_040460	-	-	1.6	0	#NAME?	5e-05	DOWN	1.57	2.47	1.59	0	0	0
XLOC_002910	TRY1_SALSA	Trypsin-1 [Source:SWISS;Acc:P35031]	4.47	1.01	-2.15	0.0002	DOWN	7.53	3.46	3.72	0.4	1.83	0.66
XLOC_024103	-	-	3.35	1.19	-1.49	0.0002	DOWN	4.32	6.15	2.17	1.98	1.6	0.68
GENE00707.r1	Chia	Acidic mammalian chitinase [Source:SWISS;Acc:Q91XA9]	5.6	2.17	-1.37	0.00035	DOWN	5.61	5.24	6.79	2.34	5.6	0.84
GENE16184.r1	GDI2	Rab GDP dissociation inhibitor beta [Source:SWISS;Acc:P50395]	4.41	1.9	-1.22	0.0006	DOWN	5.14	2.69	5.24	2.81	4.1	0.49
XLOC_011657	-	-	4.37	0	#NAME?	0.00075	DOWN	1.93	15.46	3.2	0	0	0
XLOC_035050	-	-	27.7	8.59	-1.69	0.00075	DOWN	20.81	108.02	9.86	18.24	16.37	2.12
XLOC_032666	-	-	1.83	0	#NAME?	0.0008	DOWN	0.81	4.58	1.98	0	0	0
XLOC_023348	PCDHB1	Protocadherin beta-1 [Source:SWISS;Acc:Q5DRE0]	2.32	0.528	-2.13	0.001	DOWN	2.19	2.5	2.75	2.02	0.41	0
GENE11810.r1	CHRNA7	Neuronal acetylcholine receptor subunit alpha-7 [Source:SWISS;Acc:P22770]	9.65	2.4	-2.01	0.00105	DOWN	10.69	13.82	8.06	1.75	5.68	1.19
GENE04169.r1	Hdc	Histidine decarboxylase [Source:SWISS;Acc:P23738]	1.89	0.787	-1.27	0.00105	DOWN	3.69	1.31	1.22	0.55	0.84	0.71
XLOC_033208	-	-	13.4	6.02	-1.15	0.00105	DOWN	21.62	22.5	5.97	8.37	10.4	3.29
XLOC_023823	-	-	1.66	0.565	-1.55	0.0012	DOWN	1.31	2.75	1.84	1.19	0.87	0.2
XLOC_001636	-	-	2.88	1.07	-1.44	0.0013	DOWN	1.68	5.87	3.29	1.27	2.22	0.54
GENE11460	SEMA3E	Semaphorin-3E [Source:SWISS;Acc:O42237]	1.68	0.728	-1.2	0.00135	DOWN	1.63	0.8	2.48	0.42	0.66	0.73
GENE16851.r1	ANPEP	Aminopeptidase N {ECO:0000312|EMBL:ACZ95799.1} [Source:SWISS;Acc:O57579]	8.42	1.56	-2.43	0.0016	DOWN	12.33	2.52	9.69	1.71	2.83	0.83
XLOC_005452	-	-	3.62	0	#NAME?	0.0017	DOWN	4.51	5.16	2.99	0	0	0
XLOC_014743	-	-	6.88	1.58	-2.13	0.002	DOWN	7.39	19.62	3.21	3.73	1.99	0.55
XLOC_003427	-	-	2.91	1.43	-1.03	0.00215	DOWN	3.06	7.62	1.66	2.36	3.34	0.4
GENE21840.r1	Crispld1	Cysteine-rich secretory protein LCCL domain-containing 1 [Source:SWISS;Acc:Q8CGD2]	2.87	1.3	-1.15	0.0026	DOWN	3.93	1.73	3.14	2.03	1.93	0.41
XLOC_016319	-	-	1.5	0.766	-0.971	0.00275	DOWN	1.43	3.94	0.96	1.07	1.73	0.3
GENE23270.r1	CMC4	Cx9C motif-containing protein 4 [Source:SWISS;Acc:P56277]	10.5	1.78	-2.56	0.00365	DOWN	15.01	5.27	10.96	1.97	2.11	1.39
GENE18593.r1	SCTR	Secretin receptor [Source:SWISS;Acc:P47872]	2.83	1.26	-1.17	0.00395	DOWN	5.14	1.55	2.04	0.94	3.15	0.4
XLOC_011828	-	-	2.64	1.01	-1.38	0.00415	DOWN	3.01	2.57	2.81	2.37	1.14	0.4
GENE06025.r1	ppp1r3cb	Protein phosphatase 1 regulatory subunit 3C-B [Source:SWISS;Acc:Q6P950]	5.15	2.08	-1.31	0.00425	DOWN	6.19	2.75	6.59	2.77	3.09	1.05
GENE18715.r1	COL1A2	Collagen alpha-2(I) chain [Source:SWISS;Acc:O46392]	7.28	1.46	-2.32	0.0043	DOWN	12.31	0.57	10.06	2.24	1.15	0.51
XLOC_001448	-	-	52.5	27.2	-0.951	0.0047	DOWN	68.13	100.35	32.5	45.91	49.85	11.27
GENE15116	AFP	Type-2 ice-structuring protein [Source:SWISS;Acc:Q01758]	6.59	1.29	-2.35	0.0048	DOWN	11.69	1.91	6.33	1.9	0.83	0.8
GENE09206.r1	-	-	5.21	2.66	-0.97	0.00585	DOWN	4.54	11.57	4.16	4.57	3.88	1.07
GENE18863	Ado	2-aminoethanethiol dioxygenase [Source:SWISS;Acc:Q6PDY2]	3.61	1.37	-1.4	0.0059	DOWN	5.25	2.33	3.33	0.89	1.69	1.01
GENE05041.r1	Ap1s3	AP-1 complex subunit sigma-3 [Source:SWISS;Acc:Q7TN05]	2.58	1.02	-1.34	0.0059	DOWN	3.96	2.01	2.09	0.76	1.71	0.73
GENE19177	-	-	4.58	1.02	-2.17	0.00605	DOWN	3.97	1.3	7.65	1.6	0.97	0.5
XLOC_007042	-	-	2.91	0	#NAME?	0.00615	DOWN	2.8	8.53	1.55	0	0	0
GENE22858.r1	Erf	ETS domain-containing transcription factor ERF [Source:SWISS;Acc:P70459]	2.45	1.28	-0.937	0.00645	DOWN	3.51	2.59	1.97	1.23	2.06	0.55
GENE05884	-	-	2.89	0	#NAME?	0.00665	DOWN	1.9	1.14	4.9	0	0	0
XLOC_027305	-	-	3.61	1.79	-1.01	0.0067	DOWN	4.5	5.32	2.92	3.09	4.45	0.38
XLOC_010611	-	-	1.87	0.856	-1.13	0.00715	DOWN	1.83	3.38	1.7	1.44	2.8	0
XLOC_029192	-	-	2.05	0.584	-1.81	0.00715	DOWN	2.36	3.44	1.67	0.52	1.68	0.22
GENE21093	-	-	2.81	0	#NAME?	0.0075	DOWN	3.36	4.59	1.5	0	0	0
XLOC_036217	-	-	1.53	0.847	-0.849	0.0076	DOWN	1.14	3.48	1.41	1.07	1.95	0.36
XLOC_039009	-	-	10	4.96	-1.02	0.0079	DOWN	14.21	13.68	7.17	7.63	8.78	2.4
GENE03465	NKX3-1	Homeobox protein Nkx-3.1 [Source:SWISS;Acc:Q99801]	6.71	3.21	-1.06	0.0086	DOWN	9.86	2.42	7.5	1.96	1.81	3.71
XLOC_019352	-	-	3.88	1.12	-1.79	0.0089	DOWN	2.11	2.51	6.4	1.07	1.51	0.91
GENE11912	Acap2	Arf-GAP with coiled-coil, ANK repeat and PH domain-containing protein 2 [Source:SWISS;Acc:Q5FVC7]	2.26	0	#NAME?	0.00905	DOWN	3.05	3.68	1.31	0	0	0
GENE12838.r1	-	-	1.72	0.924	-0.9	0.0091	DOWN	1.9	3.48	1.18	1.34	2.32	0.27
GENE24080.r1	tmem205	Transmembrane protein 205 [Source:SWISS;Acc:A1L2F6]	6.8	3.45	-0.98	0.0091	DOWN	8.78	2.13	9.35	4.26	1.62	3.66
GENE23933	MPST	3-mercaptopyruvate sulfurtransferase [Source:SWISS;Acc:P25325]	3.1	1.54	-1.01	0.00915	DOWN	4.21	2.06	3.18	1.85	0.83	1.21
XLOC_024185	-	-	1.95	1.01	-0.939	0.0093	DOWN	1.72	3.9	1.77	1.27	2.91	0.27
GENE22434	Foxq1	Forkhead box protein Q1 [Source:SWISS;Acc:O70220]	19.1	7.7	-1.31	0.00935	DOWN	22.61	3.88	28.94	1.95	4.24	10.64
GENE23536.r1	-	-	10.9	1.74	-2.64	0.0101	DOWN	10.56	2.27	17.17	3	1.94	0.83
XLOC_005463	-	-	2240	1150	-0.96	0.0102	DOWN	3165.81	3676.54	1390.98	1818.15	3635.9	80.02
GENE14826.r1	etnppl	Ethanolamine-phosphate phospho-lyase [Source:SWISS;Acc:Q7SY54]	7.68	3.18	-1.27	0.0106	DOWN	6.68	6.19	11.1	2.99	5.23	2.05
XLOC_000381	-	-	2.51	1.32	-0.928	0.0108	DOWN	2.56	4.48	2.35	1.64	2.65	0.6
XLOC_007426	-	-	1.69	0	#NAME?	0.01095	DOWN	0.61	6.94	1.01	0	0	0
XLOC_019642	-	-	2.8	1.6	-0.809	0.01115	DOWN	2.43	7.45	1.95	2.34	2.92	0.79
XLOC_042721	-	-	13.3	6.29	-1.08	0.0117	DOWN	13.12	54.91	1.34	10.73	18.27	0.63
XLOC_019614	-	-	5.03	2.8	-0.846	0.0118	DOWN	6.02	5.44	4.95	5.43	5.65	0.77
GENE02237.r1	AGR3	Anterior gradient protein 3 homolog [Source:SWISS;Acc:Q8TD06]	32.6	11.3	-1.52	0.01205	DOWN	41.51	17.49	36.87	14.59	9.32	9.68
XLOC_039867	LIPO_BUFMA	Lipocalin [Source:SWISS;Acc:Q01584]	12.3	3.11	-1.99	0.01215	DOWN	9.89	5.05	20.91	7.02	3.14	0.85
XLOC_028888	-	-	1.57	0.751	-1.06	0.0125	DOWN	1.52	3.33	1.25	1.11	2.23	0.12
XLOC_029274	-	-	8.31	3.53	-1.23	0.01255	DOWN	2.39	1.33	16.8	8.04	5.12	1.16
GENE04094.r1	LRRC74B	Leucine-rich repeat-containing protein 74B {ECO:0000312|HGNC:HGNC:34301} [Source:SWISS;Acc:Q6ZQY2]	2.37	1.39	-0.772	0.0127	DOWN	2.57	3.12	2.46	1.47	1.5	1.02
GENE01095.r1	ADH1_GADMC	Alcohol dehydrogenase 1 [Source:SWISS;Acc:P26325]	3.26	1.74	-0.906	0.01415	DOWN	3.83	2.92	3.78	3.6	2.51	0.53
GENE12085.r1	Pyroxd2	Pyridine nucleotide-disulfide oxidoreductase domain-containing protein 2 [Source:SWISS;Acc:Q68FT3]	1.96	1.1	-0.839	0.0144	DOWN	2.77	1.44	1.96	2.07	1.14	0.44
GENE00665	-	-	1.48	0	#NAME?	0.0152	DOWN	1.77	2.27	1	0	0	0
XLOC_038525	-	-	2.76	0	#NAME?	0.0152	DOWN	3.39	5.21	1.88	0	0	0
XLOC_038926	-	-	5.93	1.98	-1.58	0.01575	DOWN	8.11	11.97	3.1	0	7.83	0.73
GENE11901	-	-	5.95	2.6	-1.2	0.0161	DOWN	11.1	2.39	5.04	2.98	2.72	1.48
XLOC_042620	-	-	1.5	0.884	-0.764	0.01615	DOWN	1.65	3.53	0.93	1.19	1.5	0.5
XLOC_005518	-	-	4.34	2.37	-0.874	0.0162	DOWN	6.89	4.19	3.1	2.82	4.09	1.45
GENE07238	-	-	9.32	5.06	-0.882	0.01625	DOWN	14.68	3.58	7.52	3.12	3.21	4.36
GENE14559.r1	Lpar6	Lysophosphatidic acid receptor 6 [Source:SWISS;Acc:Q8BMC0]	4.97	2.84	-0.806	0.01655	DOWN	4.16	5.86	6.25	3.74	5.03	1.53
XLOC_035662	-	-	5.3	1.84	-1.53	0.01655	DOWN	2.48	2.78	9.82	0	6	0.71
GENE10694	CL073_MOUSE	Uncharacterized protein C12orf73 homolog [Source:SWISS;Acc:Q8BTC1]	2.9	0	#NAME?	0.0169	DOWN	1.2	0	5.99	0	0	0
XLOC_031055	-	-	3.51	1.97	-0.83	0.01705	DOWN	5.06	4.34	2.58	2.26	3.96	1.08
GENE14477	-	-	2.03	0.866	-1.23	0.0172	DOWN	2.23	4.56	1.14	1.28	1.06	0.19
GENE22874.r1	Kcnq3	Potassium voltage-gated channel subfamily KQT member 3 [Source:SWISS;Acc:Q8K3F6]	5.72	3.32	-0.785	0.01735	DOWN	6.89	7.6	4.6	3.3	4.89	1.4
XLOC_024102	-	-	1.61	0.967	-0.737	0.01765	DOWN	1.86	3.44	1.05	1.22	2.15	0.43
XLOC_006897	-	-	1.99	1.04	-0.934	0.0177	DOWN	2.01	4.09	1.58	1.85	2.58	0.15
GENE06563	hook3	Protein Hook homolog 3 [Source:SWISS;Acc:Q6GQ73]	15	4.81	-1.64	0.01845	DOWN	13.53	4.05	23.97	0	0	8.04
XLOC_027402	-	-	1.92	0.96	-0.999	0.0198	DOWN	2.27	3.86	1.29	1.34	2.97	0.14
GENE01318.r1	MSRA	Mitochondrial peptide methionine sulfoxide reductase [Source:SWISS;Acc:P54149]	6.92	3.58	-0.953	0.02045	DOWN	10.29	7.66	5.36	5.98	5.96	1.34
GENE11050.r1	V-TCR	Viral T-cell receptor beta chain-like T17T-22 [Source:SWISS;Acc:P11364]	11.8	5.7	-1.05	0.0206	DOWN	22.12	1.97	9.57	5.43	7.59	4.24
XLOC_029343	-	-	2.17	1.17	-0.892	0.0207	DOWN	2	3.22	2.54	1.79	2.25	0.45
XLOC_001525	-	-	40.4	22.9	-0.819	0.0209	DOWN	39.04	98.42	28.25	33.54	62.98	5.19
GENE03255.r1	PURP_CHICK	Purpurin [Source:SWISS;Acc:P08938]	1.86	0.818	-1.19	0.0218	DOWN	1.74	3.15	1.84	1.32	1.6	0.22
XLOC_002584	-	-	2.63	1.56	-0.756	0.0219	DOWN	2.61	3.09	2.97	1.89	2.06	0.97
XLOC_016492	-	-	2.3	1.06	-1.11	0.0221	DOWN	2.49	4.53	1.76	2.74	1.55	0.24
GENE09774	CLDN12	Claudin-12 [Source:SWISS;Acc:Q5R9K1]	6.14	3.43	-0.839	0.0224	DOWN	8.73	2.61	6.73	2.43	4.44	2.58
XLOC_021180	COL1A1	Collagen alpha-1(I) chain [Source:SWISS;Acc:P02457]	370	90.8	-2.03	0.0232	DOWN	608.07	31.88	428.3	86.39	69.36	77.11
XLOC_014724	-	-	1.46	0.533	-1.46	0.02345	DOWN	1.45	3.37	1.06	0.47	2.25	0
XLOC_005375	-	-	1.6	0.934	-0.775	0.02435	DOWN	1.31	3.89	1.3	1.19	1.76	0.5
XLOC_036387	-	-	2.7	1.27	-1.09	0.02435	DOWN	2.88	6.29	1.77	1.79	4.55	0
XLOC_029180	-	-	5.6	3.04	-0.881	0.02475	DOWN	5.02	7.73	6.25	0.9	5.41	2.74
GENE11823.r1	Prr5l	Proline-rich protein 5-like [Source:SWISS;Acc:A2AVJ5]	8.28	4.29	-0.949	0.02575	DOWN	10.22	4.87	9.89	4.21	4.48	3.36
XLOC_010252	-	-	4.03	2.09	-0.945	0.0261	DOWN	4.67	6.31	3.42	5.45	3.44	0.34
XLOC_016414	-	-	1.73	0.803	-1.1	0.0268	DOWN	1.88	3.53	1.27	1.29	2.07	0.18
XLOC_027201	-	-	2.38	0.966	-1.3	0.027	DOWN	2.72	3.52	2.11	1.52	2.14	0.33
GENE02661.r1	Grpr	Gastrin-releasing peptide receptor [Source:SWISS;Acc:P52500]	2.1	1.04	-1.01	0.02705	DOWN	1.69	3.25	2.14	1.67	1.61	0.31
XLOC_011658	-	-	1.86	0.875	-1.09	0.02745	DOWN	2.86	2.86	1.03	2.89	0	0.35
XLOC_036089	Akna	AT-hook-containing transcription factor [Source:SWISS;Acc:Q80VW7]	5.08	1.79	-1.51	0.02775	DOWN	5.44	2.12	7.21	1.41	4.04	0.79
GENE17103.r1	Sgsm1	Small G protein signaling modulator 1 [Source:SWISS;Acc:Q8BPQ7]	1.94	1.1	-0.822	0.02785	DOWN	2.3	2.85	1.67	1.18	1.88	0.36
XLOC_038509	-	-	1.45	0.579	-1.32	0.0284	DOWN	1.45	3.77	0.89	0.97	1.18	0.21
XLOC_042684	-	-	3.32	2.05	-0.695	0.0284	DOWN	3.67	5.19	2.95	3.6	3.91	0.76
GENE08350	-	-	6.02	2.77	-1.12	0.0286	DOWN	8.42	1.4	7.53	3.3	1.79	2.38
XLOC_012104	-	-	3.23	1.66	-0.957	0.0297	DOWN	2.79	5.32	3.38	1.4	3.94	0.91
XLOC_043609	-	-	8.86	5.24	-0.758	0.0297	DOWN	9.18	14.42	8.17	7.43	12.35	1.86
XLOC_002949	Brd2	Bromodomain-containing protein 2 [Source:SWISS;Acc:Q6MGA9]	31	12.8	-1.27	0.03005	DOWN	41.83	12.19	37.53	7.79	8.65	15.54
GENE02950	-	-	4.58	1.94	-1.24	0.0302	DOWN	3.84	3.52	6.24	1.03	3.27	1.25
XLOC_038764	-	-	2.11	0.577	-1.87	0.03025	DOWN	1.62	2.16	2.82	0.87	0.7	0.38
XLOC_035039	-	-	1.61	0.963	-0.745	0.0306	DOWN	1.84	3.02	1.22	0.66	2.85	0.41
GENE05328.r1	Cldn5	Claudin-5 [Source:SWISS;Acc:Q9JKD6]	8.91	3.26	-1.45	0.0308	DOWN	15.5	4.42	7.49	4.85	2.77	1.85
GENE06612.r1	RAP2A	Ras-related protein Rap-2a [Source:SWISS;Acc:Q5R988]	11.4	5.3	-1.11	0.0309	DOWN	12.42	3.39	17.34	3.25	2.44	6.44
XLOC_018296	-	-	1.99	0	#NAME?	0.0313	DOWN	1.71	0	3.09	0	0	0
XLOC_002608	-	-	2.76	1.67	-0.724	0.0316	DOWN	3.26	5.55	2.16	2.35	3.41	0.86
GENE03568.r1	SLC14A2	Urea transporter 2 [Source:SWISS;Acc:Q28614]	62.3	11.8	-2.41	0.03185	DOWN	113.98	28.77	49.94	16.89	12.06	6.44
XLOC_021741	-	-	1.72	0.38	-2.18	0.03195	DOWN	2.03	3.83	1.04	0.75	0	0.32
GENE20110	ML1136	Putative threonylcarbamoyl-AMP synthase [Source:SWISS;Acc:P45831]	3.2	1.95	-0.718	0.03245	DOWN	5.18	2.79	2.26	3.02	2.29	0.94
XLOC_030028	THSD7B	Thrombospondin type-1 domain-containing protein 7B [Source:SWISS;Acc:Q9C0I4]	2.36	1.28	-0.883	0.0333	DOWN	2.48	7.16	1.41	2.31	2.42	0.61
XLOC_001205	-	-	1.45	0.69	-1.07	0.0336	DOWN	1.47	3.42	1	0.8	2.09	0.17
GENE20954.r1	Ephx1	Epoxide hydrolase 1 [Source:SWISS;Acc:P07687]	5.29	2.92	-0.857	0.03435	DOWN	6.18	3.2	6.97	4.55	2.36	2.1
XLOC_021442	-	-	3.1	0.989	-1.65	0.03455	DOWN	3.09	9.05	1.56	1.33	1.6	0.59
GENE06547	Klf5	Krueppel-like factor 5 [Source:SWISS;Acc:Q9Z0Z7]	3.81	1.6	-1.25	0.03455	DOWN	6.19	1.86	3.58	0.85	1.03	1.87
GENE09838.r1	ITGA10	Integrin alpha-10 [Source:SWISS;Acc:O75578]	6.27	3.13	-1	0.0346	DOWN	8.57	3.71	6.98	4.32	3.38	1.7
GENE21626.r1	HCAR2	Hydroxycarboxylic acid receptor 2 [Source:SWISS;Acc:Q8TDS4]	7.96	3.84	-1.05	0.03495	DOWN	9.36	3.28	10.61	2.96	3.88	3.54
GENE01511.r1	ENTPD5	Ectonucleoside triphosphate diphosphohydrolase 5 [Source:SWISS;Acc:O75356]	3.96	2.24	-0.818	0.03505	DOWN	5	2.7	4.78	2.45	3.32	1.09
GENE15828.r1	MMP20	Matrix metalloproteinase-20 [Source:SWISS;Acc:O18767]	3.21	1.92	-0.738	0.0366	DOWN	4.38	1.64	3.6	1.47	2.01	1.78
XLOC_007583	-	-	1.51	0.919	-0.712	0.03695	DOWN	1.79	3.8	0.74	0.91	2.42	0.38
XLOC_038969	-	-	6.85	3.54	-0.95	0.0372	DOWN	9.24	10.89	4.7	5.68	7.22	1.36
XLOC_003293	-	-	1.52	0.374	-2.02	0.0377	DOWN	0.62	2.88	2.01	0	0.88	0.31
GENE15194.r1	SH3GL2	Endophilin-A1 [Source:SWISS;Acc:Q8AXV1]	1.86	1.17	-0.673	0.03895	DOWN	2.58	2.58	1.36	1.72	1.89	0.36
GENE10107.r1	Slc6a19	Sodium-dependent neutral amino acid transporter B(0)AT1 [Source:SWISS;Acc:Q2A865]	1.66	1.06	-0.65	0.0393	DOWN	1.54	3.75	1.43	1.9	1.62	0.46
XLOC_009199	-	-	4.36	2.55	-0.774	0.03955	DOWN	5.01	8.53	3.14	3.58	4.9	1.24
XLOC_028146	-	-	1.68	0.759	-1.15	0.04085	DOWN	1.77	2.06	1.82	0.93	2.41	0
GENE06887.r1	bglap	Osteocalcin [Source:SWISS;Acc:P02823]	13.4	4.26	-1.66	0.04105	DOWN	14.39	3.71	19.35	4.31	3.85	3.05
XLOC_019075	-	-	1.8	0.94	-0.94	0.0415	DOWN	1.8	3.66	1.64	2.01	2.39	0.19
GENE01596.r1	gchfr	GTP cyclohydrolase 1 feedback regulatory protein [Source:SWISS;Acc:Q6PBT6]	8.48	4.53	-0.904	0.0419	DOWN	10.16	5.01	10.64	4.27	4.48	3.87
XLOC_016846	-	-	3.91	2.21	-0.819	0.042	DOWN	3.82	9.31	2.76	1.41	6.8	0.91
XLOC_014768	-	-	2.25	1.31	-0.773	0.0425	DOWN	2.49	4.54	1.64	2	1.61	0.85
XLOC_016071	-	-	1.51	0.977	-0.624	0.0428	DOWN	1.77	3.1	1	1.54	2.21	0.32
XLOC_005448	-	-	1.74	1.07	-0.697	0.0429	DOWN	2.87	2.84	0.76	1.78	2.51	0.3
XLOC_023965	-	-	1.51	0.956	-0.66	0.04405	DOWN	1.5	3.44	1.1	1.36	2.63	0.23
GENE18782.r1	Igfbp5	Insulin-like growth factor-binding protein 5 [Source:SWISS;Acc:P24594]	9.57	3.95	-1.28	0.0443	DOWN	12.25	3.9	11.76	3.82	3.69	3.17
XLOC_024803	COL10A1	Collagen alpha-1(X) chain [Source:SWISS;Acc:P08125]	26.9	4.99	-2.43	0.04465	DOWN	42.27	4.1	35.29	5.93	5.07	1.86
XLOC_013983	-	-	1.57	0.636	-1.31	0.04475	DOWN	1.74	3.64	0.99	1.23	0.99	0.26
XLOC_009159	-	-	1.55	0.945	-0.717	0.0454	DOWN	1.99	2.21	1.24	1.6	1.75	0.39
XLOC_029355	COL6A3	Collagen alpha-3(VI) chain [Source:SWISS;Acc:P15989]	17.9	10.1	-0.819	0.0463	DOWN	19.66	3.73	25.07	6.75	5.31	11.88
XLOC_038324	-	-	1.74	0.787	-1.14	0.0466	DOWN	1.57	4.13	1.33	2.33	1.41	0
GENE15737	UBB	Polyubiquitin-B [Source:SWISS;Acc:P0CG60]	38.7	16.5	-1.23	0.0479	DOWN	45.24	7.36	59	6.38	7.2	22.45
XLOC_009186	-	-	1.77	0.865	-1.04	0.04825	DOWN	1.65	2.44	1.94	2.12	1.28	0.23
GENE01366.r1	Gabrr1	Gamma-aminobutyric acid receptor subunit rho-1 [Source:SWISS;Acc:P50572]	2.78	1.65	-0.749	0.0489	DOWN	2.96	5.16	2.35	3.35	2.77	0.27
GENE02687.r1	JAM2	Junctional adhesion molecule B [Source:SWISS;Acc:P57087]	2.81	1.8	-0.643	0.04955	DOWN	3.05	4.7	2.61	2.87	3.19	0.59
GENE06728	Trim16	Tripartite motif-containing protein 16 [Source:SWISS;Acc:Q99PP9]	10.2	5.31	-0.941	0.04965	DOWN	13.26	3.92	13.17	4.39	2.46	5.87
XLOC_001422	-	-	1.27	4.98	1.97	5e-05	UP	1.7	2.38	0.77	11.05	6.78	1.85
GENE10260.r1	Tnni1	Troponin I, slow skeletal muscle [Source:SWISS;Acc:P13413]	4.44	107	4.59	5e-05	UP	6.9	4.84	4.06	7.51	5.6	189.34
GENE10913.r1	myod	Myoblast determination protein 1 homolog [Source:SWISS;Acc:Q6Q2A8]	1.39	7.64	2.46	5e-05	UP	1.79	1.61	1.3	1.94	2.99	9.88
GENE10922.r1	TNNI2	Troponin I, fast skeletal muscle [Source:SWISS;Acc:P48788]	9.51	130	3.77	5e-05	UP	9.15	10.42	12.74	10.43	10.22	223.91
XLOC_007524	-	-	1.63	5.17	1.66	5e-05	UP	1.39	2.37	1.85	9.79	6.26	2.72
XLOC_011741	-	-	1.09	2.99	1.46	5e-05	UP	1.05	2.4	0.84	6.57	4.61	0.97
XLOC_010924	-	-	1.54	20.9	3.76	5e-05	UP	1.54	2.6	1.44	103.02	3.46	0.8
XLOC_014045	-	-	1.13	3.91	1.79	5e-05	UP	0.9	3.27	0.77	7.04	6.19	1.77
XLOC_014655	-	-	2.89	15.8	2.45	5e-05	UP	3.26	2.79	3.12	36.21	22.67	5.12
XLOC_030547	-	-	0	1.85	inf	5e-05	UP	0	0	0	3.11	2.91	0.91
XLOC_033021	-	-	0.675	1.97	1.54	5e-05	UP	0.52	1.59	0.59	3.92	2.49	0.94
GENE05256.r1	-	-	1.58	4.83	1.61	5e-05	UP	1.96	1.99	1.54	5.08	4.93	2.63
XLOC_036052	-	-	1.82	6.94	1.93	5e-05	UP	1.75	3.08	1.7	12.16	6.19	4.06
GENE06743.r1	Apoh	Beta-2-glycoprotein 1 [Source:SWISS;Acc:P26644]	0.888	7.17	3.01	5e-05	UP	0.92	1.82	0.79	1.36	2.09	10.74
XLOC_041145	-	-	3.44	15.7	2.19	5e-05	UP	3.26	2.92	4.45	18.16	28.6	9.34
XLOC_042313	-	-	2.45	7.18	1.55	5e-05	UP	1.76	3.76	2.95	16.36	8.99	2.76
XLOC_042453	-	-	1.04	3.51	1.75	5e-05	UP	1.07	1.85	0.91	6.99	4.96	1.52
GENE18467.r1	-	-	0.582	68.1	6.87	5e-05	UP	0.59	1.46	0.43	2.39	4.82	105.99
XLOC_023391	-	-	0	6.05	inf	0.0001	UP	0	0	0	0	31.67	0
XLOC_011866	-	-	2.69	7.61	1.5	0.00015	UP	2.46	4.91	2.55	8.9	5.62	6.92
GENE17559.r1	slc6a5	Sodium- and chloride-dependent glycine transporter 2 [Source:SWISS;Acc:A7Y2X0]	2.09	36.4	4.12	0.00015	UP	2.08	3.11	2.24	6.48	4.09	59
GENE15388.r1	PLST_CARAU	Plasticin [Source:SWISS;Acc:P31393]	3.04	26.6	3.13	0.00025	UP	3.23	4.51	2.91	20.71	38.31	17.82
XLOC_014390	-	-	1.08	6.06	2.49	0.00025	UP	0.89	1.8	1.17	3.91	2.14	7.26
XLOC_007405	-	-	2.42	5.9	1.29	0.0003	UP	2.14	4.4	2.36	10.02	9.19	2.9
XLOC_026948	-	-	1.15	5.85	2.35	0.00035	UP	0.78	2.25	1.25	14.3	6.85	2.06
XLOC_030993	-	-	3.77	8.72	1.21	0.0004	UP	4.05	4.59	3.89	15.7	11.62	4.56
XLOC_043583	-	-	1.3	4.5	1.8	0.00045	UP	1.24	2.7	1.07	10.5	6.11	1.5
XLOC_005241	-	-	2.71	7.2	1.41	0.0005	UP	3.12	4.86	2.09	9.05	5.76	6.2
GENE07270	-	-	8.83	23.1	1.39	0.0005	UP	11.15	4.9	10.26	48.79	17.73	10.99
XLOC_029230	-	-	1.73	4.4	1.34	0.00055	UP	1.51	4.05	1.4	6.56	3.31	3.49
XLOC_036110	C6	Complement component C6 [Source:SWISS;Acc:Q811M5]	7.18	50.4	2.81	0.00055	UP	9.53	3.9	8.92	7.18	4.37	89.12
XLOC_039064	-	-	1.77	3.81	1.1	0.00055	UP	1.49	3.61	1.66	7.05	4.6	2.07
GENE08674.r1	SOAT1	Sterol O-acyltransferase 1 [Source:SWISS;Acc:P35610]	2.17	5.61	1.37	0.00055	UP	2.41	2.76	2.21	4.91	4.01	5.86
GENE22500.r1	Myl3	Myosin light chain 3 [Source:SWISS;Acc:P16409]	1.3	6.92	2.41	0.0006	UP	1.69	2.33	0.96	4.33	1.85	9.27
XLOC_040374	-	-	2.37	5.46	1.2	0.0006	UP	2.61	4.46	1.86	14.17	7.62	1.28
GENE10069.r1	CRYAA	Alpha-crystallin A chain [Source:SWISS;Acc:P02506]	1.33	13.1	3.3	0.00065	UP	1.19	2.07	1.39	3.41	2.28	19.09
GENE01235.r1	PABPC4	Polyadenylate-binding protein 4 [Source:SWISS;Acc:Q13310]	1.78	26.3	3.89	0.00065	UP	2.38	2.44	1.46	2.29	2.6	44.55
GENE20142.r1	Tnfsf13b	Tumor necrosis factor ligand superfamily member 13B [Source:SWISS;Acc:Q9WU72]	3.64	17.9	2.3	0.00065	UP	4.94	6.66	2.14	5.94	7.31	23.98
GENE16088	kbtbd12	Kelch repeat and BTB domain-containing protein 12 [Source:SWISS;Acc:Q3ZB90]	1.01	2.65	1.4	0.0007	UP	1.42	1.62	0.46	1.85	2.32	2.61
GENE05679	MYL4	Myosin light chain 4 [Source:SWISS;Acc:P12829]	3.73	52.8	3.82	0.0007	UP	4.63	2.61	4.17	29.17	3.02	78.09
XLOC_009152	-	-	3	8.47	1.5	0.00075	UP	2.67	5.06	3.06	17.44	15.73	2.39
XLOC_017682	MYBPC1	Myosin-binding protein C, slow-type [Source:SWISS;Acc:Q00872]	5.95	40.1	2.75	0.00075	UP	7.88	7.11	5.05	18.65	13	52.94
XLOC_040728	-	-	0.988	2.17	1.14	0.00075	UP	0.79	2.87	0.66	4.11	3.6	0.87
XLOC_042492	-	-	1.89	4.64	1.3	0.00075	UP	2.6	4.99	0.57	5.45	10.59	2.12
XLOC_001638	PFB0145c	Uncharacterized protein PFB0145c [Source:SWISS;Acc:O96133]	2.46	5.29	1.1	0.0008	UP	2.18	3.1	2.88	8.14	7.4	3.12
XLOC_001214	-	-	1.93	5.69	1.56	0.00085	UP	1.93	2.23	2.15	12.65	7.46	2.2
GENE16573	Abra	Actin-binding Rho-activating protein [Source:SWISS;Acc:Q8BUZ1]	0.682	2.31	1.76	0.00085	UP	0.62	0.94	0.57	1.42	1.34	2.71
XLOC_018159	-	-	4	8.55	1.1	0.00085	UP	5.93	4.11	3.11	17.39	10.61	4.02
XLOC_002123	STEAP4	Metalloreductase STEAP4 [Source:SWISS;Acc:Q687X5]	8.68	119	3.78	0.0009	UP	10.36	7.11	10.45	12.05	7.44	197.13
XLOC_003603	-	-	0.845	2.01	1.25	0.0009	UP	0.85	2	0.58	4.72	2.64	0.69
XLOC_007678	-	-	3.55	7.59	1.1	0.00095	UP	5.29	4.8	2.33	15.53	12.32	2.7
XLOC_010584	-	-	2.25	5.67	1.33	0.00095	UP	2.88	4.1	1.5	8.49	8.14	3.38
XLOC_026392	xirp1	Xin actin-binding repeat-containing protein 1 [Source:SWISS;Acc:Q5PZ43]	1.81	14	2.95	0.00095	UP	1.61	4.29	1.44	3.52	2.59	20.68
XLOC_035000	-	-	1.09	2.3	1.07	0.00105	UP	0.89	3.12	0.73	4.79	3.94	0.72
GENE21535.r1	act2	Actin, alpha skeletal muscle 2 [Source:SWISS;Acc:P10995]	3.69	28.7	2.96	0.0011	UP	5.43	2.78	3.35	4.19	3.55	49.48
GENE10832.r1	Flnc	Filamin-C [Source:SWISS;Acc:D3ZHA0]	3.13	19.2	2.61	0.0012	UP	3.53	5.17	2.42	4.7	5.09	30.57
XLOC_028831	-	-	1.03	2.34	1.18	0.0012	UP	0.88	2.53	0.81	5.79	3.87	0.47
XLOC_036349	-	-	2.5	5.7	1.19	0.0012	UP	3.31	2.68	2.21	13.22	10.65	1.09
GENE11745.r1	Ndrg4	Protein NDRG4 [Source:SWISS;Acc:Q8BTG7]	0.876	2.07	1.24	0.0013	UP	1.16	0.78	0.76	1.74	1.26	2.03
GENE23295.r1	DHX58	Probable ATP-dependent RNA helicase DHX58 [Source:SWISS;Acc:Q96C10]	11.8	130	3.46	0.00135	UP	11.19	4.85	18.45	9.18	11.57	217.92
XLOC_035277	-	-	2.4	5.64	1.23	0.00135	UP	2.26	4.33	2.5	10.72	7.18	3.18
GENE06830.r1	-	-	1.03	5.24	2.35	0.0014	UP	0.91	2.57	0.77	2.53	2.23	6.73
XLOC_009030	-	-	1.3	4.17	1.68	0.00145	UP	1.12	3.04	1.06	4.6	4.76	3.4
GENE05621.r1	Esm1	Endothelial cell-specific molecule 1 [Source:SWISS;Acc:Q9QYY7]	1.27	4.6	1.86	0.00145	UP	1.27	1.81	1.34	3.84	2.6	5.96
GENE18516.r1	NLRC3	Protein NLRC3 [Source:SWISS;Acc:Q7RTR2]	4.79	26.4	2.46	0.0015	UP	4.27	4.9	6.51	13.62	6.82	37.82
GENE02483.r1	klhl41a	Kelch-like protein 41a [Source:SWISS;Acc:E9QIN8]	1.42	7.73	2.44	0.00155	UP	1.62	2.76	1.02	2.33	2.94	11.38
XLOC_020891	Sult2b1	Sulfotransferase family cytosolic 2B member 1 [Source:SWISS;Acc:O35400]	19.3	110	2.51	0.0017	UP	14.91	6.33	33.28	15.77	15.04	173.85
XLOC_006977	-	-	1.3	3.14	1.27	0.00175	UP	1.59	3.03	0.77	4.48	5.47	1.46
XLOC_016049	-	-	5.35	10.7	0.999	0.0018	UP	6.52	10.84	3.42	19.23	13.77	5.72
XLOC_036448	-	-	0.967	2.13	1.14	0.0018	UP	1.3	1.94	0.53	4.52	2.46	0.99
XLOC_001587	-	-	1.79	5.17	1.53	0.0019	UP	1.51	3.48	1.74	9.79	6.66	2.61
GENE09958.r1	gapdh	Glyceraldehyde-3-phosphate dehydrogenase [Source:SWISS;Acc:P51469]	12.6	563	5.49	0.00205	UP	12.36	2.47	21.25	3.97	61.89	966.69
GENE10226	scnm1	Sodium channel modifier 1 [Source:SWISS;Acc:Q2YDS5]	2.47	6.65	1.43	0.00205	UP	2.13	0.54	4.03	5.42	1.55	7.92
GENE05109.r1	timm8a	Mitochondrial import inner membrane translocase subunit Tim8 A [Source:SWISS;Acc:Q66L32]	2.96	10.9	1.87	0.00205	UP	3.45	1.69	3.87	9.73	3.99	11.68
GENE07929	MYOM1	Myomesin-1 [Source:SWISS;Acc:P52179]	0.703	5.62	3	0.00205	UP	0.89	0.43	0.83	2.39	0.67	8.7
XLOC_007450	-	-	1.03	3.69	1.85	0.0021	UP	0.8	2.2	0.97	9.12	4.52	1.21
XLOC_030633	-	-	0.738	1.85	1.32	0.00215	UP	0.56	1.89	0.6	2.93	2.37	1.13
GENE17735.r1	-	-	2.39	8.53	1.84	0.0022	UP	3.47	2.54	1.98	11.5	11.9	2.36
GENE15207.r1	GPRIN3	G protein-regulated inducer of neurite outgrowth 3 [Source:SWISS;Acc:Q6ZVF9]	4.74	74.9	3.98	0.0023	UP	6.58	3.24	5.44	3.1	9.23	134.64
XLOC_014034	-	-	1.22	3.02	1.31	0.0024	UP	1.44	1.61	1.11	8.15	3.29	0.87
GENE07127.r1	FGFBP1	Fibroblast growth factor-binding protein 1 [Source:SWISS;Acc:Q9MZ06]	2.17	15.1	2.79	0.00245	UP	3.45	2.38	1.65	3.21	3.4	22.98
GENE15244.r1	TPM3	Tropomyosin alpha-3 chain [Source:SWISS;Acc:Q5KR47]	4.23	78.7	4.22	0.0025	UP	5.14	1.9	6.06	12.59	13.06	136.47
GENE06176.r1	PBDC1	Protein PBDC1 [Source:SWISS;Acc:Q9BVG4]	4.05	15.1	1.9	0.0026	UP	4.57	3.65	4.58	1.61	2.39	22.23
XLOC_042147	-	-	2.82	5.72	1.02	0.0026	UP	2.5	5.13	2.75	13	6.55	2.38
XLOC_011740	-	-	1.58	4.6	1.54	0.00265	UP	0.86	3.5	1.74	8.32	7.6	1.96
XLOC_037465	TESK2	Dual specificity testis-specific protein kinase 2 [Source:SWISS;Acc:Q96S53]	1.58	4.56	1.53	0.00265	UP	1.67	2.33	1.71	4.81	3.72	3.51
GENE20721.r1	-	-	1.48	5.79	1.96	0.0027	UP	1.05	1.89	1.62	6.13	5.67	3.94
GENE22065.r1	slc7a6	Y+L amino acid transporter 2 [Source:SWISS;Acc:Q59I64]	1.07	2.64	1.31	0.00275	UP	1.61	1.45	0.57	1.38	1.2	3.26
XLOC_029220	-	-	2.32	4.56	0.973	0.0028	UP	2.18	3.74	2.34	9.29	6.25	1.97
XLOC_011949	-	-	1.56	3.44	1.14	0.0029	UP	1.72	3	1.2	7.29	4.74	1.38
XLOC_014658	-	-	1.39	2.85	1.04	0.00295	UP	1.6	3.24	0.82	6.37	4.25	0.94
XLOC_020005	-	-	2.12	4.09	0.947	0.00325	UP	2.56	3.27	1.74	6.53	5.5	2.41
XLOC_040676	-	-	0.852	1.61	0.923	0.0035	UP	0.87	1.62	0.71	2.07	2.86	0.92
XLOC_001615	-	-	2.21	6.7	1.6	0.0036	UP	2.63	3.81	1.7	9.68	5.33	5.34
XLOC_025279	-	-	0.742	1.55	1.06	0.0036	UP	0.66	1.92	0.53	2	1.42	1.27
GENE19605	ALDOA	Fructose-bisphosphate aldolase A {ECO:0000303|PubMed:23786287} [Source:SWISS;Acc:P86979]	17.2	201	3.55	0.00365	UP	19.57	1.05	25.04	6.14	43.62	304.09
XLOC_028906	-	-	0.723	2.02	1.49	0.00365	UP	0.51	2.48	0.41	5.38	2.75	0.46
GENE24004	NTN1	Netrin-1 [Source:SWISS;Acc:Q2HXW4]	1.1	2.4	1.12	0.00365	UP	1.37	1.26	0.7	3.96	1.38	1.16
TBIG206548.r1	-	-	381	3620	3.25	0.00365	UP	620.7	105.29	341.61	5297.9	2233.04	3122.45
TBIG201423.r1	-	-	1.9	6.77	1.83	0.0037	UP	1.92	2.93	1.98	21.02	3.23	2.35
GENE01589.r1	ACTC_TAKRU	Actin, alpha cardiac [Source:SWISS;Acc:P53480]	2.38	8.35	1.81	0.0037	UP	2.99	1.94	2.91	2.79	2.61	12.55
XLOC_032753	-	-	0.7	2.13	1.6	0.0037	UP	0.58	1.74	0.56	6.51	2.95	0.17
XLOC_011984	-	-	0.64	1.8	1.49	0.00375	UP	0.73	1.54	0.37	0.97	2.6	1.64
XLOC_007005	-	-	2.41	6.1	1.34	0.0038	UP	2.99	4.99	1.45	13.5	8.33	2.28
XLOC_032940	-	-	1.19	2.32	0.957	0.0038	UP	1.5	2.5	0.69	4.7	3.34	0.96
GENE06245.r1	hand2	Heart- and neural crest derivatives-expressed protein 2 [Source:SWISS;Acc:P57102]	1.28	2.77	1.12	0.00385	UP	1.18	2.38	1.15	2.26	2.31	2.65
GENE23013.r1	chmp6	Charged multivesicular body protein 6 [Source:SWISS;Acc:Q503V0]	3.47	8.24	1.25	0.0039	UP	3.68	2.61	4.47	7.44	4	9.04
GENE04125.r1	il1b	Interleukin-1 beta [Source:SWISS;Acc:Q9YGD3]	3.46	30.4	3.13	0.0039	UP	3.91	4.64	3.26	4.86	4.93	48.27
XLOC_016099	-	-	3.79	7.35	0.955	0.00395	UP	4.84	4.7	3.29	14.46	10.44	3.24
GENE13078	sp8b	Transcription factor Sp8 [Source:SWISS;Acc:Q6P0J3]	1.65	3.44	1.06	0.0041	UP	1.94	1.21	1.64	3.8	1.96	2.84
XLOC_040007	Mettl4	Methyltransferase-like protein 4 [Source:SWISS;Acc:Q3U034]	2.68	7.49	1.48	0.00415	UP	2.2	2.51	3.53	4.58	3.08	9.16
XLOC_005312	-	-	1.21	2.37	0.967	0.00425	UP	0.97	2.09	1.3	4.68	3.06	1.12
XLOC_042376	-	-	0.842	1.65	0.973	0.00425	UP	0.93	2.06	0.49	2.79	3.38	0.59
GENE13266	LINGO1	Leucine-rich repeat and immunoglobulin-like domain-containing nogo receptor-interacting protein 1 [Source:SWISS;Acc:Q50L44]	1.63	3.36	1.04	0.0044	UP	1.78	2.72	1.12	4.15	3.32	2.31
GENE11441	Bhlhe41	Class E basic helix-loop-helix protein 41 [Source:SWISS;Acc:Q99PV5]	1.15	2.48	1.11	0.0046	UP	1.29	0.7	1.51	2.84	1.46	2.11
XLOC_023333	PCDHGC3	Protocadherin gamma-C3 [Source:SWISS;Acc:Q5DRA4]	1.1	2.48	1.17	0.0046	UP	0.48	2.19	1.4	2.48	1.5	2.49
XLOC_023341	PCDHGC3	Protocadherin gamma-C3 [Source:SWISS;Acc:Q9UN70]	1.53	4.09	1.42	0.0046	UP	2.32	1.14	1.31	2.31	0.58	5.26
XLOC_002750	C4b	Complement C4-B [Source:SWISS;Acc:P01029]	10.2	58.8	2.53	0.0047	UP	11.95	4.33	13.1	21.98	7.69	84.45
GENE09448.r1	KLF10	Krueppel-like factor 10 [Source:SWISS;Acc:Q13118]	1.63	3.02	0.887	0.00475	UP	2.18	2.16	1.35	4.59	3.95	1.55
GENE11185	DENND4A	C-myc promoter-binding protein [Source:SWISS;Acc:Q7Z401]	0.923	5.14	2.48	0.0048	UP	0.99	0.73	1.04	1.27	0.7	8.12
GENE19888.r1	Ccrn4l	Nocturnin [Source:SWISS;Acc:Q9ET55]	2.27	5.28	1.22	0.0049	UP	2.24	3.01	2.3	4.07	4.35	5.7
GENE23402.r1	MYLPF	Myosin regulatory light chain 2, skeletal muscle isoform type 2 [Source:SWISS;Acc:P02608]	27.1	191	2.82	0.0052	UP	38.44	4.7	35.77	13.52	23.24	334.3
GENE05905.r1	snrpd3	Small nuclear ribonucleoprotein Sm D3 [Source:SWISS;Acc:P62323]	4.52	9.68	1.1	0.00535	UP	5.7	4.1	4.79	8.57	9.59	9.55
XLOC_000586	-	-	2.32	5.62	1.27	0.00545	UP	2.84	3.48	2.27	5.53	4.5	5.04
XLOC_007190	-	-	0.904	3.04	1.75	0.00545	UP	0.71	2.48	0.66	5.72	6.04	0.93
XLOC_013209	hspb1	Heat shock protein beta-1 [Source:SWISS;Acc:O13224]	5.54	46.3	3.06	0.00555	UP	8.17	3.63	6.39	7.25	5.79	76.78
GENE21818.r1	MYH7	Myosin-7 [Source:SWISS;Acc:P12883]	1.36	15.8	3.54	0.0056	UP	1.66	2.24	1.17	8.75	2.27	23.31
XLOC_043652	-	-	1.13	2.56	1.18	0.00565	UP	0.76	2.77	1.04	6.49	4.16	0.49
GENE16143.r1	MYSS_CYPCA	Myosin heavy chain, fast skeletal muscle [Source:SWISS;Acc:Q90339]	1.9	309	7.35	0.0057	UP	2.49	0.9	2.49	2.05	32.39	563.07
GENE21293.r1	GEN1	Flap endonuclease GEN homolog 1 [Source:SWISS;Acc:Q17RS7]	1.38	2.61	0.92	0.00585	UP	1.25	1.44	1.67	3.22	2.79	1.7
XLOC_016545	-	-	0.936	1.87	0.996	0.0059	UP	1.06	2.17	0.57	3.56	4.4	0.35
GENE05941.r1	nodal	Nodal homolog [Source:SWISS;Acc:Q91619]	0.995	2.16	1.12	0.00595	UP	0.88	1.16	1.18	0.71	1.37	2.82
XLOC_019285	-	-	1.05	1.95	0.893	0.00615	UP	1.18	2.1	0.81	3.73	3.62	0.55
GENE08263.r1	ACVR2B	Activin receptor type-2B [Source:SWISS;Acc:Q90670]	1.79	3.53	0.98	0.00615	UP	1.78	1.89	1.97	4.71	3.53	1.77
GENE17160	Aldh1a3	Aldehyde dehydrogenase family 1 member A3 [Source:SWISS;Acc:Q9JHW9]	1.37	3.38	1.31	0.00625	UP	1.84	0.74	1.6	1.48	1.08	4.83
GENE17996.r1	-	-	2.02	6.15	1.61	0.00625	UP	1.59	3.32	2.16	9.96	9.15	2.44
XLOC_042296	-	-	1.05	1.97	0.908	0.0063	UP	0.96	1.89	1.01	3.66	3.16	0.84
XLOC_031836	-	-	58.6	419	2.84	0.0064	UP	36.78	21.01	105.22	114.44	72.83	640.02
XLOC_040729	-	-	1.38	2.59	0.909	0.0064	UP	1.2	2.55	1.35	4.76	4.98	0.87
GENE06295.r1	-	-	4.05	95.9	4.57	0.0065	UP	3.3	3.48	5.94	8.79	3.73	144.39
XLOC_012574	Ccdc114	Coiled-coil domain-containing protein 114 [Source:SWISS;Acc:Q3UX62]	1.83	4.11	1.16	0.00655	UP	1.88	2.82	1.8	8.29	5.06	1.44
GENE01750.r1	Tecta	Alpha-tectorin [Source:SWISS;Acc:O08523]	4.6	9.67	1.07	0.00655	UP	4.14	8.95	3.91	9.1	9.29	8.43
GENE18768.r1	RAMP1	Receptor activity-modifying protein 1 [Source:SWISS;Acc:Q867C0]	1.57	4.22	1.43	0.00655	UP	1.49	1.94	1.79	1.66	1.49	5.85
XLOC_004634	DUSP3	Dual specificity protein phosphatase 3 [Source:SWISS;Acc:Q5RD73]	18	101	2.49	0.0066	UP	20.87	13.84	22.09	19.19	21.33	166.53
XLOC_008811	-	-	1.18	2.28	0.948	0.00675	UP	1.01	1.59	1.37	3.15	4	1.24
GENE10569.r2	-	-	2.16	8.06	1.9	0.0068	UP	2.53	2.79	2.05	3.92	3	11.33
XLOC_039623	-	-	2.87	23.4	3.03	0.0069	UP	4.32	2.71	2.72	4.75	2.55	35.28
XLOC_031222	-	-	1.5	3.02	1.01	0.007	UP	1.53	3.31	1.11	6.48	4.96	0.95
XLOC_042715	-	-	1.44	3.79	1.39	0.00705	UP	0.77	3.2	1.61	11.61	2.8	1.01
XLOC_016836	-	-	0.819	2.3	1.49	0.00715	UP	0.75	2.46	0.44	4.82	4.27	0.62
XLOC_023614	-	-	2.72	8.74	1.68	0.00715	UP	3.02	4.12	2.46	24.65	10.64	1.85
XLOC_011742	-	-	1.13	2.78	1.3	0.00725	UP	0.53	3.51	0.97	7.46	4.29	0.46
XLOC_002776	Upp1	Uridine phosphorylase 1 [Source:SWISS;Acc:P52624]	24.8	114	2.2	0.0073	UP	27.47	10.88	33.84	29.58	23.59	172.22
XLOC_023365	-	-	1.2	2.39	0.992	0.0073	UP	1.31	2.8	0.77	4.63	4.86	0.65
GENE02833.r1	GJB6	Gap junction beta-6 protein [Source:SWISS;Acc:O93533]	1.58	3.92	1.31	0.0073	UP	2.08	2.53	1.27	1.7	2.98	4.93
GENE07165.r1	FGG	Fibrinogen gamma chain [Source:SWISS;Acc:P02679]	1.26	2.72	1.11	0.0079	UP	1.56	3.11	0.53	3.67	5.75	0.45
XLOC_011832	-	-	0.924	2.07	1.16	0.008	UP	0.65	2.55	0.73	1.69	1.08	2.25
XLOC_040832	-	-	1.09	2.39	1.14	0.00805	UP	0.93	2.16	1.03	2.87	3.14	1.75
XLOC_024578	hint3	Histidine triad nucleotide-binding protein 3 [Source:SWISS;Acc:Q28BZ2]	2.74	8.89	1.7	0.0081	UP	3.08	2	3.24	3.15	4.03	11.2
GENE15400.r1	IGFBP6	Insulin-like growth factor-binding protein 6 [Source:SWISS;Acc:Q05718]	1.13	2.45	1.11	0.00815	UP	1.26	2.46	0.76	2.56	2.04	2.13
XLOC_005245	-	-	1.56	2.9	0.89	0.0082	UP	1.81	3.43	0.99	6.3	4.99	0.82
XLOC_007567	-	-	0.806	1.52	0.911	0.00825	UP	0.75	2.34	0.45	2.18	2.23	0.92
GENE21633.r1	TRIM54	Tripartite motif-containing protein 54 [Source:SWISS;Acc:Q58D15]	1.67	9.31	2.48	0.00825	UP	1.7	3.12	1.18	1.61	2.11	15.3
XLOC_034043	RABGEF1	Rab5 GDP/GTP exchange factor [Source:SWISS;Acc:O18973]	10.6	68.6	2.69	0.0083	UP	15.18	4.39	12.24	9.26	9.67	117.2
XLOC_005559	-	-	1.66	3.63	1.13	0.00835	UP	1.92	2.81	1.34	8.8	3.54	1.51
XLOC_009144	-	-	1.22	2.39	0.97	0.00835	UP	1.05	3.84	0.65	3.74	3.95	1.22
XLOC_020248	-	-	3.01	5.29	0.814	0.0084	UP	2.7	6.23	2.64	9.37	9.07	2.23
GENE02821.r1	Popdc2	Popeye domain-containing protein 2 [Source:SWISS;Acc:Q9ES82]	1.17	2.47	1.08	0.0084	UP	1.49	1.47	0.8	2.51	2.18	1.89
GENE22708.r1	NMRK2	Nicotinamide riboside kinase 2 [Source:SWISS;Acc:Q9NPI5]	2.17	14.7	2.76	0.00845	UP	2.94	2.45	2.15	2.46	1.61	24.4
XLOC_003602	-	-	1.78	9.57	2.43	0.0085	UP	3.43	0.78	1.12	11.62	14.79	6.3
XLOC_029725	RDX	Radixin [Source:SWISS;Acc:Q32LP2]	3.22	17.9	2.48	0.0087	UP	4.53	3.17	3.1	2.71	5.25	28.7
GENE19312.r1	Ldb3	LIM domain-binding protein 3 [Source:SWISS;Acc:Q9JKS4]	4.22	17.3	2.04	0.00875	UP	4.69	7.28	3.64	6.52	5.9	24.85
XLOC_042944	klhl41b	Kelch-like protein 41b [Source:SWISS;Acc:F1QEG2]	1.85	8.74	2.24	0.0089	UP	2.14	2.08	1.85	2.43	2.55	14
XLOC_019964	-	-	1.46	2.61	0.835	0.00895	UP	1.26	2.81	1.4	4.76	4.06	1.17
GENE11305.r1	PKM	Pyruvate kinase PKM [Source:SWISS;Acc:P14618]	10.4	205	4.31	0.0091	UP	14.51	1.75	14.68	5.8	22.23	357.96
XLOC_033213	-	-	1.03	2.56	1.31	0.0091	UP	0.63	1.75	1.28	3.9	4.71	1.2
GENE19258.r1	MYBPC2	Myosin-binding protein C, fast-type [Source:SWISS;Acc:P16419]	4.33	35.5	3.04	0.00915	UP	5.67	2.87	5.3	3.22	5.02	60.63
XLOC_021031	-	-	1.96	15.7	3	0.0092	UP	2.2	2.62	2	2.72	3.36	24.9
XLOC_025541	-	-	2.53	5.48	1.11	0.0092	UP	2.17	6.44	1.9	3.01	5.12	5.82
XLOC_042640	-	-	0.996	1.95	0.967	0.00925	UP	0.69	2.2	0.99	2.83	2.39	1.31
GENE21484.r1	Capn3	Calpain-3 [Source:SWISS;Acc:Q64691]	2.6	15	2.53	0.0093	UP	2.47	2.57	3.37	4.78	3.57	23.21
GENE11510.r1	-	-	3.6	7.17	0.993	0.00935	UP	4.85	3.61	3.08	13.35	8.26	2.02
XLOC_016607	-	-	1.94	5.59	1.53	0.0094	UP	2	3.65	1.62	6.87	4.4	4.88
GENE22895.r1	Fam134b	Protein FAM134B [Source:SWISS;Acc:Q8VE91]	2.31	20.3	3.13	0.00945	UP	2.11	4.5	1.89	3.12	3.51	34
GENE13688.r1	CKM	Creatine kinase M-type [Source:SWISS;Acc:P06732]	16.7	121	2.86	0.0095	UP	20.77	3.29	25.13	10.39	14.67	201.11
XLOC_019878	-	-	0.884	1.57	0.829	0.0095	UP	0.82	1.77	0.77	2.15	3.01	0.78
XLOC_022117	-	-	0.785	1.76	1.16	0.0095	UP	0.69	1.5	0.82	2.57	4.06	0.48
GENE15189.r1	ACTN3	Alpha-actinin-3 [Source:SWISS;Acc:Q0III9]	7.45	104	3.8	0.0096	UP	11.34	2.03	9.61	5.32	11.34	186.65
XLOC_014440	-	-	5.66	20.7	1.87	0.0096	UP	4.88	14.84	4.04	59.88	21.35	4.92
XLOC_027315	-	-	0.581	1.59	1.45	0.0096	UP	0.31	1.97	0.41	2.18	3.66	0.62
GENE11735.r1	ANPEP	Aminopeptidase N [Source:SWISS;Acc:P15541]	4.22	20.6	2.29	0.00965	UP	6.2	3.32	3.9	8.78	3.58	29.45
XLOC_018274	-	-	1.18	3.26	1.47	0.00975	UP	0.62	2.05	1.51	2.19	1.47	3.79
XLOC_036436	-	-	1.65	3.35	1.02	0.00975	UP	1.9	2.55	1.42	8.25	5.61	0.66
GENE00116.r1	sbk1	Serine/threonine-protein kinase SBK1 [Source:SWISS;Acc:Q90ZY4]	1.18	2.44	1.05	0.0098	UP	1.04	1.99	1.13	3.06	2.54	1.64
GENE01439.r1	six1b	Homeobox protein six1b [Source:SWISS;Acc:Q6NZ04]	1.53	8.5	2.47	0.0099	UP	2.18	1.43	1.51	2.3	2.15	14.94
XLOC_040358	-	-	1.39	3.69	1.41	0.01	UP	1.11	2.94	1.3	2.67	2.12	4.07
XLOC_001871	hint3	Histidine triad nucleotide-binding protein 3 [Source:SWISS;Acc:Q28BZ2]	3.96	19.9	2.33	0.01015	UP	3.98	4.64	4.5	9.49	5.99	27.84
XLOC_035122	-	-	0.514	2	1.96	0.0102	UP	0.24	1.39	0.51	2.25	4.52	0.96
GENE13435	-	-	1.35	2.98	1.14	0.0104	UP	1.8	1.37	1.02	4.56	0.39	2.6
XLOC_013283	CDA	Cytidine deaminase [Source:SWISS;Acc:P32320]	4.53	23.8	2.39	0.0104	UP	5.56	7.96	3.38	7.73	9	32.95
GENE10696.r1	Pnpla2	Patatin-like phospholipase domain-containing protein 2 [Source:SWISS;Acc:P0C548]	1.67	3.08	0.885	0.01045	UP	1.59	3.18	1.37	3.44	2.64	2.54
XLOC_009039	-	-	2.33	4.18	0.841	0.01045	UP	2.41	3.36	2.31	8.68	5.05	1.95
GENE01455.r1	-	-	4.77	10.9	1.19	0.01045	UP	5.16	6.34	5.01	11.73	6.19	10.72
XLOC_014099	-	-	0.978	1.83	0.907	0.0105	UP	0.98	1.83	0.84	2.41	2.65	1.2
GENE17546.r1	Csrp3	Cysteine and glycine-rich protein 3 [Source:SWISS;Acc:P50462]	3.27	5.89	0.85	0.01065	UP	4.08	5.52	2.17	5.93	4.51	5.76
XLOC_004625	CALD1	Caldesmon [Source:SWISS;Acc:Q05682]	10.6	57.2	2.43	0.01075	UP	15.64	6.34	11.98	10.66	16.55	101.4
XLOC_007168	-	-	0.7	2.25	1.68	0.01075	UP	0.51	3.08	0.14	4.82	4.37	0.52
GENE00582.r1	EBP	3-beta-hydroxysteroid-Delta(8),Delta(7)-isomerase [Source:SWISS;Acc:Q15125]	2.42	12.4	2.36	0.01105	UP	3.24	2.2	2.42	3.13	2.69	18.04
GENE14014.r1	IL13RA2	Interleukin-13 receptor subunit alpha-2 [Source:SWISS;Acc:Q14627]	4.23	30.3	2.84	0.01105	UP	3.53	2.95	6.22	5.45	3.47	45.95
XLOC_013522	Lrrc38	Leucine-rich repeat-containing protein 38 [Source:SWISS;Acc:A2VDH3]	1.66	3.89	1.23	0.01105	UP	1.81	3.23	1.17	3.44	3.07	4.34
XLOC_016940	-	-	2.32	4.97	1.1	0.01115	UP	2.47	3.43	2.2	12.94	8.32	0.75
GENE09284.r1	RNF14	E3 ubiquitin-protein ligase RNF14 [Source:SWISS;Acc:Q9UBS8]	1.53	3.11	1.03	0.0113	UP	1.74	1.4	1.63	1.82	1.75	3.68
GENE12607.r1	SPCC663.09c	Uncharacterized oxidoreductase C663.09c [Source:SWISS;Acc:Q7Z9I2]	1.4	2.54	0.865	0.0114	UP	1	1.6	1.95	3.02	2.22	2.05
XLOC_003604	-	-	1.53	2.65	0.793	0.0115	UP	1.26	3.53	1.3	3.86	4.38	1.44
XLOC_002846	-	-	1.56	41.1	4.72	0.0115	UP	1.57	3.08	1.36	2.25	3.15	71.93
XLOC_009149	-	-	0.965	1.93	1	0.0115	UP	0.83	2	0.87	3.26	3.71	0.75
XLOC_029080	-	-	1.23	2.11	0.781	0.01155	UP	1.27	2.49	0.96	3.72	3.01	1.06
GENE22936.r1	Sft2d3	Vesicle transport protein SFT2C [Source:SWISS;Acc:Q9CSV6]	2.39	6.22	1.38	0.0118	UP	2.91	1.17	3.06	5.49	3.73	5.83
XLOC_019967	-	-	0.955	1.9	0.989	0.01185	UP	0.96	2.82	0.47	2.95	3.46	0.88
XLOC_023366	-	-	1.2	2.15	0.842	0.01185	UP	0.95	2.5	1.15	4.23	3.24	0.89
XLOC_011647	RNF175	RING finger protein 175 [Source:SWISS;Acc:Q8N4F7]	3.41	9.42	1.47	0.012	UP	3.74	3.51	4.11	4.22	3.01	12.86
GENE24105.r1	Tnnt3	Troponin T, fast skeletal muscle [Source:SWISS;Acc:Q8MKI3]	2.48	13.9	2.49	0.01205	UP	3.13	3.58	2.36	7.5	3.45	22.13
XLOC_027644	stard3	StAR-related lipid transfer protein 3 [Source:SWISS;Acc:Q9DFS4]	11.9	45.4	1.94	0.01215	UP	12	9.14	15.58	10.35	9.16	71.84
XLOC_023862	-	-	0.685	1.53	1.16	0.01225	UP	0.35	2.55	0.42	2.78	1.12	1.05
GENE15016.r1	TXN	Thioredoxin [Source:SWISS;Acc:P29451]	19.8	66	1.73	0.0123	UP	26.77	8.72	22.64	18.56	25.87	90.76
XLOC_039028	-	-	0.846	1.77	1.06	0.0123	UP	0.69	2.06	0.69	4.88	2.22	0.39
XLOC_018104	-	-	1.15	2	0.799	0.01235	UP	1.02	2.99	0.81	3.73	3.64	0.72
XLOC_014535	-	-	0.799	1.54	0.947	0.01255	UP	0.7	2.5	0.42	2.91	2.86	0.53
GENE21998.r1	Pgm1	Phosphoglucomutase-1 [Source:SWISS;Acc:Q9D0F9]	2.27	6.57	1.53	0.01255	UP	2.59	3.61	2.06	4.09	5.03	7.75
XLOC_038847	-	-	2.22	4.31	0.956	0.01255	UP	2.97	4.35	1.27	4.91	8.64	2.37
XLOC_040976	-	-	1.66	2.87	0.795	0.01255	UP	1.75	2.69	1.51	6.12	4.12	1.1
XLOC_010203	-	-	0.615	1.67	1.44	0.0127	UP	0.42	1.75	0.48	3.39	2.9	0.54
GENE01658.r1	-	-	2.94	6.88	1.23	0.0127	UP	3.16	3.27	3.24	3.37	4.81	8.08
XLOC_028978	-	-	1.69	3.55	1.07	0.0128	UP	0.95	3.02	2.1	7.92	6.62	0.79
XLOC_036747	-	-	1.64	3.03	0.886	0.0128	UP	1.58	3.75	1.23	5.79	5.14	1.15
GENE16269	-	-	1.73	7.09	2.03	0.01285	UP	2.05	0.92	2.03	11.7	9.41	2.2
XLOC_011869	-	-	6.97	18.5	1.41	0.0129	UP	2.47	37.77	1.01	53.74	14.66	5.64
GENE14422.r1	Mis18a	Protein Mis18-alpha [Source:SWISS;Acc:B2RZC4]	2.26	4.14	0.871	0.01295	UP	2.81	1.79	2.6	3.68	3.69	3.6
XLOC_029884	-	-	0.862	1.7	0.983	0.013	UP	0.88	2.88	0.43	3.79	2.85	0.51
XLOC_011973	-	-	1.38	3.68	1.41	0.01305	UP	1.62	2.01	1.21	12.18	2.45	0.76
XLOC_011831	-	-	2.2	6.45	1.55	0.01315	UP	2.12	4.82	1.72	5.42	5.05	6.48
GENE20215.r1	IL12B	Interleukin-12 subunit beta [Source:SWISS;Acc:Q91ZK7]	1.63	3.16	0.952	0.01315	UP	1.69	3.22	1.35	1.83	2.47	3.71
GENE05962	hsp30	Heat shock protein 30 [Source:SWISS;Acc:P42931]	0.522	2.08	1.99	0.01315	UP	0.68	0.35	0.58	0.41	0.99	3.1
XLOC_014684	-	-	2.96	6.08	1.04	0.0134	UP	3.12	3.05	3.29	8.67	6.95	4.28
GENE18193	TNNT2	Troponin T, cardiac muscle isoforms [Source:SWISS;Acc:P02642]	1.78	3.21	0.85	0.0134	UP	2.25	2.15	1.33	3.57	2.41	2.15
GENE17945.r1	PFKFB3	6-phosphofructo-2-kinase/fructose-2,6-bisphosphatase 3 [Source:SWISS;Acc:Q16875]	4.74	26.5	2.48	0.01345	UP	3.93	3.37	7.22	7.12	4.58	42.14
XLOC_029681	-	-	2.77	4.99	0.847	0.01345	UP	2.73	2.54	3.17	7.21	5.58	2.3
GENE23248.r1	Ramp1	Receptor activity-modifying protein 1 [Source:SWISS;Acc:Q9JJ74]	1.9	6.74	1.82	0.0136	UP	2.05	3.05	1.82	2.83	2.93	8.83
XLOC_010642	-	-	0.986	1.67	0.762	0.01365	UP	0.9	2.35	0.74	3.04	3	0.64
XLOC_023340	PCDHGA1	Protocadherin gamma-A1 [Source:SWISS;Acc:Q5DRC2]	1.37	3.06	1.16	0.01375	UP	1.92	1.22	1.21	0.89	1.08	4.02
GENE19604.r1	PRSS48	Serine protease 48 [Source:SWISS;Acc:Q7RTY5]	3.16	17.6	2.48	0.0139	UP	4.19	5.01	2.36	8.02	7.3	22.57
XLOC_029132	-	-	5.28	36.7	2.8	0.01395	UP	9.66	6.43	2.31	27.93	3.61	45.15
GENE02829.r1	n6amt2	N(6)-adenine-specific DNA methyltransferase 2 [Source:SWISS;Acc:Q6GN98]	1.59	3.04	0.936	0.014	UP	1.17	2.49	1.85	2.33	3.43	2.58
GENE08675.r1	COL11A2	Collagen alpha-2(XI) chain [Source:SWISS;Acc:Q32S24]	0.972	3.69	1.92	0.014	UP	1.16	1.33	0.92	2.23	0.92	5.26
GENE04954.r1	Sln	Sarcolipin [Source:SWISS;Acc:Q6SLE7]	1.69	3.84	1.18	0.0142	UP	1.79	2.99	1.59	5.7	2.75	2.89
XLOC_018722	fyna	Tyrosine-protein kinase fyna [Source:SWISS;Acc:Q6EWH2]	5.07	16.2	1.67	0.0143	UP	6.86	6.84	4.53	7.84	7.78	21.88
XLOC_032983	-	-	1.82	3.36	0.881	0.01435	UP	1.63	4.38	1.4	7.22	4.66	1.31
XLOC_037497	-	-	10	17.4	0.792	0.01445	UP	12.55	5.73	9.97	22.93	13.97	12.08
XLOC_030933	-	-	0.817	1.55	0.922	0.0145	UP	0.74	1.96	0.62	2.29	2.77	0.77
XLOC_003780	-	-	3.25	9.99	1.62	0.01455	UP	1.61	2.73	5.26	8.15	21.55	6.16
GENE02846.r1	IL1R2	Interleukin-1 receptor type 2 [Source:SWISS;Acc:P27930]	2.49	6.58	1.4	0.01475	UP	2.23	3.97	2.9	2.62	4.33	8.93
XLOC_024092	-	-	2.98	5.79	0.96	0.01495	UP	3.72	3.22	2.8	10.2	10.05	2.43
XLOC_004302	ldha	L-lactate dehydrogenase A chain [Source:SWISS;Acc:O13277]	9.4	60.9	2.69	0.015	UP	9.55	5.76	12.75	9.31	8.96	92.39
XLOC_043182	-	-	3.89	9.06	1.22	0.015	UP	7.06	8.46	0.94	1.19	5.8	12.14
GENE13780.r1	TNNC1	Troponin C, slow skeletal and cardiac muscles [Source:SWISS;Acc:P05936]	1.26	31.2	4.63	0.0152	UP	1.62	2.08	1.12	4.75	4.48	51.88
GENE15441.r1	PFKM	ATP-dependent 6-phosphofructokinase, muscle type {ECO:0000255|HAMAP-Rule:MF_03184} [Source:SWISS;Acc:Q0IIG5]	2.28	41.3	4.18	0.01525	UP	2.51	2.22	2.67	1.83	4.42	69.7
XLOC_025439	-	-	1.6	2.74	0.774	0.0153	UP	1.45	3.45	1.35	4.64	3.8	1.49
GENE22207	-	-	1.52	64.8	5.41	0.0154	UP	2.09	0.6	1.73	7.03	5.56	98.98
GENE23276.r1	ccdc43	Coiled-coil domain-containing protein 43 [Source:SWISS;Acc:Q6PFL6]	2.95	8.25	1.48	0.0154	UP	2.87	3.17	4.17	6.52	3.98	10.42
XLOC_004356	Snrk	SNF-related serine/threonine-protein kinase [Source:SWISS;Acc:Q8VDU5]	9.08	34.3	1.92	0.0157	UP	7.78	4.53	15.19	8.49	7.4	52.52
XLOC_041646	KLHL30	Kelch-like protein 30 [Source:SWISS;Acc:Q0D2K2]	0.957	6.76	2.82	0.0157	UP	1.1	1.52	0.69	1.68	1.57	10.07
XLOC_030311	NEB	Nebulin [Source:SWISS;Acc:P20929]	5.44	46.4	3.09	0.01575	UP	8.6	0.76	6.54	7.44	7.84	73.61
GENE12905.r1	med10	Mediator of RNA polymerase II transcription subunit 10 [Source:SWISS;Acc:Q0VIA1]	4.21	9.73	1.21	0.0158	UP	6.02	4.01	3.8	7.89	4.14	11.03
GENE16469.r1	hig	Locomotion-related protein Hikaru genki [Source:SWISS;Acc:Q09101]	4.66	10.1	1.12	0.01585	UP	6.03	2.62	5.23	8.47	3.23	11.41
GENE22012.r1	PRDX1	Peroxiredoxin-1 [Source:SWISS;Acc:P0CB50]	3.78	19	2.33	0.01585	UP	3.74	2.79	5.12	3.61	5.36	28.34
GENE14546.r1	-	-	1.27	2.75	1.12	0.0159	UP	0.9	3.08	1.38	1.76	1.88	3.15
XLOC_005682	-	-	1.45	8.31	2.52	0.016	UP	0	6.33	1.14	21.3	11.29	2.14
GENE20524.r1	Fhl1	Four and a half LIM domains protein 1 [Source:SWISS;Acc:Q9WUH4]	10.6	74	2.8	0.01605	UP	11.32	7.15	14.06	14.7	9.41	124.17
GENE16113.r1	Slc6a13	Sodium- and chloride-dependent GABA transporter 2 [Source:SWISS;Acc:P31646]	11	58.7	2.42	0.01615	UP	9.05	4.32	16.29	15.77	15.66	76.97
GENE05568.r1	-	-	2.95	5.02	0.766	0.01615	UP	2.65	5	2.85	7.22	6.35	2.63
XLOC_000598	TNC	Troponin C, skeletal muscle [Source:SWISS;Acc:P81660]	10.6	69.8	2.72	0.01625	UP	13.97	5.81	14.8	4.93	14.29	119.69
XLOC_021705	-	-	2.59	5.4	1.06	0.01625	UP	2.27	7.12	1.71	10.49	9.68	1.84
XLOC_021332	-	-	1.73	3	0.795	0.01635	UP	1.74	4.19	1.16	6.42	4.46	1.09
XLOC_021623	-	-	0.818	1.56	0.932	0.01635	UP	0.61	2.96	0.38	2.88	2.71	0.61
XLOC_003398	-	-	1.01	1.88	0.906	0.0165	UP	1.02	2.67	0.59	3.18	3.62	0.74
GENE01659.r1	actc1	Actin, alpha cardiac muscle 1 {ECO:0000250|UniProtKB:P04751, ECO:0000312|EMBL:AAH62494.1} [Source:SWISS;Acc:Q6P640]	10.4	81.4	2.97	0.0165	UP	14.41	4.44	12.61	13.04	21.5	123.2
XLOC_019918	-	-	0.935	1.94	1.06	0.0166	UP	0.72	2.78	0.62	2.74	2.37	1.34
XLOC_014659	-	-	2.06	4.06	0.978	0.01665	UP	2.23	3.94	1.62	13.2	5.11	0.22
XLOC_016390	-	-	1.37	2.3	0.746	0.0167	UP	1.33	3.12	1.03	3.83	2.8	1.38
GENE14072.r1	PYGM	Glycogen phosphorylase, muscle form [Source:SWISS;Acc:P11217]	2.02	51	4.66	0.0168	UP	3.23	1.7	1.66	1.12	8.98	84.99
XLOC_004452	-	-	2.59	6.28	1.27	0.017	UP	2.2	9.26	1.34	5.97	6.51	5.57
XLOC_009209	-	-	1.33	2.2	0.73	0.01705	UP	1.2	2.96	1.08	3.15	3.7	1.2
XLOC_017262	-	-	2.04	3.56	0.804	0.01705	UP	1.53	3.02	2.69	3.88	4.23	2.81
GENE06713.r1	tdrd7b	Tudor domain-containing protein 7B [Source:SWISS;Acc:E7FDW8]	2.14	9.71	2.18	0.01715	UP	3	2.1	1.93	2.82	2.72	13.65
XLOC_040373	-	-	2.35	4.12	0.813	0.01715	UP	2.69	4.1	1.86	6.79	5.66	2.32
XLOC_023494	-	-	0.945	1.73	0.87	0.0172	UP	0.74	2.43	0.75	1.99	2.23	1.31
XLOC_029017	-	-	1.04	1.83	0.815	0.0172	UP	0.89	2.27	0.9	4.01	2.52	0.69
XLOC_023897	-	-	2.88	4.88	0.762	0.0174	UP	3.34	5.2	2.18	9.27	8.17	1.9
GENE06089.r1	C7	Complement component C7 [Source:SWISS;Acc:Q9TUQ3]	0.558	6.84	3.62	0.01745	UP	0.3	0.84	0.68	1.33	0.83	11.52
XLOC_042690	-	-	0.751	1.89	1.33	0.01755	UP	0.79	1.51	0.58	3.56	3.48	0.65
XLOC_019539	-	-	1.03	1.94	0.924	0.0176	UP	1.15	1.96	0.78	4.06	3.15	0.66
GENE08252.r1	Tnfrsf11b	Tumor necrosis factor receptor superfamily member 11B [Source:SWISS;Acc:O08727]	2.65	6.21	1.23	0.0176	UP	3.29	2.93	2.65	4.48	3.94	6.94
GENE14048.r1	ZDHHC2	Palmitoyltransferase ZDHHC2 [Source:SWISS;Acc:Q9UIJ5]	4.35	10.2	1.23	0.0177	UP	5.99	5.66	3.48	10.05	6.21	10.23
GENE05641	CR032_ANOFI	UPF0729 protein C18orf32 homolog [Source:SWISS;Acc:C3KHG1]	35.9	78	1.12	0.01775	UP	47.82	10.06	41.73	22.52	22.67	103.33
GENE20483	Dlg1	Disks large homolog 1 [Source:SWISS;Acc:Q62696]	6.85	13.6	0.992	0.01785	UP	9.27	1.53	8.89	9.91	2.31	18.04
XLOC_028750	-	-	1.5	4.54	1.6	0.0179	UP	1.73	1.98	1.41	7.44	5.95	2.65
XLOC_019528	-	-	0.953	1.66	0.798	0.018	UP	1.08	2.18	0.59	2.62	3.59	0.59
XLOC_014714	-	-	0.876	1.6	0.867	0.01805	UP	1.06	2.3	0.39	1.72	2.6	1.09
XLOC_040990	-	-	1.96	3.75	0.935	0.01805	UP	1.73	3.35	1.99	4.06	3.74	3.24
GENE08155.r1	GGH	Gamma-glutamyl hydrolase [Source:SWISS;Acc:A7YWG4]	4.84	9.13	0.915	0.0182	UP	4.78	2.73	6.58	14.53	8.75	4.84
XLOC_019485	-	-	1.11	2.29	1.04	0.01825	UP	1.72	1.87	0.68	6.15	3.56	0.37
XLOC_018248	-	-	1.64	2.81	0.779	0.0183	UP	1.89	3.44	1.09	4.68	4.08	1.5
XLOC_036240	-	-	1.82	3.06	0.751	0.0183	UP	1.3	2.94	2.14	5.26	5.27	1.33
GENE22579.r1	SOM MAM and LDL-receptor 2 {ECO:0000303|PubMed:23765379}	MAM and LDL-receptor class A domain-containing protein 2 [Source:SWISS;Acc:B3EWZ6]	0.625	2.03	1.7	0.0184	UP	0.67	1.1	0.44	0.73	0.93	2.74
XLOC_031026	-	-	1.23	2.65	1.11	0.0184	UP	0.97	2.55	1.18	5.15	2.76	1.47
XLOC_007525	-	-	2.44	4.16	0.77	0.0187	UP	2.47	3.74	2.37	4.1	6.61	3.01
GENE13501.r1	tomm40	Mitochondrial import receptor subunit TOM40 homolog [Source:SWISS;Acc:Q6P825]	3.51	8.71	1.31	0.0187	UP	3.94	2.14	4.59	11.85	5.1	7.6
XLOC_027239	-	-	2.13	6.01	1.5	0.0189	UP	1.54	5.84	1.67	17.54	5.6	1.57
GENE05117.r1	-	-	0.989	1.85	0.9	0.0191	UP	0.9	2.46	0.77	3.38	3.31	0.68
XLOC_014765	-	-	2.63	4.85	0.885	0.01915	UP	1.83	5.24	2.79	6.04	8.2	2.94
GENE16913	-	-	1.79	3.11	0.795	0.0192	UP	1.99	2.24	1.69	3.71	4	1.61
XLOC_009010	-	-	1.52	3.18	1.07	0.01935	UP	1.26	3.45	1.31	9.49	5.6	0
XLOC_036761	-	-	1.37	2.6	0.922	0.0194	UP	1.63	3.16	0.78	5.97	4.12	0.73
XLOC_020361	-	-	4.48	11	1.3	0.01955	UP	7.18	5.04	3.27	6.17	6.64	13.31
GENE19578.r1	atp2a1	Sarcoplasmic/endoplasmic reticulum calcium ATPase 1 [Source:SWISS;Acc:P70083]	31.4	309	3.3	0.01965	UP	48.47	4.17	41.79	9.37	19.01	545.41
XLOC_021620	-	-	1.82	3.32	0.866	0.01975	UP	1.62	3.88	1.57	5.17	5.66	1.64
XLOC_039154	-	-	0.898	3.08	1.78	0.01995	UP	0.76	2.1	0.74	8.46	4.66	0.46
GENE12346.r1	MKKS	McKusick-Kaufman/Bardet-Biedl syndromes putative chaperonin [Source:SWISS;Acc:Q9NPJ1]	1.41	2.43	0.788	0.02005	UP	1.57	2.11	1.19	3.22	4.42	1.05
XLOC_014098	-	-	0.94	1.71	0.867	0.0202	UP	1.03	1.61	0.8	2.26	1.93	1.28
GENE16698.r1	Ddx28	Probable ATP-dependent RNA helicase DDX28 [Source:SWISS;Acc:Q9CWT6]	1.37	2.62	0.937	0.0203	UP	1.72	2.77	0.94	3.27	3.5	1.3
GENE21568.r1	Tlr5	Toll-like receptor 5 [Source:SWISS;Acc:Q9JLF7]	2.38	4.89	1.04	0.0206	UP	3.14	1.49	2.59	2.59	2.25	6.19
XLOC_042341	-	-	2.54	4.6	0.859	0.02065	UP	2.37	5.51	2.06	9.63	6.2	1.93
GENE01401	DNAJC30	DnaJ homolog subfamily C member 30 [Source:SWISS;Acc:Q96LL9]	1.67	2.94	0.817	0.02075	UP	2.02	1.44	1.7	3.82	2.31	2.01
GENE03031	taar13c	Trace amine-associated receptor 13c {ECO:0000312|ZFIN:ZDB-GENE-041014-60} [Source:SWISS;Acc:Q5QNP2]	1.55	3.2	1.05	0.0208	UP	0.97	2.83	1.33	4.91	2.04	2.18
XLOC_034024	-	-	1.88	3.11	0.723	0.0208	UP	2.09	3.56	1.63	5.06	5.47	1.66
GENE10347.r1	CNR2	Cannabinoid receptor 2 [Source:SWISS;Acc:P34972]	1.86	3.46	0.895	0.02085	UP	1.82	2.5	1.44	4.55	3.42	1.87
XLOC_029244	-	-	1.49	3.81	1.36	0.0209	UP	0.93	3.4	1.51	10.79	7.35	0
GENE15041	CXCL8	Interleukin-8 [Source:SWISS;Acc:P08317]	1.47	8.66	2.56	0.02105	UP	0.38	1.12	2.65	6.21	2.54	10.53
GENE23193	SNRNP25	U11/U12 small nuclear ribonucleoprotein 25 kDa protein [Source:SWISS;Acc:Q9BV90]	2.37	5.17	1.13	0.0211	UP	2.64	2.22	2.69	0.68	3.83	7
XLOC_011694	-	-	0.745	1.57	1.07	0.0212	UP	0.66	1.12	0.81	1.43	2.88	1.06
XLOC_043288	-	-	1.29	2.2	0.765	0.0212	UP	1.54	2.05	0.72	2.27	2.26	1.52
XLOC_027205	-	-	1.5	2.51	0.74	0.02125	UP	1.94	2.45	1.09	3.28	3.27	1.75
GENE03172.r1	Myl2	Myosin regulatory light chain 2, ventricular/cardiac muscle isoform [Source:SWISS;Acc:P51667]	1.52	17.7	3.55	0.02125	UP	1.43	2.58	1.68	11.32	2.86	25.56
GENE16675.r1	CCDC151	Coiled-coil domain-containing protein 151 [Source:SWISS;Acc:A7MBH5]	2.13	5.99	1.49	0.02135	UP	2.32	4.3	1.7	3.94	4.48	6.35
XLOC_010407	-	-	0.532	1.47	1.47	0.0215	UP	0.28	1.94	0.34	1.47	2.37	1.05
XLOC_027438	-	-	2.13	3.53	0.725	0.0216	UP	2.62	4.17	1.4	6.21	5.3	1.72
GENE02003.r1	TNFAIP2	Tumor necrosis factor alpha-induced protein 2 [Source:SWISS;Acc:Q03169]	7.89	45.7	2.53	0.0217	UP	7.16	3.25	13.09	8.05	5.82	77.58
GENE19478.r1	Nrap	Nebulin-related-anchoring protein [Source:SWISS;Acc:Q80XB4]	1.2	6.01	2.32	0.0217	UP	1.17	1.62	1.35	1.47	1.47	9.42
GENE02379.r1	tmem198	Transmembrane protein 198 [Source:SWISS;Acc:Q6DFQ7]	1.38	2.41	0.812	0.0217	UP	1.52	3.34	0.92	2.87	3.45	1.46
GENE02203	Obscn	Obscurin [Source:SWISS;Acc:A2AAJ9]	0.879	2.52	1.52	0.0219	UP	0.81	1.6	0.77	1.55	1.15	3.13
XLOC_009910	Ryr1	Ryanodine receptor 1 [Source:SWISS;Acc:F1LMY4]	1.33	5.72	2.1	0.02195	UP	1.45	1.01	1.64	3.92	1.84	7.2
XLOC_011567	cyb5d1	Cytochrome b5 domain-containing protein 1 [Source:SWISS;Acc:Q567I9]	3.25	9.24	1.51	0.02195	UP	4.13	2.44	3.62	3.9	4.06	11.72
XLOC_010434	pol	RNA-directed DNA polymerase from mobile element jockey [Source:SWISS;Acc:P21328]	1.47	2.54	0.787	0.0221	UP	1.14	3.26	1.36	3.9	4.36	1.27
XLOC_021604	-	-	0.935	1.58	0.76	0.02215	UP	0.83	2.96	0.48	2.61	3.1	0.62
XLOC_038714	-	-	1.45	2.45	0.753	0.02215	UP	1.42	3.32	1.08	5.26	3.57	0.9
XLOC_037213	MDV078	Viral interleukin-8 homolog [Source:SWISS;Acc:Q77MQ6]	3.26	13.3	2.02	0.0224	UP	3.3	3.84	3.25	2.11	3.61	20.36
GENE07885.r1	MNX1	Motor neuron and pancreas homeobox protein 1 [Source:SWISS;Acc:P50219]	1.19	2.17	0.865	0.0224	UP	1.06	2.17	1.19	2.98	2.6	1.08
XLOC_029079	-	-	3.03	5.08	0.744	0.0226	UP	2.92	6.22	2.53	8.05	8.31	2.58
XLOC_043651	-	-	1.06	2.05	0.95	0.0227	UP	0.98	2.65	0.75	4.03	2.81	0.93
XLOC_007404	-	-	2.04	4.18	1.03	0.02275	UP	1.76	3.54	2.09	7.86	5.53	2.08
GENE02377.r1	DES	Desmin [Source:SWISS;Acc:P02542]	33	559	4.08	0.02285	UP	48.61	3.87	46.77	13.92	12.66	1042.12
XLOC_003638	-	-	1.04	1.73	0.73	0.02295	UP	0.97	2.72	0.69	3.3	3.41	0.52
GENE19123.r1	-	-	2.16	9.24	2.1	0.02295	UP	2.26	3.21	1.79	13.57	5.27	5.18
XLOC_021219	-	-	2.05	7.05	1.78	0.02295	UP	2.23	4.1	1.04	14.07	5.84	2.27
XLOC_031193	-	-	1.38	2.56	0.893	0.0231	UP	1.13	3.66	1.01	4.44	2.33	1.71
XLOC_003649	-	-	2.9	4.72	0.702	0.02315	UP	3.56	6.35	1.67	6.66	8.2	2.53
XLOC_014048	-	-	0.986	1.99	1.01	0.02315	UP	0.92	2.16	0.79	3.92	2.64	0.93
GENE11253.r1	FANCF	Fanconi anemia group F protein [Source:SWISS;Acc:Q9NPI8]	2.21	4.26	0.946	0.0232	UP	2.73	2.28	2.38	4.97	2.5	3.79
XLOC_020175	-	-	0.759	1.56	1.04	0.02355	UP	0.66	1.99	0.53	3.36	3.26	0.29
GENE08433.r1	Tp63	Tumor protein 63 [Source:SWISS;Acc:O88898]	2.66	4.9	0.879	0.02355	UP	2.75	4.75	2.28	7.11	6.96	2.57
XLOC_018263	-	-	1.28	2.11	0.726	0.0236	UP	0.98	3.28	1.04	4.09	3.58	0.79
XLOC_003423	-	-	1.41	2.61	0.893	0.02365	UP	1.78	3.25	0.72	6.27	3.07	0.96
GENE13913.r1	Ucp2	Mitochondrial uncoupling protein 2 [Source:SWISS;Acc:P70406]	1.12	16.4	3.87	0.0237	UP	1.29	2.29	0.77	0.66	2.38	27.28
XLOC_005017	-	-	3.62	13.4	1.89	0.0239	UP	4.2	2.55	4.36	25.87	9.84	4.92
GENE09239.r1	MYLK4	Myosin light chain kinase family member 4 [Source:SWISS;Acc:Q86YV6]	1.42	3.67	1.37	0.0239	UP	1.26	2.84	1.15	1.99	2.46	4.19
XLOC_034466	-	-	0.809	1.73	1.1	0.02405	UP	0.82	2.4	0.38	4.16	2.35	0.53
XLOC_019487	-	-	2.78	5.67	1.03	0.0241	UP	1.76	5.06	3.74	2.37	6.94	5.86
XLOC_030469	-	-	1.03	2.29	1.15	0.02425	UP	1.04	1.86	0.91	2.83	1.14	2.18
XLOC_012061	-	-	1.13	2.69	1.25	0.0243	UP	0.87	3	0.87	5.3	3.35	1.31
XLOC_011865	-	-	4.25	7.06	0.732	0.0245	UP	4.31	5.64	4.44	13.53	7.78	3.88
XLOC_027330	-	-	1.68	2.86	0.773	0.0245	UP	1.37	3.28	1.65	4.79	5.11	1.24
XLOC_032356	SMYD1	Histone-lysine N-methyltransferase SMYD1 [Source:SWISS;Acc:Q8NB12]	1.56	6.57	2.08	0.02455	UP	1.52	3.99	1.1	2.19	1.9	10.13
XLOC_011230	b3gnt1	Beta-1,4-glucuronyltransferase 1 {ECO:0000250|UniProtKB:O43505} [Source:SWISS;Acc:L7YAI7]	1.95	7.92	2.03	0.02465	UP	2.34	1.84	1.69	16.42	2.15	5.12
GENE13591.r1	klhl31	Kelch-like protein 31 [Source:SWISS;Acc:Q6Q7X9]	1.46	7.86	2.43	0.0247	UP	2.01	1.14	1.49	2.02	2.03	12.41
XLOC_015653	AMPD3	AMP deaminase 3 [Source:SWISS;Acc:Q01432]	2.51	11.3	2.17	0.0247	UP	2.97	3.91	2.13	3.32	2.61	16.46
GENE19441.r2	ALDH18A1	Delta-1-pyrroline-5-carboxylate synthase [Source:SWISS;Acc:Q5R4M8]	1.13	3.17	1.49	0.02475	UP	1.19	1.39	1.16	1.99	1.65	3.96
XLOC_003553	-	-	1.26	2.16	0.776	0.0248	UP	1.62	3.12	0.54	2.94	4.75	0.91
GENE22272	MRPL34	39S ribosomal protein L34, mitochondrial [Source:SWISS;Acc:Q9BQ48]	6.24	13.2	1.08	0.0248	UP	7.82	2.69	7.48	4.75	5.38	17.41
XLOC_008894	-	-	1.74	5.56	1.68	0.02485	UP	3.27	1.55	0.89	13.01	8.15	1.67
XLOC_014495	-	-	0.679	2.53	1.9	0.02505	UP	0.84	1.29	0.45	4.87	3.13	1.28
XLOC_015054	-	-	1.48	3.29	1.15	0.02505	UP	1.41	3.67	1.28	2.79	2.79	3.25
XLOC_042964	lancl1	LanC-like protein 1 [Source:SWISS;Acc:Q90ZL2]	15	62.3	2.05	0.0251	UP	20.05	5.06	20.68	6.8	12.83	99.28
XLOC_005477	-	-	0.589	1.56	1.41	0.0253	UP	0.44	1.88	0.36	2.59	2.09	0.89
GENE16986.r1	AQP9	Aquaporin-9 [Source:SWISS;Acc:O43315]	1.51	2.74	0.858	0.02555	UP	1.75	3.81	0.91	4.73	4.4	0.73
XLOC_023336	PCDHGC3	Protocadherin gamma-C3 [Source:SWISS;Acc:Q5DRA4]	3.18	7.06	1.15	0.0256	UP	4.13	2.58	3.18	2.47	2.65	9.11
GENE11768.r1	CES1	Liver carboxylesterase 1 [Source:SWISS;Acc:O46421]	1.74	3.88	1.16	0.0257	UP	2.26	2.37	1.45	4.71	3.43	3.05
XLOC_019051	-	-	2.19	4.49	1.03	0.0257	UP	2.79	1.88	2.16	2.81	2.58	4.96
XLOC_021682	-	-	1.15	1.89	0.718	0.0257	UP	1.29	2.23	0.86	2.17	3.43	1.14
GENE23470.r1	U2af2	Splicing factor U2AF 65 kDa subunit [Source:SWISS;Acc:P26369]	1.13	2.18	0.945	0.0257	UP	1.36	1.85	1.01	0.79	1.55	2.9
XLOC_033733	SR-LAAO {ECO:0000303|PubMed:21333741}	L-amino-acid oxidase {ECO:0000303|PubMed:21333741} [Source:SWISS;Acc:P86810]	2.21	13.1	2.57	0.0259	UP	2.19	4.16	1.97	4.51	4.08	19.63
XLOC_027439	-	-	1.16	1.98	0.774	0.02595	UP	1.53	1.79	0.84	2.97	3.3	1.05
XLOC_004944	impdh1a	Inosine-5'-monophosphate dehydrogenase 1a {ECO:0000255|HAMAP-Rule:MF_03156} [Source:SWISS;Acc:Q6GMG5]	3.57	11.2	1.64	0.02625	UP	4.15	4.19	3.74	6.79	6.4	13.79
GENE13188	Snrpd1	Small nuclear ribonucleoprotein Sm D1 [Source:SWISS;Acc:P62315]	28.9	67.9	1.23	0.0265	UP	26.74	7.82	44.67	40.39	22.37	85.02
XLOC_007337	-	-	1.18	1.93	0.708	0.0266	UP	0.78	2.68	1.19	4.29	2.91	0.64
GENE20068.r1	TIMD4	T-cell immunoglobulin and mucin domain-containing protein 4 [Source:SWISS;Acc:Q96H15]	2.27	6.71	1.56	0.0266	UP	1.85	3.6	2.94	4.36	3.6	8.81
XLOC_042521	-	-	1.61	3.08	0.94	0.02675	UP	0.99	3.36	1.75	6.36	5.88	0.82
XLOC_024933	dio3	Type III iodothyronine deiodinase [Source:SWISS;Acc:A7YD35]	1.56	6.15	1.98	0.0268	UP	1.7	3.07	1.35	2.06	2.22	10.45
GENE17391.r1	MYBPC3	Myosin-binding protein C, cardiac-type [Source:SWISS;Acc:Q90688]	0.835	2.31	1.47	0.02695	UP	0.96	0.84	0.87	0.53	1.33	3.24
GENE20377.r1	FGL1	Fibrinogen-like protein 1 [Source:SWISS;Acc:Q3SZZ7]	1.46	2.64	0.86	0.027	UP	1.87	3.16	0.94	2.14	2.6	2.65
XLOC_026060	them6	Protein THEM6 [Source:SWISS;Acc:B0JZP3]	14	54.6	1.97	0.02715	UP	17.83	5.36	18.57	19.54	17.76	73.65
XLOC_016453	-	-	0.61	1.64	1.42	0.0273	UP	0.42	1.55	0.54	2.94	1.66	1.01
GENE22485.r1	OBSCN	Obscurin [Source:SWISS;Acc:Q5VST9]	1.59	6.48	2.03	0.02735	UP	1.83	1.74	1.64	2.37	2.36	9.24
GENE10319.r1	SCN1B	Sodium channel subunit beta-1 [Source:SWISS;Acc:A5A6L6]	1.2	2.21	0.88	0.0274	UP	1.35	3.08	0.65	2.94	2.09	1.5
XLOC_042526	-	-	0.954	2.09	1.13	0.0275	UP	0.8	1.57	1.03	3.36	2.03	1.44
XLOC_003106	-	-	1.92	3.59	0.906	0.02775	UP	1.98	2.52	1.98	4.64	4.53	2.57
XLOC_014746	-	-	1.13	2.98	1.4	0.02795	UP	0.59	4.08	0.72	9.24	3.29	0.45
XLOC_035125	-	-	4.49	7.48	0.735	0.0281	UP	6.55	4.25	3.71	10.78	7.95	5.4
XLOC_017252	cecr1a	Adenosine deaminase CECR1-A [Source:SWISS;Acc:P58781]	9.16	34.4	1.91	0.02815	UP	10.09	5.88	11.72	37.12	24.51	31.72
GENE21319.r1	RAB32	Ras-related protein Rab-32 [Source:SWISS;Acc:Q06AU5]	3.11	8.45	1.44	0.0285	UP	3.99	3.58	3.21	6.55	4.73	10.27
GENE19052	-	-	4.98	15.1	1.6	0.0286	UP	6.45	5.52	4.23	24.04	1.91	13.82
GENE19407.r1	Ppif	Peptidyl-prolyl cis-trans isomerase F, mitochondrial [Source:SWISS;Acc:Q99KR7]	3.38	6.99	1.05	0.0286	UP	3.84	3.48	3.93	2.74	4.57	9.35
XLOC_015253	CDH17	Cadherin-17 [Source:SWISS;Acc:Q12864]	2	5.27	1.4	0.02865	UP	2.27	3.05	1.7	2.4	3.06	7.15
XLOC_028919	-	-	1.12	2.65	1.24	0.0287	UP	1.13	2.23	0.92	4.76	4.78	1.03
GENE17665.r1	GALR1	Galanin receptor type 1 [Source:SWISS;Acc:P47211]	1.31	2.22	0.76	0.02875	UP	1.59	1.8	1.09	1.88	2.16	1.55
XLOC_005601	-	-	7.7	30.7	1.99	0.0292	UP	10.14	19.9	2.84	91.93	53.29	0
XLOC_016111	-	-	1.19	2.23	0.905	0.0292	UP	1.28	2.3	0.93	5.74	3.14	0.52
XLOC_043596	-	-	2.18	27	3.63	0.02945	UP	1.63	1.85	3.09	9.26	4.43	36.56
GENE13857	PCDHGA9	Protocadherin gamma-A9 [Source:SWISS;Acc:Q9Y5G4]	1.03	2.02	0.975	0.0295	UP	1.2	1.55	0.8	1.31	0.62	2.61
XLOC_008690	-	-	0.799	1.45	0.859	0.02975	UP	0.59	2.82	0.4	3.74	2.58	0.19
XLOC_016499	-	-	1.53	2.94	0.947	0.03015	UP	1.06	4.84	1	6.23	3.51	1.34
GENE06987.r1	Gpr83	Probable G-protein coupled receptor 83 [Source:SWISS;Acc:P30731]	1.29	2.34	0.859	0.0302	UP	1.26	2.39	1.06	4.01	3.9	0.47
XLOC_010779	-	-	2.63	5.06	0.942	0.0303	UP	2.34	6.05	2.13	11.16	7.33	1.78
XLOC_038454	-	-	1.13	1.86	0.716	0.0304	UP	0.95	2.72	0.91	2.96	4.23	0.59
XLOC_025608	-	-	1.27	2.17	0.777	0.03045	UP	1.33	2.9	0.86	3.78	2.8	1.2
XLOC_019922	-	-	1.7	2.98	0.814	0.03055	UP	1.9	3.59	1.16	5.56	2.99	1.78
GENE21842	FAM173B	Protein FAM173B [Source:SWISS;Acc:Q6P4H8]	2.09	4.11	0.977	0.03055	UP	2.96	0.93	2.42	2.44	1.11	5.62
XLOC_037483	-	-	0.676	1.55	1.2	0.03055	UP	0.52	2.94	0.4	2.54	2.36	0.9
XLOC_005242	-	-	1.45	2.3	0.665	0.0307	UP	1.67	3.26	0.89	3.56	3.32	1.33
GENE02123.r1	RAB17	Ras-related protein Rab-17 [Source:SWISS;Acc:Q9H0T7]	1.85	3.18	0.781	0.0307	UP	2.11	3.2	1.69	5.33	3.96	1.86
GENE22948	tmub1	Transmembrane and ubiquitin-like domain-containing protein 1 [Source:SWISS;Acc:Q6P135]	1.75	3.03	0.794	0.03075	UP	2.56	0.73	1.87	1.46	1.57	3.7
GENE06347.r1	Ppp1r27	Protein phosphatase 1 regulatory subunit 27 [Source:SWISS;Acc:Q9D119]	1.39	8.8	2.67	0.0309	UP	1.46	2.72	1.13	1.63	1.14	14.33
XLOC_020009	-	-	1.17	2.03	0.803	0.031	UP	1.18	2.12	1.02	3.21	4.54	0.68
XLOC_024070	-	-	1.01	2.35	1.22	0.031	UP	0.29	4.71	0.47	4.75	2.73	1.17
XLOC_042641	-	-	1.08	2.88	1.42	0.031	UP	1.04	2.73	0.72	6.18	1.65	1.81
GENE00279.r1	AMT	Aminomethyltransferase, mitochondrial [Source:SWISS;Acc:P28337]	3.25	7.03	1.11	0.03125	UP	4.08	3.32	3.19	4.07	5.14	8.13
GENE17443	S1pr3	Sphingosine 1-phosphate receptor 3 [Source:SWISS;Acc:Q9Z0U9]	10.3	28.6	1.47	0.0313	UP	14.74	4.85	11.03	8.12	9.21	39.59
XLOC_018316	-	-	2.11	3.41	0.692	0.0313	UP	1.68	4.72	1.9	6.44	4.68	1.64
XLOC_031228	-	-	1.06	2.8	1.4	0.0314	UP	1.31	2.01	0.71	5.06	5.69	0.89
GENE08391.r1	AP1S2	AP-1 complex subunit sigma-2 [Source:SWISS;Acc:P56377]	1.12	2.73	1.29	0.03145	UP	1.42	3.01	0.59	4.22	3.33	1.98
XLOC_031534	SGSM1	Small G protein signaling modulator 1 [Source:SWISS;Acc:Q2NKQ1]	15.7	50.3	1.68	0.03155	UP	20.78	10.7	17.79	15.03	15.52	83.21
XLOC_018279	-	-	1.35	3.07	1.18	0.03165	UP	0.53	3.49	1.49	6.42	4.42	1.2
XLOC_021657	-	-	1.28	2.35	0.871	0.03205	UP	1.04	3.34	0.98	4.74	2.95	1.1
XLOC_033159	-	-	0.678	1.99	1.55	0.03205	UP	0.1	2.84	0.5	2.87	1.73	1.55
XLOC_038811	-	-	1.6	2.61	0.708	0.0322	UP	1.8	2.99	1.22	6.14	2.18	1.25
XLOC_022829	-	-	1.14	1.97	0.788	0.0323	UP	1.14	3.28	0.78	2.79	3.32	1.08
XLOC_038558	-	-	0.949	2.21	1.22	0.0323	UP	0.6	2.64	0.8	5.57	1.96	0.9
GENE10803.r1	GALR2	Galanin receptor type 2 [Source:SWISS;Acc:O43603]	2.6	5.05	0.957	0.0324	UP	3.13	3.32	1.86	5.26	8.29	2.15
XLOC_001247	-	-	1.33	2.47	0.892	0.0325	UP	0.96	4.02	0.93	5.87	3.46	0.77
GENE20067.r1	DSCAM	Down syndrome cell adhesion molecule [Source:SWISS;Acc:O60469]	2.45	8.5	1.79	0.0325	UP	2.66	1.8	3.32	2.92	2.31	12.3
GENE21763.r1	Ttpa	Alpha-tocopherol transfer protein [Source:SWISS;Acc:Q8BWP5]	5.66	13.2	1.22	0.0326	UP	6.58	5.4	6.05	18.76	8.39	10.41
XLOC_029262	-	-	2.47	4.45	0.847	0.0326	UP	3.43	3.97	1.61	7.75	4.99	2.69
XLOC_011738	-	-	3.82	6.6	0.791	0.0328	UP	4.42	2.78	4.34	10.27	7.12	4.48
XLOC_042391	-	-	1.81	4.07	1.17	0.03285	UP	2.95	3.59	0.6	5.09	7.64	2.25
XLOC_003786	-	-	1.39	2.57	0.887	0.0329	UP	1.75	4.63	0.22	4.76	4.41	1.02
XLOC_006419	-	-	2.97	4.97	0.741	0.0329	UP	3.61	4.38	2.81	4.33	4.51	4.8
GENE20130.r1	Nsdhl	Sterol-4-alpha-carboxylate 3-dehydrogenase, decarboxylating [Source:SWISS;Acc:Q9R1J0]	2.64	5.27	0.997	0.03295	UP	3.76	3.13	2.24	3.52	3.74	5.79
GENE00738.r1	PPP1R3A	Protein phosphatase 1 regulatory subunit 3A [Source:SWISS;Acc:Q00756]	1.44	3.26	1.18	0.033	UP	1.68	2.49	1.03	1.75	1.99	4.01
XLOC_018700	Bdkrb2	B2 bradykinin receptor [Source:SWISS;Acc:P25023]	2.13	6.97	1.71	0.033	UP	1.75	2.97	2.21	4.95	8.33	5.79
GENE09186.r1	-	-	1.26	2.37	0.909	0.03305	UP	1.53	2.15	0.79	4.23	2.34	0.76
GENE13543.r1	eny2-2	Transcription and mRNA export factor ENY2-2 {ECO:0000255|HAMAP-Rule:MF_03046} [Source:SWISS;Acc:B5XGH3]	2.85	5.18	0.863	0.03315	UP	4.18	2.17	2.84	3.41	2.73	6.06
XLOC_040279	-	-	1.32	2.42	0.871	0.03325	UP	1.16	2.25	1.35	4.1	3.86	1.17
GENE00285.r1	-	-	2.23	4.61	1.05	0.0334	UP	1.93	3.84	2.42	7.27	3.93	2.94
XLOC_040977	-	-	3.29	5.21	0.666	0.0334	UP	3.29	7.48	2.38	6.21	9.23	3.14
TBIG204623.r1	-	-	2.36	6.64	1.49	0.03345	UP	2.03	3.08	2.91	3.16	3.63	7.88
GENE02649	RAB20	Ras-related protein Rab-20 [Source:SWISS;Acc:Q9NX57]	6.13	16.7	1.44	0.0336	UP	8.91	2.52	6.92	3.76	2.37	26.7
XLOC_032680	-	-	1.4	2.96	1.08	0.0336	UP	1.05	3.1	1.32	4.89	4.91	1.41
GENE01312.r1	-	-	7.01	24.3	1.79	0.034	UP	20.84	0.09	0.08	32.44	0.22	25.96
XLOC_028736	-	-	1.08	1.7	0.657	0.03415	UP	0.85	2.55	0.94	2.71	2.74	0.88
XLOC_023730	-	-	0.838	1.48	0.818	0.03465	UP	0.7	3	0.34	2	3.22	0.63
XLOC_012690	-	-	11.6	42.7	1.87	0.03485	UP	15.21	5.09	13.62	10.08	7.37	62.42
XLOC_014351	-	-	1.03	1.68	0.716	0.03495	UP	1.08	2.42	0.67	2.56	3.35	0.72
XLOC_030806	-	-	0.539	2.8	2.38	0.03495	UP	0.18	1.46	0.59	5.04	3.03	1.67
XLOC_013112	gpr173	Probable G-protein coupled receptor 173 [Source:SWISS;Acc:Q9I918]	1.14	2.21	0.952	0.03525	UP	1.12	1.36	1.16	2.9	2.35	0.84
GENE20662.r1	ASB5	Ankyrin repeat and SOCS box protein 5 [Source:SWISS;Acc:Q17QS6]	1.84	3.37	0.874	0.03525	UP	1.87	3.07	1.84	2.61	1.97	3.8
XLOC_013724	-	-	0.94	1.83	0.959	0.03545	UP	1.22	2.06	0.49	3.44	3.64	0.55
GENE18355	ATP6V1F	V-type proton ATPase subunit F [Source:SWISS;Acc:Q16864]	8.34	15.9	0.934	0.03545	UP	11.28	2.48	10.19	6.18	5.81	21.66
GENE15859.r1	MYOG	Myogenin [Source:SWISS;Acc:P17920]	1.32	2.27	0.777	0.0355	UP	1.47	2.4	0.98	2.82	1.47	1.96
XLOC_020250	-	-	1.32	2.3	0.799	0.0355	UP	0.82	2.39	1.57	4.35	3.22	1.08
GENE12926.r1	mturn	Maturin [Source:SWISS;Acc:P0C8M4]	2.4	4.07	0.764	0.0356	UP	3.22	2.25	2.23	4.32	3.58	3.16
XLOC_043378	-	-	1.12	1.85	0.721	0.0356	UP	1.37	2.05	0.79	4.29	3.54	0.33
XLOC_037582	-	-	0.862	1.86	1.11	0.0357	UP	0.83	2.53	0.54	3.5	3.01	0.81
GENE03470.r1	GDA	Guanine deaminase [Source:SWISS;Acc:Q5RAV9]	3.04	6.11	1.01	0.03595	UP	3.44	4.72	2.84	5.51	4.9	6.39
XLOC_018212	-	-	13.4	23.5	0.817	0.036	UP	7.1	7.59	22.55	53.25	44.37	4.83
XLOC_038676	-	-	1.35	3.05	1.18	0.036	UP	0.85	3.74	1.14	7.86	2.36	1.29
XLOC_026519	EEF2	Elongation factor 2 [Source:SWISS;Acc:Q90705]	2.49	13.5	2.44	0.03605	UP	3.8	2.57	2.32	2.41	3.13	22.68
XLOC_042351	-	-	1.29	2.18	0.753	0.0361	UP	1.55	2.89	0.74	3.58	3.73	1.01
GENE18118.r1	TSPAN7	Tetraspanin-7 [Source:SWISS;Acc:Q7YQL0]	1.86	3.64	0.967	0.03615	UP	2.43	2.75	1.4	5.74	4.83	0.66
GENE02053.r1	SNAPC1	snRNA-activating protein complex subunit 1 [Source:SWISS;Acc:Q4R6W9]	2.43	4.01	0.724	0.03615	UP	3.49	2.08	2.44	3.19	2.58	4.36
XLOC_034897	-	-	1.07	1.99	0.889	0.0362	UP	0.98	2.47	0.84	3.19	3.14	1.03
XLOC_037003	-	-	1.71	2.78	0.701	0.0362	UP	2	2.91	1.42	4.18	3.82	1.59
GENE10723	-	-	2.14	4.37	1.03	0.03625	UP	2.61	2.28	1.81	6.47	3.68	2.04
GENE01291.r1	-	-	121	760	2.65	0.0363	UP	80.96	59.73	206.12	81.33	113.14	1218.49
XLOC_035113	-	-	1.46	2.58	0.816	0.0364	UP	1.56	4.43	0.6	4.41	4.44	1.13
XLOC_006529	RHOQ	Rho-related GTP-binding protein RhoQ [Source:SWISS;Acc:P17081]	13.6	33.8	1.32	0.0365	UP	16.12	9.36	16.17	12.95	12.29	45.08
XLOC_007364	-	-	1.38	2.21	0.682	0.0365	UP	1.56	3.23	0.81	4.03	3.43	0.99
GENE12965.r1	ANGPT2	Angiopoietin-2 [Source:SWISS;Acc:O77802]	2.67	6.11	1.19	0.0365	UP	2.79	5.11	2.11	4.89	4.41	6.53
GENE10342.r1	Myom3	Myomesin-3 [Source:SWISS;Acc:A2ABU4]	1.15	2.25	0.967	0.03655	UP	1.19	1.52	1.03	1.55	1.26	2.6
XLOC_014407	-	-	1.39	2.22	0.669	0.0366	UP	1.21	3.17	1.16	4.3	3.89	0.78
GENE08974.r1	tmem38a	Trimeric intracellular cation channel type A [Source:SWISS;Acc:Q6P2T0]	3.35	12.3	1.88	0.0368	UP	4.8	2.52	3.52	2.54	3.82	18.5
XLOC_008817	-	-	1.12	1.85	0.722	0.03685	UP	1.18	2.41	0.82	3.61	2.33	0.92
GENE22578.r1	Mrc1	Macrophage mannose receptor 1 [Source:SWISS;Acc:Q61830]	9.45	66.2	2.81	0.0369	UP	11.58	3.09	12.4	16.85	8.72	100.14
XLOC_011279	Ptplad2	Very-long-chain (3R)-3-hydroxyacyl-CoA dehydratase 4 [Source:SWISS;Acc:A2AKM2]	11.4	21.4	0.915	0.0372	UP	17.24	6.47	10.79	26.96	18.25	17.58
XLOC_011261	Ehbp1	EH domain-binding protein 1 [Source:SWISS;Acc:Q69ZW3]	19.1	61.3	1.68	0.03725	UP	24.99	6.82	24.14	16.89	13.39	88.55
GENE11089.r1	Synm	Synemin {ECO:0000303|PubMed:15265691} [Source:SWISS;Acc:Q70IV5]	4.96	26.5	2.42	0.03735	UP	6.94	3.42	5.12	6.71	4.05	39.34
XLOC_011795	-	-	1.1	1.77	0.692	0.03745	UP	1.13	1.96	0.96	4.09	2.84	0.48
GENE20531	-	-	4.76	12.9	1.44	0.03745	UP	5.32	3.5	4.43	20.34	11.77	5.27
XLOC_029194	-	-	1.63	2.76	0.757	0.0375	UP	1.6	3.35	1.34	5.13	4.53	1.13
GENE06086	NIM1K	Serine/threonine-protein kinase NIM1 [Source:SWISS;Acc:Q8IY84]	2.35	4.94	1.08	0.0378	UP	3.75	1.08	2.39	1.73	1.56	7.39
XLOC_041384	Htr3a	5-hydroxytryptamine receptor 3A [Source:SWISS;Acc:P35563]	5.42	35.5	2.71	0.0378	UP	7.1	3.48	6.02	8.39	5.39	50.98
XLOC_025616	-	-	0.941	1.53	0.698	0.0379	UP	0.8	2.57	0.65	3.29	2.63	0.44
GENE06706.r1	XPA	DNA repair protein complementing XP-A cells homolog [Source:SWISS;Acc:P27089]	1.65	2.73	0.732	0.0379	UP	2	1.89	1.87	2.58	3.41	1.81
GENE14663.r1	-	-	2.82	4.63	0.716	0.03795	UP	1.86	7.47	2.74	6.45	9.36	2.16
XLOC_036252	-	-	1.14	2.87	1.33	0.03805	UP	0.8	2.02	1.3	3.33	4.44	1.95
GENE10188.r1	-	-	6.51	44.9	2.79	0.03815	UP	6.78	5.79	8.13	10.26	4.46	67.52
XLOC_032343	-	-	1.19	2.25	0.923	0.0384	UP	1.52	1.99	0.93	4.31	2.99	1.13
XLOC_034863	-	-	1.41	2.23	0.663	0.03845	UP	0.96	3.76	1.19	4.54	3.97	0.7
XLOC_008688	-	-	0.917	1.58	0.787	0.0385	UP	0.76	2.39	0.69	3.46	2.3	0.56
XLOC_004539	-	-	2.37	4.73	0.995	0.0387	UP	1.91	3.3	2.98	9.4	5.28	2.51
XLOC_029240	-	-	0.841	1.67	0.992	0.0388	UP	0.96	2.02	0.48	2.11	2.56	1.08
GENE18862	egr2b	Early growth response protein 2b [Source:SWISS;Acc:Q05159]	4.03	6.36	0.66	0.039	UP	3.95	3.06	4.5	6.05	5.63	4.64
XLOC_028986	-	-	1.03	1.74	0.751	0.0391	UP	1.16	2.26	0.68	2.74	3.1	0.81
GENE09464	DCSTAMP	Dendritic cell-specific transmembrane protein [Source:SWISS;Acc:Q9H295]	1.12	2.13	0.928	0.0392	UP	1.24	2.46	0.62	3.11	2.04	1.39
XLOC_014198	-	-	3.26	5.09	0.643	0.0392	UP	2.38	7.82	2.92	9.5	7.92	2.21
GENE21820.r1	MYH7	Myosin-7 [Source:SWISS;Acc:P49824]	1.91	9.68	2.34	0.0392	UP	2.14	1.24	2.57	2.86	2.34	15.12
XLOC_029869	-	-	1.28	1.99	0.635	0.0392	UP	1.63	2.5	0.83	3.03	2.77	1.06
XLOC_008974	-	-	1.35	2.11	0.649	0.0395	UP	1.32	3.46	0.86	4.15	3.67	0.74
GENE03942.r1	foxb2	Forkhead box protein B2 [Source:SWISS;Acc:Q8JIT6]	1.24	2.23	0.844	0.03955	UP	1.72	2.55	0.74	3.41	3.06	0.86
XLOC_003791	-	-	1.51	2.34	0.629	0.0396	UP	1.62	2.67	1.29	3.62	4.04	1.15
GENE04268.r1	-	-	1.7	4.07	1.26	0.03965	UP	1.99	2.13	1.7	1.92	2.95	4.72
GENE01054	-	-	5.15	15.9	1.62	0.0397	UP	2.91	7.46	6.74	35.49	14.47	2.96
GENE03459.r1	Egr3	Early growth response protein 3 [Source:SWISS;Acc:P43300]	3	6.49	1.11	0.03975	UP	3.31	2.78	3.41	6.47	4.25	6.03
GENE00914.r1	PFK/FBPase	6-phosphofructo-2-kinase/fructose-2,6-bisphosphatase [Source:SWISS;Acc:Q91309]	2.16	5.73	1.41	0.03985	UP	2.05	2.73	2.23	2.59	4.4	6.7
GENE04740.r1	FOLH1	Glutamate carboxypeptidase 2 [Source:SWISS;Acc:Q04609]	3.21	15.7	2.29	0.04015	UP	5.95	1.42	2.56	5.25	2.05	23.32
XLOC_020237	-	-	1.34	2.91	1.12	0.0402	UP	1.18	2.57	1.27	6.39	3.66	1.19
GENE10439.r1	-	-	2.34	3.85	0.722	0.0404	UP	2.58	3.81	2.12	4.07	3.79	3.19
GENE13627	-	-	12.9	41	1.66	0.0404	UP	11	4.08	22.65	10.42	4.41	70.61
GENE10855	-	-	1.3	2.95	1.19	0.0405	UP	1.09	0.87	1.88	1.96	1.39	3.51
XLOC_034494	-	-	1.05	1.69	0.68	0.04055	UP	1.03	2.66	0.69	3.23	2.98	0.61
XLOC_011834	-	-	0.795	1.5	0.918	0.0406	UP	0.62	1.85	0.7	3.07	1.79	0.72
XLOC_038758	-	-	1.24	2.34	0.919	0.0406	UP	0.77	2.87	1.24	2.72	2.63	1.86
GENE12007.r1	sfxn4	Sideroflexin-4 [Source:SWISS;Acc:A8E7G5]	2.5	4.09	0.708	0.0407	UP	2.81	3	2.72	4.93	2.47	3.88
XLOC_015940	-	-	4.3	8.36	0.958	0.0409	UP	2.67	4.69	6.55	11.72	11.33	4.96
GENE18466.r1	donson	Protein downstream neighbor of son homolog [Source:SWISS;Acc:Q6P1U0]	2.21	4.58	1.05	0.04095	UP	2.31	3.17	2.78	4.38	1.85	5.26
XLOC_020115	-	-	1.02	1.58	0.635	0.04105	UP	1.1	2.32	0.67	2.44	3.07	0.69
XLOC_035078	-	-	1.55	2.57	0.736	0.04125	UP	1.3	4.04	1.14	1.95	3.04	2.36
XLOC_012111	-	-	1.55	2.64	0.774	0.04135	UP	1.8	1.98	1.45	3	1.51	2.56
GENE05133.r1	Rdh11	Retinol dehydrogenase 11 [Source:SWISS;Acc:Q9QYF1]	2.14	3.43	0.677	0.04135	UP	2.09	2.44	2.52	4.31	4.03	2.13
XLOC_027431	-	-	1.09	2.02	0.894	0.04145	UP	0.69	3.89	0.61	4.46	3.41	0.57
XLOC_042282	-	-	1.21	1.98	0.708	0.04155	UP	1.44	3.07	0.6	3.42	3.71	0.78
GENE15438.r1	-	-	2.75	4.53	0.718	0.0417	UP	3.23	1.62	3.61	4.11	3.69	4.31
XLOC_007601	-	-	1.39	2.7	0.952	0.04175	UP	1.27	3.18	1.11	4.81	4.42	1.19
GENE01915.r1	MED6	Mediator of RNA polymerase II transcription subunit 6 [Source:SWISS;Acc:Q3SZY9]	2.62	5.36	1.03	0.0418	UP	3.21	2.53	2.97	2.9	3	6.93
XLOC_036538	-	-	2.22	5.91	1.42	0.0419	UP	2.19	2.89	2.38	7.4	10.77	3.35
XLOC_006296	cyp3a40	Cytochrome P450 3A40 [Source:SWISS;Acc:Q98T91]	4.18	10.6	1.34	0.04195	UP	4.71	3.53	4.73	6.68	5.14	13.23
XLOC_001174	-	-	1.14	1.8	0.657	0.04235	UP	0.95	2.68	0.96	3.16	3.08	0.78
XLOC_025540	-	-	0.896	1.92	1.1	0.04235	UP	0.79	2.94	0.42	2.46	4.45	0.79
GENE23749.r1	GTPBP1	GTP-binding protein 1 [Source:SWISS;Acc:Q5R8Q7]	7.21	18.8	1.38	0.04235	UP	7.85	5.49	9.27	8.86	7.17	26.14
XLOC_005597	-	-	1.2	1.85	0.627	0.0425	UP	1.1	2.91	0.88	2.4	3.15	1.07
XLOC_021958	-	-	2.41	5.16	1.1	0.04255	UP	1.6	4.19	3.07	9.54	7.4	2.93
GENE06276.r1	TMEM187	Transmembrane protein 187 [Source:SWISS;Acc:Q0VCM2]	1.52	3.02	0.988	0.04255	UP	2.63	1.7	1.03	3.63	2.84	1.84
GENE06360.r1	ACP6	Lysophosphatidic acid phosphatase type 6 [Source:SWISS;Acc:A6H757]	1.68	3.11	0.889	0.0426	UP	1.56	2.47	1.74	5.79	5.11	1.06
GENE01201.r1	-	-	2.73	8.45	1.63	0.04275	UP	3.37	2.84	3.59	2.95	2.58	15.1
XLOC_029135	-	-	1.37	2.12	0.629	0.04275	UP	1.22	3.62	0.95	3.15	4.18	0.95
GENE21290.r1	Cep57	Centrosomal protein of 57 kDa [Source:SWISS;Acc:Q8CEE0]	2.43	4.94	1.02	0.0428	UP	3.07	2.29	2.7	5.6	3.6	4.59
GENE15997.r1	thoc7	THO complex subunit 7 homolog [Source:SWISS;Acc:Q6DGZ3]	6.95	30.1	2.12	0.04305	UP	5.71	5.56	9.83	8.56	10.9	41.18
XLOC_042687	-	-	1.11	1.78	0.682	0.0431	UP	1.16	2.69	0.71	2.24	2.8	1.14
GENE11821.r1	CO040_RAT	UPF0235 protein C15orf40 homolog [Source:SWISS;Acc:Q505I4]	0.965	2.21	1.19	0.0434	UP	1.21	1.58	0.71	2.08	1.66	2.2
XLOC_031111	KLF7	Krueppel-like factor 7 [Source:SWISS;Acc:O75840]	2.44	4.48	0.877	0.04345	UP	2.39	4.28	2.25	8.96	5.32	2.22
GENE16423.r1	ngf	Nerve growth factor [Source:SWISS;Acc:P34129]	1.17	2.04	0.799	0.0435	UP	1.37	1.88	1.08	2.62	2.54	0.77
XLOC_036227	-	-	1.08	1.67	0.622	0.0435	UP	1.08	2.47	0.79	3.28	2.61	0.67
XLOC_040067	-	-	1.92	3.05	0.67	0.0435	UP	2.18	3.19	1.75	3.58	2.96	2.54
XLOC_022844	-	-	0.978	1.55	0.669	0.0437	UP	0.91	2.84	0.6	1.99	1.9	1.05
GENE12372	mrpl14	39S ribosomal protein L14, mitochondrial [Source:SWISS;Acc:Q7ZUH5]	4.86	9.44	0.959	0.04385	UP	6.43	5.2	4.3	0	4.12	14.28
GENE14047.r1	Pcyt1b	Choline-phosphate cytidylyltransferase B [Source:SWISS;Acc:Q811Q9]	1.52	2.38	0.649	0.0439	UP	1.61	3.41	1.02	3.33	2.31	1.63
GENE20102.r1	ZDHHC15	Palmitoyltransferase ZDHHC15 [Source:SWISS;Acc:Q96MV8]	5.34	10.7	0.997	0.0439	UP	6.48	4.38	5.98	8.99	6.89	11.37
GENE12571	-	-	5.55	11.2	1.02	0.0441	UP	8.56	8.91	2.01	34.97	11.66	0
XLOC_042724	-	-	4.24	7.4	0.804	0.0441	UP	4.04	7.27	4.06	17.24	8.49	2.94
GENE19266.r1	Fgf21	Fibroblast growth factor 21 [Source:SWISS;Acc:Q9JJN1]	1.07	3.96	1.89	0.0444	UP	1.13	2.55	0.86	2.76	2.35	4.91
XLOC_042058	IGFBP1	Insulin-like growth factor-binding protein 1 [Source:SWISS;Acc:P24591]	1.95	7.74	1.99	0.0444	UP	1.9	1.49	2.69	1.62	2.18	12.3
GENE21294	msgn1	Mesogenin-1 [Source:SWISS;Acc:Q90ZL1]	2.19	4.46	1.03	0.04475	UP	2.04	2.91	1.98	5.59	7.25	1.26
XLOC_030319	-	-	1.15	1.8	0.645	0.04475	UP	1.19	2.96	0.77	2.92	2.45	0.92
XLOC_040722	-	-	0.585	1.45	1.31	0.04475	UP	0.48	2.05	0.26	3.39	1.14	0.73
GENE19852.r1	FGF4	Fibroblast growth factor 4 [Source:SWISS;Acc:P48804]	1.83	3.15	0.782	0.0449	UP	1.15	5.82	1.58	6.28	4.42	1.36
GENE07915.r1	PTPLA	Very-long-chain (3R)-3-hydroxyacyl-CoA dehydratase 1 [Source:SWISS;Acc:B0YJ81]	2.01	3.36	0.741	0.045	UP	2.19	3.56	1.73	1.76	3.62	3.42
GENE09150.r1	Alg6	Dolichyl pyrophosphate Man9GlcNAc2 alpha-1,3-glucosyltransferase [Source:SWISS;Acc:Q3T1L5]	5.37	10.9	1.03	0.04505	UP	6.36	4.91	5.92	8.12	10.01	11.36
GENE16142	MYSS_CYPCA	Myosin heavy chain, fast skeletal muscle [Source:SWISS;Acc:Q90339]	2.62	17	2.7	0.0452	UP	3.45	0.47	3.85	1.41	8.23	26.75
XLOC_027614	IGLON5	IgLON family member 5 [Source:SWISS;Acc:A6NGN9]	9.08	30.4	1.74	0.0453	UP	11.52	4.1	11.36	6.83	8.32	44.33
XLOC_021636	-	-	1.42	2.52	0.823	0.04535	UP	1.52	2.81	1.11	6.33	2.94	0.83
XLOC_020006	-	-	0.947	1.45	0.611	0.04545	UP	0.78	2.64	0.65	1.63	2.9	0.8
GENE07195.r1	RASD2	GTP-binding protein Rhes [Source:SWISS;Acc:Q96D21]	1.2	1.97	0.718	0.0456	UP	1.55	1.84	0.79	3.11	1.92	0.82
XLOC_007023	-	-	1.31	2.15	0.719	0.04575	UP	0.8	3.34	1.22	3.88	4.1	0.76
XLOC_018254	-	-	1.12	1.88	0.746	0.04575	UP	1.1	3.5	0.5	3.13	2.53	1.06
GENE20678.r1	Mel1a receptor	Melatonin receptor type 1A [Source:SWISS;Acc:P49285]	0.985	2.01	1.03	0.0461	UP	0.93	1.8	0.69	4.09	1.88	0.45
GENE09581.r1	POPDC3	Popeye domain-containing protein 3 [Source:SWISS;Acc:Q9DG25]	1.97	3.17	0.687	0.0464	UP	2.36	3.06	1.85	4.82	2.83	1.77
XLOC_004226	-	-	1.18	1.82	0.629	0.0464	UP	1.15	3.1	0.88	3.08	3.63	0.67
XLOC_033235	-	-	7.94	15.2	0.935	0.04675	UP	8.79	9.33	8.12	25.8	26.19	6.7
XLOC_012829	Znfx1	NFX1-type zinc finger-containing protein 1 [Source:SWISS;Acc:Q8R151]	11.3	47.4	2.07	0.04685	UP	7.58	4.14	20.08	11.31	8.7	72.39
XLOC_008100	-	-	2.54	5.21	1.04	0.04705	UP	2.54	3.67	2.31	11.54	7.88	0
XLOC_008975	-	-	0.955	1.77	0.893	0.04715	UP	0.62	2.32	0.9	3.96	1.42	0.94
XLOC_013488	SMARCD1	SWI/SNF-related matrix-associated actin-dependent regulator of chromatin subfamily D member 1 [Source:SWISS;Acc:Q96GM5]	13.9	46.2	1.73	0.04725	UP	15.71	10.05	18.18	12.37	14	68.94
GENE18997.r1	C10orf71	Uncharacterized protein C10orf71 [Source:SWISS;Acc:Q711Q0]	1.5	7.07	2.24	0.04725	UP	1.49	3.15	1.28	2	2.09	9.94
XLOC_014966	Gpr97	Probable G-protein coupled receptor 97 [Source:SWISS;Acc:Q8R0T6]	3.91	14	1.84	0.0473	UP	3.22	3.79	5.53	4.68	5.25	19.85
GENE21213	PGM3	Phosphoacetylglucosamine mutase {ECO:0000305} [Source:SWISS;Acc:O95394]	6.53	19.2	1.56	0.04745	UP	4.98	6.52	8.75	8.23	3.35	28.52
GENE23229.r1	lfng	Beta-1,3-N-acetylglucosaminyltransferase lunatic fringe [Source:SWISS;Acc:Q8JHF2]	3	5.37	0.841	0.04745	UP	3.16	4.29	3.29	4.56	4.68	5.44
XLOC_012045	-	-	1.22	1.89	0.638	0.04755	UP	1.13	2.75	0.96	3.02	3.75	0.77
GENE03554.r1	unc45b	Protein unc-45 homolog B {ECO:0000250|UniProtKB:Q8IWX7, ECO:0000312|EMBL:AAH76400.1} [Source:SWISS;Acc:Q6DGE9]	2.48	7.34	1.57	0.0477	UP	1.89	4.31	2.6	5.01	3.76	8.73
GENE09580.r1	Stx12	Syntaxin-12 [Source:SWISS;Acc:Q9ER00]	1.68	3.25	0.953	0.0478	UP	2.16	2.51	1.34	2.17	3.25	3.11
XLOC_035379	Gpsm1	G-protein-signaling modulator 1 [Source:SWISS;Acc:Q9R080]	11.1	41.7	1.91	0.0478	UP	14.51	5.73	15	8.85	8.96	68.33
XLOC_029529	Upp2	Uridine phosphorylase 2 [Source:SWISS;Acc:Q8CGR7]	1.54	2.55	0.727	0.04785	UP	1.3	3.91	1.14	3.73	3.74	1.17
XLOC_016456	-	-	3.13	9.67	1.63	0.0479	UP	1.38	7.84	3.41	13.87	12.73	6.29
XLOC_031192	-	-	4.36	9.11	1.06	0.04795	UP	4.31	6.22	4.49	23.84	11.56	2.4
XLOC_031219	-	-	1.15	2.01	0.807	0.048	UP	1.14	2.27	0.96	2.68	2.32	1.47
XLOC_040718	-	-	0.868	1.51	0.801	0.0481	UP	0.66	2.65	0.56	2.48	2.75	0.66
XLOC_043613	-	-	1.45	3.05	1.07	0.0482	UP	1.35	3.26	1.15	2.24	2.29	3.2
GENE18886.r1	CA10	Carbonic anhydrase-related protein 10 [Source:SWISS;Acc:A0JN41]	0.668	1.8	1.43	0.0483	UP	0.59	1.5	0.56	4.46	2.12	0.34
XLOC_003653	-	-	0.964	3.97	2.04	0.0484	UP	0.33	2.59	1.07	6.65	2.65	3
XLOC_003424	-	-	1.33	2.49	0.904	0.0487	UP	1.08	4.29	0.73	5.71	3.57	0.82
XLOC_033020	-	-	3.3	12.9	1.97	0.04875	UP	3.57	1.02	4.43	23.88	21.03	5.38
GENE23776.r1	Hspbp1	Hsp70-binding protein 1 [Source:SWISS;Acc:Q99P31]	3.04	5.41	0.83	0.04885	UP	3.73	2	3.91	2.05	3.51	7.37
GENE00847.r1	Cd300ld	CMRF35-like molecule 5 [Source:SWISS;Acc:Q8VCH2]	2.32	4.32	0.895	0.04895	UP	2.48	0.91	3.26	1.12	3.27	5.26
XLOC_014766	-	-	1.41	2.25	0.681	0.04895	UP	1.76	2.75	0.9	4.26	2.82	1.16
GENE16758.r1	-	-	1.67	2.93	0.812	0.04895	UP	1.57	2.83	1.62	1.58	2.21	3.24
GENE10939.r1	LMOD2	Leiomodin-2 [Source:SWISS;Acc:Q6P5Q4]	2.56	20.9	3.03	0.049	UP	2.57	4.98	1.82	4.52	3.97	32.14
XLOC_011223	-	-	2.79	4.95	0.825	0.04925	UP	4.14	2.09	2.65	6.64	6.58	2.79
GENE21161.r1	slc25a47a	Solute carrier family 25 member 47-A [Source:SWISS;Acc:Q1ECW7]	1.86	4.41	1.24	0.04925	UP	2.42	3.12	1.49	3.69	3.81	4.93
GENE08448.r2	Slco2a1	Solute carrier organic anion transporter family member 2A1 [Source:SWISS;Acc:Q00910]	2.39	11.6	2.28	0.0493	UP	2.9	1.87	2.8	7.8	1.99	15.34
XLOC_026840	Svil	Supervillin [Source:SWISS;Acc:Q8K4L3]	1.88	8.49	2.17	0.04965	UP	2.54	1.79	1.62	2.01	1.89	13.88
GENE06931.r1	Pde5a	cGMP-specific 3',5'-cyclic phosphodiesterase [Source:SWISS;Acc:Q8CG03]	2.28	3.53	0.632	0.04985	UP	2.07	4.36	1.73	4.14	4.86	1.97
XLOC_038645	-	-	0.487	2.1	2.11	0.0499	UP	0.66	0.19	0.53	1.14	2.75	2.01
XLOC_000348	FRMD4B	FERM domain-containing protein 4B [Source:SWISS;Acc:Q9Y2L6]	8.81	43.5	2.3	0.04995	UP	9.83	6.75	11.2	6.24	11.65	69.74

## Sheet: DEG_bacteria
GeneAcc	GeneName	Desc	Value_1	Value_2	log2fc	p-value	DEG:UP_DOWN	EXP:Control1:FPKM	EXP:Control2:FPKM	EXP:Control3:FPKM	EXP:Bacteria1:FPKM	EXP:Bacteria2:FPKM	EXP:Bacteria3:FPKM
GENE00406.r1	Foxl2	Forkhead box protein L2 [Source:SWISS;Acc:O88470]	8.89	3.7	-1.27	5e-05	DOWN	9.98	3.4	9.54	2.63	5.09	3.62
XLOC_000319	-	-	25.5	1.48	-4.11	5e-05	DOWN	1.58	123.48	1.24	2.26	0.75	2.51
XLOC_003414	-	-	10.3	4.85	-1.09	5e-05	DOWN	11.29	10.01	7.56	6.25	4.2	6.72
GENE10945	POT1	Protection of telomeres protein 1 [Source:SWISS;Acc:P62597]	3.24	1.55	-1.07	5e-05	DOWN	4.16	1.28	3.06	1.85	1.57	1.54
GENE11460	SEMA3E	Semaphorin-3E [Source:SWISS;Acc:O42237]	1.94	0.706	-1.45	5e-05	DOWN	1.63	0.8	2.48	0.74	0.93	0.53
GENE12651.r1	abcG23	ABC transporter G family member 23 [Source:SWISS;Acc:Q55EH8]	1.93	0.72	-1.42	5e-05	DOWN	2.53	0.72	1.89	0.7	0.88	0.67
GENE12714.r1	-	-	1.28	0.531	-1.27	5e-05	DOWN	1.13	1.28	0.88	0.5	0.53	0.75
XLOC_008680	-	-	2.76	1.11	-1.31	5e-05	DOWN	3.23	3.51	1.57	1.55	0.68	1.9
XLOC_010592	-	-	5.62	2.65	-1.09	5e-05	DOWN	5.45	4.79	4.87	4.97	1.73	2.96
GENE14550	ZAN	Zonadhesin [Source:SWISS;Acc:P57999]	4.84	1.97	-1.3	5e-05	DOWN	5.24	3.64	3.74	2.03	1.65	2.9
GENE15828.r1	MMP20	Matrix metalloproteinase-20 [Source:SWISS;Acc:O18767]	3.75	1.7	-1.15	5e-05	DOWN	4.38	1.64	3.6	2.13	1.78	1.67
GENE16169.r1	Cacna1s	Voltage-dependent L-type calcium channel subunit alpha-1S [Source:SWISS;Acc:Q02789]	2.5	0.73	-1.78	5e-05	DOWN	4.05	1.33	1.53	0.96	0.59	0.89
GENE16184.r1	GDI2	Rab GDP dissociation inhibitor beta [Source:SWISS;Acc:P50395]	5.19	1.55	-1.74	5e-05	DOWN	5.14	2.69	5.24	1.59	1.82	1.58
GENE16385.r1	Chd5	Chromodomain-helicase-DNA-binding protein 5 [Source:SWISS;Acc:D3ZD32]	1.66	0.489	-1.76	5e-05	DOWN	2.33	0.51	1.69	0.49	0.62	0.45
GENE17948.r1	Ano1	Anoctamin-1 [Source:SWISS;Acc:Q8BHY3]	2.6	1.18	-1.14	5e-05	DOWN	3.13	1.69	2.3	1.44	1.21	1.19
GENE18328.r1	SOCS2	Suppressor of cytokine signaling 2 [Source:SWISS;Acc:Q861R0]	8.09	3.16	-1.36	5e-05	DOWN	9.76	2.39	9.27	2.1	4.41	3.35
GENE01312.r1	-	-	8.16	0.585	-3.8	5e-05	DOWN	20.84	0.09	0.08	0.81	0.41	0.82
GENE01596.r1	gchfr	GTP cyclohydrolase 1 feedback regulatory protein [Source:SWISS;Acc:Q6PBT6]	9.85	4.13	-1.25	5e-05	DOWN	10.16	5.01	10.64	4.22	4.27	5.05
XLOC_021748	-	-	3.93	1.58	-1.31	5e-05	DOWN	3.26	7.52	2.43	3.06	1.09	1.56
GENE19860.r1	FCHSD1	FCH and double SH3 domains protein 1 [Source:SWISS;Acc:Q86WN1]	3.04	1.34	-1.18	5e-05	DOWN	4.15	1.11	2.68	1.27	1.7	1.22
XLOC_023338	PCDHGA10	Protocadherin gamma-A10 [Source:SWISS;Acc:Q9Y5H3]	4.23	2.07	-1.03	5e-05	DOWN	4.82	2.3	3.54	2.08	2.48	2.3
GENE20055	hs6st2	Heparan-sulfate 6-O-sulfotransferase 2 [Source:SWISS;Acc:Q800H9]	4.66	1.74	-1.42	5e-05	DOWN	6.4	2.19	4.03	1.63	2.35	1.46
GENE20617	nkx3-2	Homeobox protein Nkx-3.2 [Source:SWISS;Acc:P70061]	3.17	1.24	-1.36	5e-05	DOWN	3.66	1.6	3.1	0.85	1.84	1.16
GENE20628.r1	KV119_HUMAN	Ig kappa chain V-I region Wes [Source:SWISS;Acc:P01611]	12.5	5.21	-1.26	5e-05	DOWN	16.84	5.48	9.4	3.88	8.12	3.54
XLOC_024225	-	-	3.27	1.68	-0.961	5e-05	DOWN	2.61	5.81	2.25	2.46	1.37	2.15
GENE21677.r1	E2F6	Transcription factor E2F6 [Source:SWISS;Acc:Q08DY6]	2.64	1.27	-1.05	5e-05	DOWN	2.57	1.12	3.25	1.11	1.66	1.2
GENE22200	C2cd4cC2CD4 family	C2 calcium-dependent domain-containing protein 4C [Source:SWISS;Acc:Q5HZI2]	2.94	1.25	-1.23	5e-05	DOWN	2.68	2.42	2.53	1.12	1.28	1.62
XLOC_029274	-	-	10	2.95	-1.76	5e-05	DOWN	2.39	1.33	16.8	3.61	3.29	3.02
XLOC_029355	COL6A3	Collagen alpha-3(VI) chain [Source:SWISS;Acc:P15989]	21.3	8.65	-1.3	5e-05	DOWN	19.66	3.73	25.07	9.19	11.27	6.37
XLOC_033174	-	-	9.67	4.15	-1.22	5e-05	DOWN	11.12	10.54	6.23	4.86	3.49	6.47
XLOC_034980	-	-	2.64	1.19	-1.15	5e-05	DOWN	2.89	2.52	1.94	1.81	1.02	1.37
GENE06627.r1	-	-	7.77	2.25	-1.79	5e-05	DOWN	8.15	3.46	8.1	2.24	2.47	2.63
XLOC_038803	-	-	8.08	2.89	-1.48	5e-05	DOWN	9.18	5.39	6.45	4.64	1.51	4.76
GENE07238	-	-	10.5	2.4	-2.13	5e-05	DOWN	14.68	3.58	7.52	2.42	2.52	2.29
GENE08872.r1	Prg4	Proteoglycan 4 [Source:SWISS;Acc:Q9JM99]	2.02	0.829	-1.29	5e-05	DOWN	2.23	1.68	1.48	0.96	0.71	1.08
GENE09068	Xxylt1	Xyloside xylosyltransferase 1 [Source:SWISS;Acc:Q3U4G3]	4.85	2.12	-1.2	5e-05	DOWN	5.8	2.5	4.55	2.15	2.62	1.91
GENE09206.r1	-	-	6.26	3.04	-1.04	5e-05	DOWN	4.54	11.57	4.16	3.46	2.55	4.57
GENE09289.r1	-	-	13.2	3.43	-1.95	5e-05	DOWN	10.26	5.97	17.46	3.31	3.42	4.49
XLOC_042721	-	-	15.7	3.51	-2.16	5e-05	DOWN	13.12	54.91	1.34	2.73	1.05	10.34
GENE03188.r1	ZBTB26	Zinc finger and BTB domain-containing protein 26 [Source:SWISS;Acc:Q9HCK0]	7.95	3.69	-1.11	0.0001	DOWN	9.52	3.67	7.39	4.06	4.92	2.53
GENE04169.r1	Hdc	Histidine decarboxylase [Source:SWISS;Acc:P23738]	2.17	0.958	-1.18	0.0001	DOWN	3.69	1.31	1.22	0.82	0.97	1.32
GENE16826.r1	Thsd4	Thrombospondin type-1 domain-containing protein 4 [Source:SWISS;Acc:Q3UTY6]	2.9	1.26	-1.2	0.00015	DOWN	2.4	1.6	3.5	1.33	1.52	1.12
GENE18310.r1	-	-	7.89	3.07	-1.36	0.00015	DOWN	9.59	3.38	7.52	3.23	3.92	2.73
GENE19553.r1	TECTA	Alpha-tectorin [Source:SWISS;Acc:Q9YH85]	153	16.2	-3.24	0.00015	DOWN	102.49	29.65	225.06	24.18	15.09	14.02
GENE05554	DOLK	Dolichol kinase [Source:SWISS;Acc:Q58CR4]	7.32	3.48	-1.07	0.00015	DOWN	8.91	3.28	6.85	2.83	4.53	3.54
GENE06887.r1	bglap	Osteocalcin [Source:SWISS;Acc:P02823]	15.4	2.3	-2.74	0.00015	DOWN	14.39	3.71	19.35	2.45	1.43	3.9
XLOC_019614	-	-	6.01	3.13	-0.944	0.0002	DOWN	6.02	5.44	4.95	4.16	2.31	4.89
XLOC_023612	-	-	2.78	1.36	-1.04	0.0002	DOWN	2.56	3.31	2.2	1.58	1.15	2.12
XLOC_029242	-	-	4.67	2.32	-1.01	0.0002	DOWN	4.19	4.16	4.24	3.08	1.74	3.61
GENE02493	SP5	Transcription factor Sp5 [Source:SWISS;Acc:Q6BEB4]	2.53	1.15	-1.14	0.0002	DOWN	2.65	1.72	2.03	1.1	1.39	1.11
XLOC_031055	-	-	4.18	2.08	-1.01	0.0002	DOWN	5.06	4.34	2.58	3.41	1.6	2.45
GENE04633.r1	tmem160	Transmembrane protein 160 [Source:SWISS;Acc:B3DJK0]	10.6	5.12	-1.05	0.0002	DOWN	11.31	5	11.51	5.98	6.39	4.05
XLOC_037497	-	-	11.5	5.74	-1.01	0.0002	DOWN	12.55	5.73	9.97	5.83	6.21	5.86
GENE06699	TAAR6	Trace amine-associated receptor 6 [Source:SWISS;Acc:Q96RI8]	4.72	2.02	-1.23	0.0002	DOWN	4.13	4.01	4.4	2.97	2	1.55
GENE11397.r1	RAD52	DNA repair protein RAD52 homolog [Source:SWISS;Acc:P43351]	2.68	1.27	-1.08	0.00025	DOWN	2.73	1.59	2.75	1.46	1.15	1.48
XLOC_029073	-	-	7.13	3.85	-0.889	0.00025	DOWN	6.7	7.48	5.86	5.32	2.97	5.58
GENE03465	NKX3-1	Homeobox protein Nkx-3.1 [Source:SWISS;Acc:Q99801]	7.81	3.7	-1.08	0.00025	DOWN	9.86	2.42	7.5	4.25	3.1	4.99
GENE06086	NIM1K	Serine/threonine-protein kinase NIM1 [Source:SWISS;Acc:Q8IY84]	2.69	1.33	-1.01	0.00025	DOWN	3.75	1.08	2.39	1.18	1.89	1.05
GENE13450	-	-	19.5	8.2	-1.25	0.0003	DOWN	20.84	23.61	11.52	6.14	9.75	10.99
GENE01744	CCDC170	Coiled-coil domain-containing protein 170 [Source:SWISS;Acc:Q8IYT3]	1.75	0.837	-1.06	0.0003	DOWN	1.34	2.37	1.1	0.87	0.75	1.06
GENE02053.r1	SNAPC1	snRNA-activating protein complex subunit 1 [Source:SWISS;Acc:Q4R6W9]	2.78	1.48	-0.913	0.0003	DOWN	3.49	2.08	2.44	2.14	1.4	1.23
GENE02125	MLPH	Melanophilin [Source:SWISS;Acc:Q9BV36]	3.9	1.85	-1.08	0.0003	DOWN	4.56	1.39	4.09	1.48	3.01	1.03
GENE00005	FAAP20	Fanconi anemia-associated protein of 20 kDa [Source:SWISS;Acc:A5PKK9]	3.78	1.73	-1.13	0.00035	DOWN	2.96	2.4	4.6	1.73	1.99	1.82
XLOC_005478	-	-	6.38	3.21	-0.99	0.00035	DOWN	5.42	2.01	7.27	2.74	3.52	4.7
XLOC_018212	-	-	16	7.01	-1.19	0.00035	DOWN	7.1	7.59	22.55	10.92	6.22	7.38
GENE22124.r1	camk2n2	Calcium/calmodulin-dependent protein kinase II inhibitor 2 [Source:SWISS;Acc:Q6P6Z4]	5.37	2.66	-1.01	0.00035	DOWN	6.24	4.63	4.2	3.45	2.54	2.82
GENE18715.r1	COL1A2	Collagen alpha-2(I) chain [Source:SWISS;Acc:O46392]	8.21	0.979	-3.07	0.00035	DOWN	12.31	0.57	10.06	0.57	1.18	1.32
XLOC_003465	-	-	10.8	4.77	-1.18	0.0004	DOWN	8.02	9.16	11.31	5.23	4.54	6.93
XLOC_009165	-	-	9.46	2.82	-1.74	0.0004	DOWN	14.11	1.86	6.42	6.57	0.43	4.23
GENE14023	NEU3	Sialidase-3 [Source:SWISS;Acc:O97859]	11.8	5.25	-1.17	0.0004	DOWN	12.8	2.59	13.62	4.27	7.69	4.17
XLOC_012075	-	-	6.6	2.88	-1.2	0.0004	DOWN	7.52	7.42	4.23	3.6	2.09	4.83
GENE20597	TRIM27	Zinc finger protein RFP [Source:SWISS;Acc:P14373]	3.96	2.09	-0.926	0.0004	DOWN	4.97	3.52	2.73	2.66	2.63	1.23
XLOC_026027	-	-	3.69	2	-0.887	0.0004	DOWN	4.64	4.03	2.06	1.74	1.38	4.13
XLOC_030811	-	-	2.75	1.41	-0.958	0.0004	DOWN	2.8	3.15	2	1.93	1.11	2.05
XLOC_038798	-	-	2.4	1.31	-0.87	0.0004	DOWN	2.25	2.84	1.86	1.97	1.04	1.67
XLOC_001099	-	-	1.4	0.436	-1.68	0.00045	DOWN	1.19	2.73	0.82	0.47	0.53	0.43
GENE19177	-	-	5.32	0.562	-3.24	0.00045	DOWN	3.97	1.3	7.65	0.59	0.4	0.91
XLOC_005205	-	-	2.99	1.57	-0.931	0.0005	DOWN	2.44	1.77	3.21	1.75	1.64	1.99
GENE12085.r1	Pyroxd2	Pyridine nucleotide-disulfide oxidoreductase domain-containing protein 2 [Source:SWISS;Acc:Q68FT3]	2.28	1.18	-0.953	0.0005	DOWN	2.77	1.44	1.96	1.01	1.03	1.94
GENE12869.r1	Adck5	Uncharacterized aarF domain-containing protein kinase 5 [Source:SWISS;Acc:Q80V03]	6.32	3.1	-1.03	0.0005	DOWN	8.27	2.8	5.89	2.2	5.05	2.26
GENE04632.r1	-	-	2.09	1.15	-0.856	0.0005	DOWN	2.05	1.89	1.72	1.41	1.24	1.03
GENE16697	Ddx28	Probable ATP-dependent RNA helicase DDX28 [Source:SWISS;Acc:Q9CWT6]	3.11	1.48	-1.07	0.00055	DOWN	2.13	1.77	3.95	0.86	2.42	1.25
GENE03712	foxd5-a	Forkhead box protein D5-A [Source:SWISS;Acc:Q9PRJ8]	2.63	1.32	-0.993	0.00055	DOWN	2.16	2.76	1.92	1.25	0.95	2.12
GENE00766.r1	SAMD10	Sterile alpha motif domain-containing protein 10 [Source:SWISS;Acc:Q9BYL1]	7.08	3.34	-1.08	0.0006	DOWN	8.54	4.11	6.86	2.66	4.43	3.33
XLOC_022863	-	-	24.7	12.9	-0.939	0.0006	DOWN	17.68	16.11	27.09	11.36	14.25	16.81
XLOC_031385	Hmcn2	Hemicentin-2 [Source:SWISS;Acc:A2AJ76]	0.938	0.416	-1.17	0.0006	DOWN	1.04	0.43	0.93	0.39	0.6	0.28
GENE06076.r1	PIP5K1B	Phosphatidylinositol 4-phosphate 5-kinase type-1 beta [Source:SWISS;Acc:Q5ZJ58]	5.03	2.49	-1.02	0.0006	DOWN	5.91	3.14	4.89	2.36	3.15	2.33
XLOC_035126	-	-	8.79	4.23	-1.05	0.00065	DOWN	8.91	4.35	8.36	4.71	4.52	5.19
GENE08882	ADAMTS10	A disintegrin and metalloproteinase with thrombospondin motifs 10 [Source:SWISS;Acc:Q9H324]	2.16	1.02	-1.07	0.00065	DOWN	2.69	0.57	2.37	0.76	1.77	0.54
GENE12657	-	-	3.54	0	#NAME?	0.0007	DOWN	2.58	1.6	4.38	0	0	0
XLOC_012522	TRIM27	Zinc finger protein RFP [Source:SWISS;Acc:P14373]	7.54	3.97	-0.926	0.0007	DOWN	7.41	3.64	8.32	3.98	4.48	4.17
GENE17138.r1	dld	Delta-like protein D [Source:SWISS;Acc:Q8UWJ4]	1.97	1.08	-0.862	0.0007	DOWN	1.81	1.82	1.8	1.24	1.06	1.22
XLOC_007159	-	-	3.88	1.98	-0.967	0.00075	DOWN	4.02	4.25	2.84	2.51	1.52	3.16
GENE01511.r1	ENTPD5	Ectonucleoside triphosphate diphosphohydrolase 5 [Source:SWISS;Acc:O75356]	4.54	2.18	-1.06	0.00075	DOWN	5	2.7	4.78	2.26	1.94	2.89
XLOC_027218	-	-	5.26	2.97	-0.824	0.00075	DOWN	5.47	5.2	4.03	2.87	2.78	4.81
GENE02614.r1	Slc5a3	Sodium/myo-inositol cotransporter [Source:SWISS;Acc:Q9JKZ2]	10.7	3.58	-1.58	0.00075	DOWN	12.45	3.65	10.81	3.81	3.25	5.08
XLOC_029681	-	-	3.2	1.74	-0.881	0.00075	DOWN	2.73	2.54	3.17	1.43	1.97	2.18
GENE09959.r1	IFFO1	Intermediate filament family orphan 1 [Source:SWISS;Acc:Q0D2I5]	4.19	1.98	-1.08	0.0008	DOWN	4.25	3.06	3.94	1.84	2.39	2.13
GENE13364.r1	setdb1b	Histone-lysine N-methyltransferase SETDB1-B [Source:SWISS;Acc:Q08BR4]	8.12	4.09	-0.987	0.0008	DOWN	8.71	4.91	8.03	3.7	4.69	4.85
XLOC_016967	-	-	6.19	2.74	-1.17	0.0008	DOWN	7.44	1.55	5.48	3.69	2.52	3.38
XLOC_029354	COL6A3	Collagen alpha-3(VI) chain [Source:SWISS;Acc:P15989]	14.6	7.46	-0.964	0.0008	DOWN	12.99	2.38	16.92	4.89	12.43	4.12
XLOC_035127	-	-	5.68	3.09	-0.877	0.0008	DOWN	6	4.18	4.76	3.99	3.1	3.56
GENE05422	foxd2	Forkhead box protein D2 [Source:SWISS;Acc:Q90WN4]	3.44	1.77	-0.96	0.0008	DOWN	4.61	1.12	3.38	1.81	2.47	1.17
GENE06563	hook3	Protein Hook homolog 3 [Source:SWISS;Acc:Q6GQ73]	17.7	5.36	-1.72	0.0008	DOWN	13.53	4.05	23.97	3.87	9.8	1.86
GENE22939.r1	-	-	2.75	1.57	-0.807	0.00085	DOWN	2.77	2.16	2.6	1.71	1.66	1.72
GENE06547	Klf5	Krueppel-like factor 5 [Source:SWISS;Acc:Q9Z0Z7]	4.37	1.82	-1.26	0.00085	DOWN	6.19	1.86	3.58	1.75	2.38	1.57
GENE08695.r1	Aqp12	Aquaporin-12 [Source:SWISS;Acc:Q8CHJ2]	7.79	3.84	-1.02	0.00085	DOWN	9.15	6.09	5.87	4.19	3.92	4.56
XLOC_043609	-	-	10.6	5.55	-0.931	0.00085	DOWN	9.18	14.42	8.17	7.88	3.12	9.85
XLOC_016507	-	-	2.5	1.37	-0.868	0.0009	DOWN	2.5	3.12	1.78	1.66	1.14	2.11
GENE18863	Ado	2-aminoethanethiol dioxygenase [Source:SWISS;Acc:Q6PDY2]	4.15	2.04	-1.03	0.0009	DOWN	5.25	2.33	3.33	1.8	2.81	1.74
XLOC_003719	-	-	2.41	1.24	-0.957	0.00095	DOWN	2.26	3.51	1.65	1.35	0.99	2.14
XLOC_011441	-	-	5.19	2.63	-0.978	0.00095	DOWN	5.15	2.8	5.64	2.28	3.7	2.08
GENE10105	FHOD3	FH1/FH2 domain-containing protein 3 [Source:SWISS;Acc:Q2V2M9]	8.61	4.73	-0.866	0.0011	DOWN	9.03	2.78	10.08	4.22	6.43	4.05
GENE14826.r1	etnppl	Ethanolamine-phosphate phospho-lyase [Source:SWISS;Acc:Q7SY54]	8.99	3.68	-1.29	0.0011	DOWN	6.68	6.19	11.1	3.96	3.36	4.97
XLOC_018179	-	-	4.39	2.49	-0.819	0.0011	DOWN	4.43	4.37	3.45	2.86	1.7	4.63
XLOC_029249	-	-	3.18	1.83	-0.799	0.0011	DOWN	3.07	3.22	2.6	2.24	1.62	2.61
XLOC_003724	-	-	2.74	1.3	-1.07	0.00115	DOWN	2.23	3.72	2.24	1.54	1.16	1.9
XLOC_005518	-	-	5.18	2.7	-0.943	0.00115	DOWN	6.89	4.19	3.1	3.29	1.88	4.73
GENE05535	usp20	Ubiquitin carboxyl-terminal hydrolase 20 [Source:SWISS;Acc:A5PN09]	5.13	2.39	-1.1	0.00115	DOWN	5.83	1.76	5.82	2.22	3.21	2.01
GENE01589.r1	ACTC_TAKRU	Actin, alpha cardiac [Source:SWISS;Acc:P53480]	2.74	1.34	-1.03	0.0012	DOWN	2.99	1.94	2.91	1.27	1.44	1.68
XLOC_001100	-	-	8.08	3.99	-1.02	0.00125	DOWN	5.42	3.09	10.16	7.39	3.85	2.38
XLOC_009192	-	-	5.64	2.59	-1.12	0.00125	DOWN	6.04	4.17	4.65	3.3	1.85	4.32
GENE19873	NKX1-1	NK1 transcription factor-related protein 1 [Source:SWISS;Acc:Q15270]	1.06	0.513	-1.05	0.00125	DOWN	1.02	0.96	0.63	0.55	0.41	0.64
XLOC_042688	-	-	2.89	1.23	-1.23	0.00125	DOWN	3.06	4.44	1.64	1.61	1.06	1.71
GENE11257	fibin	Fin bud initiation factor [Source:SWISS;Acc:A1IGX5]	3.48	1.68	-1.05	0.00135	DOWN	5.29	2.13	2.16	0.75	2.98	1.47
XLOC_036370	-	-	3.89	2.17	-0.841	0.00135	DOWN	3.78	3.54	3.29	2.93	1.8	3.02
GENE08627	C2cd4cC2CD4 family	C2 calcium-dependent domain-containing protein 4C [Source:SWISS;Acc:Q5HZI2]	4.81	2.69	-0.839	0.00135	DOWN	5.58	2.25	4.61	2.88	3.62	1.85
GENE08682	impact-B	Protein IMPACT-B [Source:SWISS;Acc:A9UMG5]	7.75	4.19	-0.888	0.00135	DOWN	9.51	1.31	8.45	3.7	5.8	3.59
GENE02645	MYO16	Unconventional myosin-XVI [Source:SWISS;Acc:Q9Y6X6]	1.6	0.908	-0.813	0.0014	DOWN	2.11	1	1.14	0.95	1.21	0.65
XLOC_040662	-	-	2.5	1.16	-1.11	0.0014	DOWN	2.52	3.67	1.58	1.44	0.97	1.71
GENE15292.r1	-	-	4.54	2.25	-1.01	0.00145	DOWN	5.42	3.81	3.36	2.26	1.94	3.11
XLOC_041648	KIF1A	Kinesin-like protein KIF1A [Source:SWISS;Acc:Q12756]	1.72	0.939	-0.869	0.00145	DOWN	1.91	1.47	1.36	0.83	1.1	1.06
XLOC_018412	Capn1	Calpain-1 catalytic subunit [Source:SWISS;Acc:P97571]	18.2	3.33	-2.45	0.0015	DOWN	9.83	1.51	29.12	2.07	5.46	2.39
GENE15656	lsm14b	Protein LSM14 homolog B [Source:SWISS;Acc:Q566L7]	0.902	0.214	-2.08	0.0016	DOWN	0.4	0.57	1.32	0.22	0.29	0.16
GENE11810.r1	CHRNA7	Neuronal acetylcholine receptor subunit alpha-7 [Source:SWISS;Acc:P22770]	11.3	5.51	-1.04	0.00165	DOWN	10.69	13.82	8.06	3.78	6.64	7.68
GENE06104	VLDLR	Very low-density lipoprotein receptor [Source:SWISS;Acc:P98165]	2.84	1.4	-1.02	0.0017	DOWN	2.89	0.7	3.72	0.79	2.31	1.21
GENE13627	-	-	14.8	6.83	-1.11	0.00175	DOWN	11	4.08	22.65	7.2	10.03	3.61
GENE15103.r1	-	-	4.24	2.5	-0.761	0.00175	DOWN	4.55	3.83	3.66	3.19	2.52	2.37
GENE22869	-	-	11.9	4.18	-1.51	0.00175	DOWN	13	3.7	11.84	5.1	4.23	4.61
GENE01002.r1	Rad51c	DNA repair protein RAD51 homolog 3 [Source:SWISS;Acc:Q924H5]	2.51	1.37	-0.879	0.0018	DOWN	2.4	1.62	2.95	1.6	1.31	1.53
XLOC_036387	-	-	3.21	1.56	-1.04	0.0018	DOWN	2.88	6.29	1.77	1.47	1.75	2.07
XLOC_035678	-	-	1.72	0.956	-0.848	0.0018	DOWN	2.1	2.26	1.07	1.24	0.41	1.79
GENE12772.r1	foxg1	Forkhead box protein G1 [Source:SWISS;Acc:Q9YHC5]	1.88	1.14	-0.721	0.00185	DOWN	1.59	1.71	1.57	1.34	1.03	1.21
GENE16437	-	-	6.98	3.6	-0.953	0.00185	DOWN	7.09	2.95	7.81	3.9	3.19	4.78
GENE01072.r1	Sdsl	Serine dehydratase-like [Source:SWISS;Acc:Q8R238]	2.43	1.3	-0.903	0.00185	DOWN	2.16	2.24	2.49	1.75	0.89	1.74
XLOC_023349	PCDHB1	Protocadherin beta-1 [Source:SWISS;Acc:Q5DRE0]	3.26	1.82	-0.842	0.00185	DOWN	3.07	2.91	2.86	1.6	1.67	3.18
XLOC_024103	-	-	3.98	2.23	-0.84	0.00185	DOWN	4.32	6.15	2.17	4.45	1.4	2.26
GENE08277.r2	LRRC30	Leucine-rich repeat-containing protein 30 [Source:SWISS;Acc:A6NM36]	4.11	1.72	-1.25	0.00185	DOWN	4.03	4.26	3.5	1.81	2.21	1.57
GENE00899.r1	ZFP64	Zinc finger protein 64 homolog, isoforms 1 and 2 [Source:SWISS;Acc:Q9NPA5]	4.79	2.43	-0.98	0.0019	DOWN	5.57	2.73	4.56	2.56	3.04	2.06
GENE01659.r1	actc1	Actin, alpha cardiac muscle 1 {ECO:0000250|UniProtKB:P04751, ECO:0000312|EMBL:AAH62494.1} [Source:SWISS;Acc:Q6P640]	11.9	4.69	-1.35	0.0019	DOWN	14.41	4.44	12.61	4.68	7.14	2.95
GENE00281.r1	Apeh	Acylamino-acid-releasing enzyme [Source:SWISS;Acc:Q8R146]	7.73	3.62	-1.09	0.00195	DOWN	9.18	4.05	7.58	4.54	3.43	3.98
XLOC_010777	-	-	3.2	1.67	-0.941	0.002	DOWN	2.61	4.02	2.73	2.57	1.17	2.33
GENE01411.r1	Alk	ALK tyrosine kinase receptor [Source:SWISS;Acc:P97793]	2.35	1.25	-0.919	0.002	DOWN	2.29	1.55	2.27	1.04	1.45	1.44
XLOC_041529	-	-	1.89	0.762	-1.31	0.002	DOWN	2.51	3.05	0.79	0.72	0.61	1.31
XLOC_005397	-	-	2.46	1.2	-1.04	0.00205	DOWN	3.63	3.9	0.55	1.41	0.95	1.97
XLOC_038310	-	-	4.29	2.25	-0.93	0.00205	DOWN	4.84	6.57	2.21	3.46	1.89	2.63
GENE07416	Omg	Oligodendrocyte-myelin glycoprotein [Source:SWISS;Acc:Q63912]	5.08	2.8	-0.859	0.00205	DOWN	4.78	2.87	5.31	3.02	3.31	2.64
XLOC_004052	-	-	6.15	1.96	-1.65	0.0021	DOWN	3.71	3.4	7.18	4.06	0	4.59
XLOC_011666	-	-	1.35	0.699	-0.949	0.0021	DOWN	1.14	0.3	1.58	1.12	0.62	0.71
GENE01254.r2	-	-	10.6	2.09	-2.34	0.0021	DOWN	18.38	5.44	4.54	1.81	2.25	2.88
GENE11050.r1	V-TCR	Viral T-cell receptor beta chain-like T17T-22 [Source:SWISS;Acc:P11364]	13.9	6.02	-1.21	0.00215	DOWN	22.12	1.97	9.57	2.92	6.44	10.66
GENE22104	SCG2	Secretogranin-2 [Source:SWISS;Acc:P20616]	1.68	0.964	-0.803	0.00215	DOWN	1.22	1.98	0.99	0.98	1.04	1
GENE18862	egr2b	Early growth response protein 2b [Source:SWISS;Acc:Q05159]	4.6	2.65	-0.794	0.0022	DOWN	3.95	3.06	4.5	1.99	3.46	2.78
GENE04249.r1	ift20	Intraflagellar transport protein 20 homolog [Source:SWISS;Acc:Q66I67]	8.7	4.8	-0.858	0.0022	DOWN	10.28	2.58	8.7	5.16	6.1	3.75
XLOC_042221	-	-	5.57	1.73	-1.69	0.0022	DOWN	7.95	8.51	1.57	3.35	0	3.79
GENE16442.r1	NAV1	Neuron navigator 1 [Source:SWISS;Acc:Q8NEY1]	3.2	1.35	-1.25	0.00225	DOWN	3.95	1.49	3.05	1.4	1.67	1.12
GENE02558.r1	hs6st3	Heparan-sulfate 6-O-sulfotransferase 3 [Source:SWISS;Acc:A0MGZ7]	2.27	1.24	-0.867	0.00225	DOWN	2.35	2.12	1.94	1.37	1.09	1.61
XLOC_001538	-	-	3.72	2.24	-0.735	0.0023	DOWN	3.69	5.66	2.32	3.59	1.21	3.61
GENE11887.r1	Kcnk18	Potassium channel subfamily K member 18 [Source:SWISS;Acc:Q6Q1P3]	6.62	3.48	-0.926	0.0023	DOWN	8.45	3.72	5.56	3.71	3.86	3.87
XLOC_036525	-	-	2.77	1.43	-0.952	0.0023	DOWN	3.96	2.83	1.24	1.41	1.23	2.47
GENE06098.r1	-	-	8	3.51	-1.19	0.0023	DOWN	6.86	5.18	7.84	4.16	3.39	4.44
GENE06191.r1	-	-	6.15	3.38	-0.864	0.0023	DOWN	6.7	3.79	6.1	3.39	4.48	2.66
GENE09302	stil	SCL-interrupting locus protein homolog [Source:SWISS;Acc:Q8JGS1]	3.5	1.98	-0.826	0.0023	DOWN	3.32	1.5	4.29	1.55	2.96	1.51
XLOC_003358	-	-	6.98	3.69	-0.922	0.00235	DOWN	6.96	6.73	5.64	4.69	3.44	4.75
XLOC_031113	-	-	4.29	2.46	-0.804	0.00235	DOWN	4.34	3.74	3.55	2.99	2.27	3.35
GENE19139.r1	aarsd1	Alanyl-tRNA editing protein Aarsd1 [Source:SWISS;Acc:Q6DEJ5]	6.59	3.57	-0.885	0.0024	DOWN	6.23	2.71	7.77	3.61	3.94	3.92
XLOC_003196	-	-	3.58	2.02	-0.826	0.00245	DOWN	2.92	4.5	3.05	2.99	1.53	2.76
GENE15813	PRKRIR	52 kDa repressor of the inhibitor of the protein kinase [Source:SWISS;Acc:O43422]	5.61	3.07	-0.867	0.00245	DOWN	5.07	2.7	6.52	2.6	3.84	3.35
GENE19183	Gm166	Coiled-coil domain-containing protein C16orf93 homolog [Source:SWISS;Acc:Q6NZQ0]	2.84	0.574	-2.31	0.00245	DOWN	2.15	0.4	3.77	0.95	0.58	0.36
XLOC_003206	-	-	2.09	1.14	-0.87	0.0025	DOWN	1.89	2.08	1.81	1.79	0.91	1.36
GENE11108	Ell	RNA polymerase II elongation factor ELL [Source:SWISS;Acc:O08856]	6.44	3.23	-0.996	0.0025	DOWN	8.24	2.03	6.29	3.77	4.51	1.73
XLOC_016418	-	-	3.71	2.19	-0.759	0.0025	DOWN	3.73	4.65	2.6	2.38	2.12	3.13
GENE06220.r1	DCC	Netrin receptor DCC [Source:SWISS;Acc:P43146]	6.23	3.3	-0.918	0.0025	DOWN	6.99	5.15	4.28	3.9	3.78	2.87
GENE08155.r1	GGH	Gamma-glutamyl hydrolase [Source:SWISS;Acc:A7YWG4]	5.62	3.01	-0.901	0.00255	DOWN	4.78	2.73	6.58	2.3	4.03	3.04
XLOC_042575	-	-	3.77	1.78	-1.09	0.00255	DOWN	4.74	3.37	2.36	2.48	1.33	2.62
GENE01740	myct1	Myc target protein 1 homolog [Source:SWISS;Acc:Q5SNQ9]	3.16	1.04	-1.61	0.0026	DOWN	3.42	2.56	2.5	0.92	0.79	1.72
GENE22954.r2	BFSP2	Phakinin [Source:SWISS;Acc:Q13515]	2.46	1.43	-0.784	0.0026	DOWN	2.46	2.28	2.16	1.7	1.38	1.49
GENE04066	col27a1b	Collagen alpha-1(XXVII) chain B [Source:SWISS;Acc:A0MSJ1]	1.54	0.755	-1.03	0.0026	DOWN	2.5	0.36	1.38	0.58	1.18	0.53
GENE11402	Fgl2	Fibroleukin [Source:SWISS;Acc:P12804]	1.15	0.534	-1.11	0.00265	DOWN	1.14	1.15	0.71	0.51	0.41	0.82
GENE13625.r1	-	-	11	4.76	-1.21	0.00265	DOWN	10.53	2.05	15.61	3.58	6.98	4.2
GENE04050	ccno-a	Cyclin-O protein A [Source:SWISS;Acc:Q32NJ2]	1.72	0.766	-1.17	0.00265	DOWN	1.5	1.52	1.53	0.91	0.82	0.68
GENE02162	adat3	Probable inactive tRNA-specific adenosine deaminase-like protein 3 [Source:SWISS;Acc:Q8JFW4]	2.19	1.23	-0.825	0.00275	DOWN	1.87	1.99	2.05	1.36	1.35	1.23
XLOC_008998	-	-	3.76	2.22	-0.761	0.0028	DOWN	3.54	4.77	2.81	2.6	2.05	3.14
GENE13845	ENDOD1	Endonuclease domain-containing 1 protein [Source:SWISS;Acc:O94919]	1.55	0.748	-1.05	0.0028	DOWN	1.7	1.51	0.96	0.87	0.9	0.6
GENE23505	-	-	6.18	3.59	-0.784	0.00285	DOWN	5.18	11.86	3.76	3.95	2.28	6.35
GENE02714	sox1a	Transcription factor Sox-1a [Source:SWISS;Acc:Q6DGL6]	1.41	0.67	-1.07	0.00285	DOWN	1.09	1.47	0.98	0.44	1.01	0.62
GENE06323.r1	Sp6	Transcription factor Sp6 [Source:SWISS;Acc:Q9ESX2]	5.46	2.55	-1.1	0.00285	DOWN	5.34	2.5	6.21	3.08	2.37	3.1
GENE07928.r1	Lpin2	Phosphatidate phosphatase LPIN2 [Source:SWISS;Acc:Q99PI5]	10.8	3.41	-1.67	0.00285	DOWN	11.41	3.59	13.12	3.45	4.27	2.94
GENE12989	Tril	TLR4 interactor with leucine rich repeats [Source:SWISS;Acc:Q9DBY4]	2.71	1.67	-0.696	0.0029	DOWN	2.92	2.42	2.12	1.73	1.69	1.96
GENE07093	Pou4f2	POU domain, class 4, transcription factor 2 [Source:SWISS;Acc:Q63934]	1.91	0.994	-0.944	0.0029	DOWN	1.56	2.42	0.97	0.93	1.11	1.13
XLOC_017765	slc35e3	Solute carrier family 35 member E3 [Source:SWISS;Acc:Q1JQ66]	11.4	4.88	-1.23	0.00295	DOWN	11.95	4.6	10.64	4.85	5.52	4.57
XLOC_042622	-	-	4.31	2.63	-0.712	0.00295	DOWN	3.77	5.93	3.29	3.57	1.92	4.08
GENE18576.r1	ZRANB3	DNA annealing helicase and endonuclease ZRANB3 [Source:SWISS;Acc:E1BB03]	2.02	1.14	-0.825	0.00295	DOWN	2.35	0.98	2.04	1.11	1.43	1.01
GENE14220.r1	sebox	Homeobox protein SEBOX [Source:SWISS;Acc:Q8JJ26]	3.51	1.97	-0.834	0.003	DOWN	2.39	2.43	3.8	2.28	1.92	2.4
GENE04584	FUT4	Alpha-(1,3)-fucosyltransferase 4 [Source:SWISS;Acc:Q8HZR3]	2.74	1.57	-0.808	0.003	DOWN	3.1	1.56	2.5	1.5	1.92	1.51
XLOC_003518	-	-	5.48	3.34	-0.714	0.00315	DOWN	5.93	7.21	3.4	5.01	2.38	4.75
GENE14209	EXOSC8	Exosome complex component RRP43 [Source:SWISS;Acc:Q96B26]	5.31	2.99	-0.831	0.00315	DOWN	5.14	1.55	6.64	1.83	4.97	2.27
GENE15872.r1	ZSCAN22	Zinc finger and SCAN domain-containing protein 22 [Source:SWISS;Acc:P10073]	4.89	2.6	-0.912	0.0032	DOWN	4.57	3.06	5.33	2.51	3.49	2.09
XLOC_029356	COL6A3	Collagen alpha-3(VI) chain [Source:SWISS;Acc:P15989]	19.4	10	-0.953	0.0032	DOWN	20.03	3.07	21.46	10.04	14.81	5.29
XLOC_003529	-	-	2.52	1.54	-0.712	0.00325	DOWN	2.63	3.17	1.7	1.64	1.4	2.39
XLOC_023339	PCDHGA5	Protocadherin gamma-A5 [Source:SWISS;Acc:Q9Y5G8]	4.22	2.5	-0.752	0.00325	DOWN	4.22	2.56	3.89	2.71	2.75	3.02
GENE06368	Myadm	Myeloid-associated differentiation marker [Source:SWISS;Acc:Q6VBQ5]	5.91	2.94	-1.01	0.0033	DOWN	6.73	4.44	4.59	3.3	3.02	3.29
GENE08791.r1	slc25a42	Mitochondrial coenzyme A transporter SLC25A42 [Source:SWISS;Acc:Q0P483]	6.44	3.57	-0.849	0.00335	DOWN	7.77	3.68	5.64	4.37	3.63	3.82
GENE18691	Lrrc4c	Leucine-rich repeat-containing protein 4C [Source:SWISS;Acc:Q8C031]	2.02	1.05	-0.94	0.00335	DOWN	1.91	1.63	1.6	1.02	1.09	1.23
GENE15282.r1	Lepre1	Prolyl 3-hydroxylase 1 [Source:SWISS;Acc:Q3V1T4]	4.36	2.19	-0.996	0.0035	DOWN	5.73	2.17	3.87	2.49	1.95	2.74
XLOC_031046	-	-	6.57	3.08	-1.09	0.0035	DOWN	9.81	9.16	1.81	4.14	2.09	5.1
XLOC_012085	-	-	3.92	2.18	-0.849	0.00355	DOWN	3.82	4.63	2.95	2.89	1.38	3.82
XLOC_008995	-	-	5.41	3.04	-0.834	0.0036	DOWN	3.36	6.78	5.43	3.41	3.13	3.89
GENE14980.r1	Cda	Cytidine deaminase [Source:SWISS;Acc:P56389]	7.92	4.46	-0.827	0.0036	DOWN	7.57	4.47	8.42	3.97	5.85	4.31
GENE18329	Cradd	Death domain-containing protein CRADD [Source:SWISS;Acc:O88843]	3.37	1.68	-1	0.0036	DOWN	4.37	1.11	3.53	1.18	3.01	0.91
XLOC_029181	-	-	6.99	3.08	-1.18	0.0036	DOWN	6.81	8.65	5.12	5.67	1.05	5.24
GENE14263	CLDN4	Claudin-4 [Source:SWISS;Acc:Q6BBL6]	5.26	2.32	-1.18	0.00365	DOWN	7.7	1.69	4.13	2.33	2.43	2.83
GENE03316.r1	FZD10	Frizzled-10 [Source:SWISS;Acc:Q9PWH2]	4.38	2.5	-0.811	0.00365	DOWN	5.21	3.03	3.66	2.67	2.83	2.51
XLOC_002910	TRY1_SALSA	Trypsin-1 [Source:SWISS;Acc:P35031]	5.16	1.95	-1.4	0.00375	DOWN	7.53	3.46	3.72	2.07	1.69	2.9
GENE18981	RASD1	Dexamethasone-induced Ras-related protein 1 [Source:SWISS;Acc:Q9Y272]	2.11	1.03	-1.04	0.00385	DOWN	2.26	1.31	2.03	0.79	1.53	0.86
GENE14288.r1	SMYD4	SET and MYND domain-containing protein 4 [Source:SWISS;Acc:Q8IYR2]	1.46	0.726	-1.01	0.0039	DOWN	1.18	1.11	1.64	1.04	0.63	0.66
XLOC_003527	-	-	59.7	16.7	-1.84	0.00395	DOWN	49.12	63.53	54.26	5.02	19.49	32.36
GENE11718.r1	KDELC2	KDEL motif-containing protein 2 [Source:SWISS;Acc:Q7Z4H8]	6.61	3.73	-0.825	0.00395	DOWN	7.17	3.6	7.16	4.51	4.34	3
XLOC_014645	-	-	1.97	0.964	-1.03	0.004	DOWN	1.8	1.95	1.7	1.28	0.86	1.25
XLOC_018253	-	-	2.48	0.848	-1.55	0.004	DOWN	2.28	2.05	2.26	1.79	0.35	1.09
XLOC_030993	-	-	4.5	2.78	-0.695	0.004	DOWN	4.05	4.59	3.89	4.5	2.29	3.07
GENE15173	-	-	6.49	1.69	-1.94	0.00405	DOWN	10.67	2.45	4.22	1.07	1.56	3
XLOC_016492	-	-	2.74	1.43	-0.938	0.00405	DOWN	2.49	4.53	1.76	2.09	1.19	1.79
XLOC_029180	-	-	6.69	3.84	-0.802	0.00405	DOWN	5.02	7.73	6.25	3.03	3.34	7.39
GENE05801	orai1	Calcium release-activated calcium channel protein 1 [Source:SWISS;Acc:Q6TLE6]	4.21	2.14	-0.979	0.00405	DOWN	4.94	1.84	3.95	3.3	1.63	2.2
GENE06053.r1	COL2A1	Collagen alpha-1(II) chain [Source:SWISS;Acc:P02460]	1.9	0.836	-1.18	0.00405	DOWN	3.07	0.71	1.53	0.67	1.16	0.75
XLOC_011809	-	-	4.44	2.49	-0.835	0.0041	DOWN	2.71	6.3	4.24	2.35	1.93	4.78
XLOC_024674	-	-	8.14	4.96	-0.716	0.0041	DOWN	8.62	3.93	8.07	5.11	5.67	5.13
XLOC_007289	-	-	3.59	2.15	-0.742	0.00415	DOWN	4.54	4.55	1.77	2.85	1.67	3.22
GENE01042.r1	osr1	Protein odd-skipped-related 1 {ECO:0000312|EMBL:AAH83241.1} [Source:SWISS;Acc:Q5XJQ7]	5.77	3.43	-0.749	0.00415	DOWN	6.38	4.85	4.69	3.63	3.6	3.91
XLOC_038418	-	-	2.24	1.36	-0.722	0.00415	DOWN	1.92	2.28	2.01	2.03	1.05	1.81
XLOC_003102	-	-	4.69	2.46	-0.93	0.00425	DOWN	4.01	6.72	3.56	3.65	1.77	3.53
GENE07624.r1	HECW1	E3 ubiquitin-protein ligase HECW1 [Source:SWISS;Acc:Q76N89]	1.96	1.23	-0.669	0.0043	DOWN	1.47	2.53	1.31	1.29	1.13	1.56
GENE18320.r1	Lgr5	Leucine-rich repeat-containing G-protein coupled receptor 5 [Source:SWISS;Acc:Q9Z1P4]	2.83	1.54	-0.878	0.00445	DOWN	3.51	2.99	1.85	2.1	1.3	1.64
GENE17701	Scube1	Signal peptide, CUB and EGF-like domain-containing protein 1 [Source:SWISS;Acc:Q6NZL8]	2.87	1.63	-0.819	0.0045	DOWN	3.17	0.64	3.44	1.22	2.38	1.43
GENE22759	tmem200a	Transmembrane protein 200A [Source:SWISS;Acc:Q5RGQ8]	1.43	0.792	-0.858	0.0045	DOWN	0.99	1.34	1.36	0.98	0.68	0.88
XLOC_030834	-	-	3.81	2.2	-0.791	0.0046	DOWN	3.85	4.56	2.73	2.38	1.63	4.04
XLOC_002584	-	-	3.07	1.87	-0.718	0.00465	DOWN	2.61	3.09	2.97	2.5	0.9	3.32
GENE16458.r1	PFKFB2	6-phosphofructo-2-kinase/fructose-2,6-bisphosphatase 2 [Source:SWISS;Acc:O60825]	5.32	2.79	-0.93	0.00465	DOWN	7.64	2.51	4.33	2.27	4.31	1.96
XLOC_043145	-	-	12	6.97	-0.78	0.00475	DOWN	12.13	4.63	13.1	8.33	8.68	5.18
XLOC_003537	-	-	4.42	2.55	-0.792	0.0048	DOWN	5.77	4.16	2.54	3.73	1.81	3.77
GENE10462	-	-	10.5	3.16	-1.74	0.0048	DOWN	10.27	12.94	6.86	4.04	1.56	5.67
GENE11823.r1	Prr5l	Proline-rich protein 5-like [Source:SWISS;Acc:A2AVJ5]	9.53	5.02	-0.924	0.0048	DOWN	10.22	4.87	9.89	4.87	6.19	4.86
XLOC_034419	-	-	4.06	1.39	-1.55	0.0048	DOWN	4.3	2.94	3.81	1.42	1.55	1.61
GENE08489	GFI1	Zinc finger protein Gfi-1 [Source:SWISS;Acc:Q99684]	1.81	0.972	-0.894	0.0048	DOWN	1.6	1.12	1.82	0.86	1.22	0.93
XLOC_029188	-	-	4.8	2.65	-0.854	0.00485	DOWN	3.85	4.45	4.66	3.53	2.06	3.99
XLOC_011828	-	-	3.16	1.8	-0.811	0.0049	DOWN	3.01	2.57	2.81	2.33	1.49	2.61
GENE18127.r1	-	-	2.72	1.68	-0.698	0.0049	DOWN	2.49	2.69	2.05	1.45	2.15	1.58
GENE15093.r1	CXorf57	Uncharacterized protein CXorf57 [Source:SWISS;Acc:Q6NSI4]	3.44	1.54	-1.16	0.005	DOWN	3.74	1.51	3.78	1.63	1.68	1.58
XLOC_012103	-	-	2.54	1.55	-0.715	0.0051	DOWN	2.82	1.78	2.05	1.71	1.73	1.78
GENE19792.r1	map2k6	Dual specificity mitogen-activated protein kinase kinase 6 {ECO:0000250|UniProtKB:P52564} [Source:SWISS;Acc:Q9DGE0]	9.59	3.9	-1.3	0.0051	DOWN	9.94	5	11.09	4.52	3.93	4.13
XLOC_043041	SPRY2	Protein sprouty homolog 2 [Source:SWISS;Acc:Q9PTL2]	9.48	4.73	-1	0.0051	DOWN	11.37	2.92	10.54	3.6	7.33	3.41
GENE20325	PSD2	PH and SEC7 domain-containing protein 2 [Source:SWISS;Acc:Q9BQI7]	1.38	0.811	-0.771	0.00515	DOWN	0.84	1.9	1.09	0.91	0.62	1.11
XLOC_006811	NPY1R	Neuropeptide Y receptor type 1 [Source:SWISS;Acc:Q9WVD0]	17.6	3.65	-2.27	0.0052	DOWN	14.75	3.78	22.49	3.85	4.34	3.17
XLOC_023954	-	-	1.73	0.863	-1.01	0.00525	DOWN	1.84	3.87	0.57	1.22	0.82	0.94
XLOC_021767	-	-	2.01	1.25	-0.685	0.0053	DOWN	1.82	3.06	1.39	1.34	1.15	1.92
GENE11319.r1	lmo2	Rhombotin-2 [Source:SWISS;Acc:Q9PTJ3]	11.1	4.98	-1.15	0.00535	DOWN	11.65	4.95	12.44	4.89	7.48	2.88
GENE00366.r1	Tnfrsf1a	Tumor necrosis factor receptor superfamily member 1A [Source:SWISS;Acc:P22934]	5.24	3.07	-0.772	0.0054	DOWN	5.78	2.9	5	3.47	3.56	2.88
GENE20591	mars2	Methionine--tRNA ligase, mitochondrial [Source:SWISS;Acc:Q90YI3]	3.36	2.06	-0.708	0.0054	DOWN	2.81	1.82	3.97	1.65	2.61	2.23
GENE21626.r1	HCAR2	Hydroxycarboxylic acid receptor 2 [Source:SWISS;Acc:Q8TDS4]	9.28	4.54	-1.03	0.0054	DOWN	9.36	3.28	10.61	5.16	4.84	5.06
XLOC_003536	-	-	2.12	1.09	-0.96	0.00545	DOWN	1.91	3.72	1.32	1.72	0.66	1.67
XLOC_007595	-	-	1.45	0.591	-1.29	0.00545	DOWN	2.61	0.99	0.39	1.06	0.59	0.35
GENE03038	ABCA2	ATP-binding cassette sub-family A member 2 [Source:SWISS;Acc:Q9BZC7]	5.06	1.76	-1.52	0.00545	DOWN	4.73	1.52	6.58	1.54	2.48	1.4
GENE03195.r1	RCHY1	RING finger and CHY zinc finger domain-containing protein 1 [Source:SWISS;Acc:Q96PM5]	4.87	2.61	-0.898	0.00545	DOWN	3.54	3.14	6.01	2.73	2.81	3.1
XLOC_001572	-	-	1.72	0.915	-0.914	0.00555	DOWN	1.66	2.17	1.26	1.24	0.75	1.27
GENE18512.r1	CYP20A1	Cytochrome P450 20A1 [Source:SWISS;Acc:Q6UW02]	4.63	2.74	-0.759	0.00555	DOWN	5.21	1.73	5.12	2.35	3.74	2.43
GENE11527.r1	tmem5	Transmembrane protein 5 [Source:SWISS;Acc:Q08CD5]	4.96	2.89	-0.778	0.0056	DOWN	5.63	2.28	5.2	2.42	4.05	2.44
GENE10944	GPR37	Prosaposin receptor GPR37 [Source:SWISS;Acc:O15354]	1.29	0.709	-0.863	0.00565	DOWN	1.29	1.29	0.78	0.78	0.59	0.9
XLOC_012111	-	-	1.85	0.997	-0.889	0.00565	DOWN	1.8	1.98	1.45	1.09	0.81	1.68
GENE02237.r1	AGR3	Anterior gradient protein 3 homolog [Source:SWISS;Acc:Q8TD06]	38.7	15.8	-1.29	0.0057	DOWN	41.51	17.49	36.87	15.26	19.73	15.19
GENE05700.r1	surf2	Surfeit locus protein 2 [Source:SWISS;Acc:O57589]	9.62	5.15	-0.902	0.0057	DOWN	9.12	3.25	11.72	4	7.95	4.01
GENE02049.r1	SERTAD4	SERTA domain-containing protein 4 [Source:SWISS;Acc:Q9NUC0]	1.32	0.642	-1.04	0.00575	DOWN	0.69	1.55	1.2	0.57	0.69	0.76
XLOC_008874	-	-	6.21	3.92	-0.662	0.0058	DOWN	5.67	8.21	4.67	5.38	3.37	5.14
XLOC_001532	-	-	12.9	8.03	-0.686	0.00585	DOWN	10.77	14.35	11.43	8.04	8.07	11.71
XLOC_038217	-	-	1.85	0.816	-1.18	0.0059	DOWN	1.43	3.78	1.15	0.88	0.55	1.6
GENE10143.r1	DFNA5	Non-syndromic hearing impairment protein 5 [Source:SWISS;Acc:O60443]	7.18	4.18	-0.781	0.006	DOWN	7.13	4.5	7.67	4.64	4.32	4.7
XLOC_021761	-	-	10.4	5.74	-0.853	0.006	DOWN	6.56	14.37	9.85	9.36	4.38	6.85
GENE09454.r1	RNF144B	E3 ubiquitin-protein ligase RNF144B [Source:SWISS;Acc:Q7Z419]	16.5	5.53	-1.58	0.00605	DOWN	20.45	4.33	18.22	5.83	6.49	5.34
XLOC_033236	-	-	4.16	2.44	-0.766	0.00605	DOWN	3.44	5.8	3.3	4.27	1.47	3.3
GENE08794.r1	CILP	Cartilage intermediate layer protein 1 [Source:SWISS;Acc:O75339]	1.78	1.12	-0.67	0.00605	DOWN	1.89	2.03	1.31	1.51	1.01	1.2
GENE03597.r1	aidB	Putative acyl-CoA dehydrogenase AidB [Source:SWISS;Acc:P33224]	6.78	3.82	-0.826	0.0061	DOWN	6.8	3.08	7.94	4.17	4.59	3.31
GENE08849.r1	Ttc22	Tetratricopeptide repeat protein 22 [Source:SWISS;Acc:Q8C159]	8.08	4.09	-0.983	0.0061	DOWN	9.72	3.11	8.39	3.38	5.61	3.68
XLOC_009039	-	-	2.79	1.7	-0.714	0.00615	DOWN	2.41	3.36	2.31	1.55	1.36	3.27
GENE22328.r1	tal1	T-cell acute lymphocytic leukemia protein 1 [Source:SWISS;Acc:Q90YI8]	3.93	2.16	-0.867	0.0062	DOWN	4.11	2.33	3.73	2.3	2.78	1.81
XLOC_009032	-	-	5.3	3.2	-0.73	0.00625	DOWN	4.62	5.64	4.63	4.6	3.05	3.42
GENE14600.r1	Ing2	Inhibitor of growth protein 2 [Source:SWISS;Acc:Q9ESK4]	7.89	4.52	-0.803	0.00625	DOWN	9.5	4.18	7.67	3.82	6.16	4.19
GENE19707.r1	Pdk2	[Pyruvate dehydrogenase (acetyl-transferring)] kinase isozyme 2, mitochondrial [Source:SWISS;Acc:Q9JK42]	20.4	5.59	-1.87	0.00625	DOWN	13.46	7.25	30.04	6.33	6.98	4.28
GENE00289.r1	CACNA1D	Voltage-dependent L-type calcium channel subunit alpha-1D [Source:SWISS;Acc:O73700]	1.68	0.546	-1.62	0.0063	DOWN	1.94	0.83	1.68	0.59	0.56	0.63
XLOC_032535	-	-	3.2	1.69	-0.924	0.00635	DOWN	3.78	4.61	1.61	2.19	1.23	2.72
XLOC_025509	-	-	2.38	1.3	-0.879	0.0064	DOWN	2.14	2.71	1.97	2.13	1.1	1.32
GENE23519.r1	TSEN54	tRNA-splicing endonuclease subunit Sen54 [Source:SWISS;Acc:Q7Z6J9]	5.64	2.83	-0.995	0.0065	DOWN	5.47	4.46	6.08	2.9	3.09	3.24
GENE20650.r1	GSH-FDH	Alcohol dehydrogenase class-3 [Source:SWISS;Acc:P79896]	15.8	7.27	-1.12	0.00655	DOWN	21	5.09	15.94	6.85	9.37	6.73
XLOC_027305	-	-	4.31	2.65	-0.701	0.00665	DOWN	4.5	5.32	2.92	4.36	2	3.15
XLOC_042198	-	-	5.32	1.91	-1.48	0.00665	DOWN	3.35	6.22	5.46	3.75	1.62	1.31
GENE21840.r1	Crispld1	Cysteine-rich secretory protein LCCL domain-containing 1 [Source:SWISS;Acc:Q8CGD2]	3.33	2.04	-0.705	0.00675	DOWN	3.93	1.73	3.14	2.87	1.94	1.91
GENE12777	Park2	E3 ubiquitin-protein ligase parkin [Source:SWISS;Acc:Q9WVS6]	2.41	1.2	-1.01	0.0069	DOWN	1.8	0.94	3.36	1.05	1.68	0.94
XLOC_036597	-	-	5.26	3.36	-0.646	0.0069	DOWN	5.28	6.37	3.77	4.57	2.75	4.67
XLOC_001108	-	-	2.68	1.13	-1.24	0.00695	DOWN	2.02	3.21	2.45	1.59	0.86	1.63
GENE16903.r1	SPON1	Spondin-1 [Source:SWISS;Acc:Q9HCB6]	1.42	0.841	-0.758	0.00695	DOWN	1.18	2.48	0.81	1.03	0.74	1.01
XLOC_025221	-	-	2.15	1.37	-0.65	0.007	DOWN	2.31	2.48	1.55	1.73	1.29	1.57
XLOC_040960	-	-	1.58	0.973	-0.696	0.007	DOWN	1.53	2.37	1.02	1.39	0.56	1.7
GENE24165.r1	-	-	5.32	2.98	-0.835	0.00705	DOWN	6.04	2.18	6.22	2.65	3.45	3.21
XLOC_003620	-	-	9.2	5.36	-0.781	0.0071	DOWN	13.53	10.27	3.56	5.97	4.69	8.36
XLOC_012083	-	-	1.61	0.999	-0.687	0.0071	DOWN	1.77	1.68	1.12	1.09	0.98	1.4
XLOC_038795	-	-	3.03	1.85	-0.713	0.0071	DOWN	3.39	4.57	1.59	2.47	1.64	2.38
GENE18402.r1	cenpl	Centromere protein L [Source:SWISS;Acc:Q6DRD4]	2.03	1.06	-0.936	0.0071	DOWN	1.82	1.22	2.26	1.2	0.83	1.52
XLOC_003055	-	-	3.74	2.37	-0.657	0.00715	DOWN	3.76	5.43	2.38	2.7	2.2	3.42
XLOC_022092	-	-	3.19	1.99	-0.676	0.00715	DOWN	4.19	3.43	1.73	2.18	1.55	3.19
XLOC_034938	-	-	2.37	1.32	-0.845	0.00715	DOWN	2.56	2.76	1.61	1.88	0.95	1.98
XLOC_033088	-	-	3.17	1.8	-0.816	0.0072	DOWN	3.03	3.87	2.38	2.46	2.05	1.49
XLOC_035662	-	-	6.24	3.17	-0.977	0.0072	DOWN	2.48	2.78	9.82	5.25	2.38	3.13
GENE11497	agk	Acylglycerol kinase, mitochondrial [Source:SWISS;Acc:Q7ZW00]	4.59	2.79	-0.719	0.0073	DOWN	4.86	1.19	5.23	2.33	3.92	2.33
GENE06730.r1	AT1	NAD(P)(+)--arginine ADP-ribosyltransferase 1 [Source:SWISS;Acc:P55806]	3.75	2.22	-0.755	0.0073	DOWN	4.23	3.23	3.05	3.51	1.21	3.09
GENE09207	tmem69	Transmembrane protein 69 [Source:SWISS;Acc:Q0V9J0]	2.58	1.32	-0.963	0.0073	DOWN	1.93	1.27	3.23	1.19	1.48	1.5
GENE03587.r1	DDHD2	Phospholipase DDHD2 [Source:SWISS;Acc:O94830]	12	5.14	-1.23	0.0074	DOWN	14.43	4.5	11.84	5.68	5.49	5.46
XLOC_012081	-	-	2.42	1.46	-0.722	0.00745	DOWN	2.42	2.6	1.85	1.96	1.27	1.95
XLOC_018319	-	-	1.81	1.11	-0.701	0.00745	DOWN	1.78	2.67	1.16	1.29	0.86	1.89
GENE10341.r1	-	-	12.5	5.39	-1.22	0.00755	DOWN	11.83	5.17	14.44	4.88	7.42	4.47
GENE02775	Gpr183	G-protein coupled receptor 183 [Source:SWISS;Acc:D4A7K7]	2.92	1.62	-0.852	0.00755	DOWN	3.3	2.88	1.75	2.07	1.06	2.29
XLOC_036580	-	-	2.91	1.52	-0.935	0.00755	DOWN	2.75	2.42	2.6	1.79	1.7	1.64
GENE12791	Oxsm	3-oxoacyl-[acyl-carrier-protein] synthase, mitochondrial [Source:SWISS;Acc:Q9D404]	1.56	0.832	-0.907	0.0076	DOWN	1.21	1.06	1.75	1.23	0.8	0.66
GENE03785.r1	Lhx6	LIM/homeobox protein Lhx6 [Source:SWISS;Acc:Q9R1R0]	6.85	3.92	-0.807	0.0076	DOWN	8.8	4	6.59	4.48	4.46	3.83
XLOC_036798	-	-	2.22	1.41	-0.654	0.0076	DOWN	2.4	2.46	1.54	2.21	1.06	1.81
XLOC_020260	-	-	5.07	3.2	-0.663	0.0077	DOWN	5.69	4.28	3.79	3.65	3.12	4.34
XLOC_036089	Akna	AT-hook-containing transcription factor [Source:SWISS;Acc:Q80VW7]	5.93	1.99	-1.58	0.00775	DOWN	5.44	2.12	7.21	2.75	1.8	2.26
GENE11279	fan1	Fanconi-associated nuclease 1 [Source:SWISS;Acc:Q1LWH4]	2.25	1.41	-0.676	0.0078	DOWN	1.9	1.69	2.45	1.44	1.55	1.55
GENE22948	tmub1	Transmembrane and ubiquitin-like domain-containing protein 1 [Source:SWISS;Acc:Q6P135]	1.97	1.11	-0.829	0.0078	DOWN	2.56	0.73	1.87	0.85	1.77	0.76
XLOC_036766	-	-	2.57	1.67	-0.621	0.0078	DOWN	2.05	3.76	2.04	2.59	1.23	2.21
XLOC_015791	MUM1	PWWP domain-containing protein MUM1 [Source:SWISS;Acc:Q2TAK8]	11	4.98	-1.14	0.0079	DOWN	12.3	4.44	11.31	4.27	6.82	4.36
XLOC_021616	-	-	3.71	2.36	-0.651	0.0079	DOWN	2.74	4.94	3.28	3.39	2.04	2.9
GENE06679.r1	XPNPEP1	Xaa-Pro aminopeptidase 1 [Source:SWISS;Acc:Q9NQW7]	12.4	4.12	-1.58	0.0079	DOWN	11.91	2.9	15.27	3.48	5.93	3.34
GENE11350.r1	Fbln7	Fibulin-7 [Source:SWISS;Acc:Q501P1]	3.18	2.03	-0.649	0.00795	DOWN	2.44	3.31	2.99	2.13	2.1	2.32
XLOC_039043	-	-	3.28	1.48	-1.15	0.008	DOWN	3.29	6.48	1.52	2.69	1.06	1.57
GENE06771	ttc26	Intraflagellar transport protein 56 {ECO:0000303|PubMed:24596149} [Source:SWISS;Acc:Q5PR66]	3.88	1.19	-1.7	0.0083	DOWN	2.45	0.68	5.86	1.4	1.21	1.33
XLOC_002575	Eomes	Eomesodermin homolog [Source:SWISS;Acc:O54839]	6.15	3.33	-0.886	0.00845	DOWN	4.69	5.35	6.87	4.18	2.59	4.55
GENE16319.r1	NFATC2	Nuclear factor of activated T-cells, cytoplasmic 2 [Source:SWISS;Acc:Q13469]	11.8	4.9	-1.27	0.00845	DOWN	13.84	4.35	12.6	4.46	6.4	4.55
GENE17806.r1	zcrb1	Zinc finger CCHC-type and RNA-binding motif-containing protein 1 [Source:SWISS;Acc:Q5SP50]	7.31	4.41	-0.728	0.00845	DOWN	8.57	1.59	8.04	3.34	6.03	4.54
GENE01095.r1	ADH1_GADMC	Alcohol dehydrogenase 1 [Source:SWISS;Acc:P26325]	3.81	2.27	-0.75	0.0085	DOWN	3.83	2.92	3.78	2.63	2.04	2.94
GENE21761.r1	Tox	Thymocyte selection-associated high mobility group box protein TOX [Source:SWISS;Acc:Q66JW3]	4.41	2.2	-1	0.0085	DOWN	4.57	3.37	4.09	2.82	1.94	2.8
GENE11694.r1	Jph3	Junctophilin-3 [Source:SWISS;Acc:Q9ET77]	3.92	1.84	-1.09	0.00855	DOWN	3.53	4.68	2.17	2.09	1.54	2.37
GENE05321.r1	CETN3	Centrin-3 [Source:SWISS;Acc:O15182]	5.83	3.3	-0.82	0.00855	DOWN	6.33	4.44	4.94	4.05	3.39	3.72
GENE13436.r1	-	-	2.97	0.896	-1.73	0.0086	DOWN	2.61	1.33	3.32	0.87	0.5	1.85
GENE07028.r1	Alox15b	Arachidonate 15-lipoxygenase B [Source:SWISS;Acc:Q8K4F2]	4.49	2.07	-1.11	0.0086	DOWN	1.83	2.53	6.86	2.43	2.02	2.5
XLOC_027138	-	-	11.6	3.44	-1.76	0.00865	DOWN	9.54	4.17	13.32	3.44	1.92	7.72
XLOC_008578	-	-	4.9	3.12	-0.65	0.0088	DOWN	4.43	3.52	4.84	4	2.95	3.55
GENE09838.r1	ITGA10	Integrin alpha-10 [Source:SWISS;Acc:O75578]	7.24	3.58	-1.02	0.00885	DOWN	8.57	3.71	6.98	3.01	5	3.07
GENE18968.r1	Cacna1g	Voltage-dependent T-type calcium channel subunit alpha-1G [Source:SWISS;Acc:O54898]	3.03	1.49	-1.02	0.00885	DOWN	3.52	1.02	3.34	1.17	2.3	1.09
GENE08333	srd5a3	Polyprenol reductase [Source:SWISS;Acc:Q5RIU9]	2.7	1.26	-1.1	0.00885	DOWN	2.71	1.74	2.69	0.86	1.43	1.76
GENE03491.r1	gpr98	G-protein coupled receptor 98 [Source:SWISS;Acc:Q6JAN0]	1.66	0.717	-1.21	0.00895	DOWN	1.57	1.07	1.73	0.87	0.69	0.76
XLOC_039035	-	-	3.01	1.7	-0.821	0.00895	DOWN	2.92	3.66	2.23	1.7	1.49	2.87
GENE04675	-	-	3.44	1.83	-0.908	0.009	DOWN	2.3	1.18	4.55	1.35	2.61	1.64
GENE10460.r1	meox2	Homeobox protein MOX-2 [Source:SWISS;Acc:P39021]	10.9	3.56	-1.61	0.00905	DOWN	11.99	3.74	13.03	2.63	4.37	4.53
GENE20517	Faslg	Tumor necrosis factor ligand superfamily member 6 [Source:SWISS;Acc:P41047]	2.62	1.23	-1.09	0.00905	DOWN	3.49	0.83	2.3	0.62	2.06	1.03
GENE02830.r1	IL17D	Interleukin-17D [Source:SWISS;Acc:Q8TAD2]	1.81	1.14	-0.666	0.00905	DOWN	1.6	1.99	1.55	1.14	1.31	1.15
GENE05228	-	-	1.88	1.11	-0.764	0.00905	DOWN	1.76	2.26	1.24	1.27	1.23	1.03
GENE15198.r1	Slc25a11	Mitochondrial 2-oxoglutarate/malate carrier protein [Source:SWISS;Acc:Q9CR62]	33.6	20.6	-0.706	0.00915	DOWN	30.49	7.45	41.42	20.71	26.2	19.15
GENE22111	Rap2b	Ras-related protein Rap-2b [Source:SWISS;Acc:P61227]	4.72	2.88	-0.714	0.00915	DOWN	6.16	1.96	4.39	1.82	3.82	3.45
XLOC_019907	-	-	2.01	1.12	-0.845	0.00925	DOWN	2.52	2.18	1.13	1.3	0.98	1.69
XLOC_025587	-	-	2.82	1.81	-0.641	0.0093	DOWN	2.82	4.54	1.65	2.42	1.63	2.29
GENE18459.r1	Unc80	Protein unc-80 homolog [Source:SWISS;Acc:Q8BLN6]	28.7	11.2	-1.36	0.0093	DOWN	42.68	10.77	20.74	14.3	7.59	16.4
XLOC_019695	AtMg00860	Uncharacterized mitochondrial protein AtMg00860 [Source:SWISS;Acc:P92523]	25.7	12.7	-1.02	0.00935	DOWN	26.84	35.82	16.07	24.07	8.46	13.52
GENE05041.r1	Ap1s3	AP-1 complex subunit sigma-3 [Source:SWISS;Acc:Q7TN05]	3.03	1.37	-1.15	0.00935	DOWN	3.96	2.01	2.09	2.13	1.09	1.6
XLOC_031496	-	-	23.8	7.1	-1.74	0.0094	DOWN	14.96	6.92	35.22	4.87	8.84	8.95
XLOC_040721	-	-	2.42	1.54	-0.646	0.0094	DOWN	2.55	3.75	1.36	2.25	1.1	2.27
GENE00985.r1	SNX21	Sorting nexin-21 [Source:SWISS;Acc:Q969T3]	4.73	2.89	-0.712	0.00945	DOWN	5.2	2.38	5.17	2.36	3.41	3.36
GENE20272.r1	pou3f4	POU domain, class 3, transcription factor 4 {ECO:0000250|UniProtKB:P49335} [Source:SWISS;Acc:A1L0Z1]	1.62	1.03	-0.647	0.00945	DOWN	1.48	1.85	0.96	1.14	0.94	1.29
XLOC_037995	Caskin1	Caskin-1 [Source:SWISS;Acc:Q6P9K8]	41.7	11.4	-1.87	0.00945	DOWN	35.47	11.15	54.99	9.79	15.46	10.17
XLOC_036755	-	-	4.33	1.52	-1.51	0.00955	DOWN	3.43	5.53	3.72	1.32	1.52	2.45
GENE23164.r1	RGS9	Regulator of G-protein signaling 9 [Source:SWISS;Acc:O46469]	12.2	7.42	-0.714	0.0096	DOWN	10.21	10.98	12.44	9.69	5.61	10.39
GENE00324.r1	Taf10	Transcription initiation factor TFIID subunit 10 [Source:SWISS;Acc:Q8K0H5]	9.39	5.47	-0.781	0.00965	DOWN	7.89	4.09	10.67	5.3	6.39	6.13
GENE19805.r1	ST6GALNAC2	Alpha-N-acetylgalactosaminide alpha-2,6-sialyltransferase 2 [Source:SWISS;Acc:Q9UJ37]	9.17	4.43	-1.05	0.00965	DOWN	10.69	3.32	9.93	3.9	6.36	3.45
XLOC_023342	PCDHGA2	Protocadherin gamma-A2 [Source:SWISS;Acc:Q5DRB8]	2.57	1.62	-0.661	0.00965	DOWN	2.45	2.41	2.18	1.29	1.85	2.36
GENE07711.r1	CD226	CD226 antigen [Source:SWISS;Acc:O18906]	4.61	2.98	-0.631	0.0097	DOWN	4.37	4.03	4.57	2.65	3.37	3.58
XLOC_005608	-	-	1.24	0.708	-0.809	0.00975	DOWN	1.1	2.58	0.64	0.83	0.34	1.55
XLOC_033235	-	-	9.49	3.73	-1.35	0.0098	DOWN	8.79	9.33	8.12	2.55	5.75	3.22
GENE06861.r2	RNASEH2A	Ribonuclease H2 subunit A [Source:SWISS;Acc:Q2TBT5]	5.6	3.24	-0.789	0.0098	DOWN	4.97	3.74	6.42	3.71	3.57	3.3
GENE13267.r1	vps72	Vacuolar protein sorting-associated protein 72 homolog [Source:SWISS;Acc:Q6GNJ8]	5.34	3.11	-0.779	0.00985	DOWN	6.19	2.74	5.72	3.7	3.46	2.85
GENE19251	COG7	Conserved oligomeric Golgi complex subunit 7 [Source:SWISS;Acc:P83436]	10	5.03	-0.993	0.00985	DOWN	10.46	1.91	12.69	4.95	7.16	3.25
GENE19269	-	-	4.77	1.4	-1.77	0.00985	DOWN	3.65	3.43	5.03	2.07	1.54	0.98
XLOC_031152	-	-	1.82	1.15	-0.656	0.00985	DOWN	1.69	3	1.14	1.48	0.99	1.62
GENE02027.r1	HIKES_XENTR	Protein Hikeshi [Source:SWISS;Acc:A4IGP0]	2.42	1.44	-0.755	0.0099	DOWN	2.08	1.52	2.7	1.44	1.65	1.38
XLOC_003430	-	-	7.99	4.47	-0.838	0.00995	DOWN	7.49	5.34	7.61	5.8	3.76	6.36
GENE09739	-	-	3.72	1.81	-1.04	0.00995	DOWN	4.15	3.71	2.25	1.91	2.29	1.56
GENE05154.r1	BRIP1	Fanconi anemia group J protein homolog [Source:SWISS;Acc:Q3YK19]	5.09	2.27	-1.16	0.01	DOWN	4.24	2.13	6.73	2.31	2.56	2.4
GENE10000	TBB7_CHICK	Tubulin beta-7 chain [Source:SWISS;Acc:P09244]	1.16	0.584	-0.991	0.01005	DOWN	0.86	0.71	1.37	0.78	0.72	0.34
XLOC_019481	-	-	39.3	14.6	-1.43	0.01005	DOWN	43.93	14.6	38.75	14.33	17.89	14.07
GENE03498.r1	-	-	2.74	1.28	-1.09	0.0101	DOWN	1.75	2.47	3.89	1.85	1.23	1.18
GENE11666	-	-	4.03	1.38	-1.55	0.01015	DOWN	5.13	2.9	2.77	2.16	1.81	0.38
XLOC_021429	-	-	4.91	2.14	-1.2	0.01015	DOWN	4.57	3.76	4.55	2.75	1.7	3.27
GENE00993.r1	TCEA2	Transcription elongation factor A protein 2 [Source:SWISS;Acc:Q148K0]	5.19	2.84	-0.871	0.01025	DOWN	3.95	7.66	4.59	3.32	2.39	4.09
XLOC_003520	-	-	6.09	3.83	-0.667	0.01025	DOWN	6.53	6.4	4.38	4.29	3.98	4.88
GENE06045.r1	Stxbp1	Syntaxin-binding protein 1 [Source:SWISS;Acc:P61765]	2.16	1.4	-0.629	0.01025	DOWN	2.08	1.62	2.24	1.51	1.33	1.69
GENE24026.r1	LDLR	Low-density lipoprotein receptor [Source:SWISS;Acc:Q28832]	6.47	2.54	-1.35	0.0103	DOWN	8.11	2.63	6.74	2.3	3.65	2.22
GENE10068.r1	-	-	3.54	1.86	-0.93	0.0104	DOWN	3.5	2.65	3.46	2.12	2.1	1.78
GENE04345.r1	GAB2	GRB2-associated-binding protein 2 [Source:SWISS;Acc:Q9UQC2]	11.6	4.67	-1.31	0.0104	DOWN	13.36	3.7	13.65	4.47	6.4	3.61
XLOC_038844	-	-	4.63	2.61	-0.829	0.0105	DOWN	4.72	9.49	1.97	3.8	1.29	4.83
GENE07570.r1	Kif5b	Kinesin-1 heavy chain [Source:SWISS;Acc:Q2PQA9]	1.18	0.762	-0.633	0.0105	DOWN	0.9	1.89	0.89	0.88	0.54	1.15
GENE09774	CLDN12	Claudin-12 [Source:SWISS;Acc:Q5R9K1]	7.12	4.43	-0.685	0.0106	DOWN	8.73	2.61	6.73	3.39	6.12	4.11
GENE11158.r1	Lrrc61	Leucine-rich repeat-containing protein 61 [Source:SWISS;Acc:Q8R2R5]	3.18	1.98	-0.687	0.0106	DOWN	2.85	2.75	3.1	2.11	1.94	2.42
XLOC_014240	-	-	1.99	1.2	-0.73	0.0106	DOWN	2.17	3.11	1.05	1.24	1.2	1.71
GENE18300.r2	-	-	6.33	2.44	-1.38	0.0106	DOWN	8.41	2.78	5.31	1.72	4.01	1.6
GENE19304.r1	NLRC3	Protein NLRC3 [Source:SWISS;Acc:Q7RTR2]	6.66	3.37	-0.984	0.01065	DOWN	7.31	3.93	6.68	3.78	3.85	3.18
XLOC_034979	-	-	2.28	1.41	-0.691	0.01065	DOWN	1.73	3.3	1.9	1.54	1.24	2.25
GENE07592.r1	PLAG1	Zinc finger protein PLAG1 [Source:SWISS;Acc:Q58NQ5]	4.84	2.58	-0.907	0.01065	DOWN	5.28	2.77	4.55	3.04	2.73	2.91
GENE22874.r1	Kcnq3	Potassium voltage-gated channel subfamily KQT member 3 [Source:SWISS;Acc:Q8K3F6]	6.55	4.27	-0.616	0.01085	DOWN	6.89	7.6	4.6	5.21	2.8	6.03
GENE11754.r1	zgc:92873	UPF0705 protein C11orf49 homolog [Source:SWISS;Acc:Q6DGK9]	4.63	1.43	-1.7	0.0109	DOWN	5.48	1.89	4.72	1.62	1.51	1.67
GENE04896	-	-	11.3	4.83	-1.23	0.01095	DOWN	10.93	5.21	12.24	4.64	6.82	3.84
XLOC_040295	-	-	2.24	1.45	-0.633	0.01095	DOWN	1.95	2.72	1.85	2.24	1.04	1.97
XLOC_027412	-	-	1.83	1.03	-0.821	0.0111	DOWN	1.82	2.42	1.25	1.32	0.87	1.5
GENE03870.r1	ABCC1	Multidrug resistance-associated protein 1 [Source:SWISS;Acc:Q5F364]	7	3.45	-1.02	0.0112	DOWN	6.76	2.19	8.57	2.22	5.28	2.92
XLOC_040280	-	-	2.53	1.68	-0.595	0.0112	DOWN	2.37	3.88	1.68	2.31	1.32	2.39
GENE17430	rx1	Retinal homeobox protein Rx1 [Source:SWISS;Acc:O42356]	2.06	1.2	-0.783	0.01125	DOWN	2.01	1.62	1.61	1.04	1.53	1.15
GENE06528.r1	XYLT1	Xylosyltransferase 1 [Source:SWISS;Acc:Q86Y38]	3.41	2.03	-0.75	0.0114	DOWN	3.28	2.04	3.74	1.86	2.55	1.96
XLOC_027659	-	-	2.87	1.69	-0.763	0.01145	DOWN	1.89	2.68	3.44	2.65	1.23	1.81
XLOC_032490	-	-	3.49	2.23	-0.648	0.0115	DOWN	3.16	2.23	3.97	1.77	2.81	2.44
XLOC_036805	-	-	2.83	1.84	-0.627	0.01155	DOWN	3.07	2.9	2.04	2.02	1.34	3.36
GENE18775	ccnyl1	Cyclin-Y-like protein 1 [Source:SWISS;Acc:Q08CI4]	6.91	3.9	-0.824	0.01155	DOWN	6.34	1.62	9.32	2.82	6.76	2.33
GENE20666	-	-	1.08	0	#NAME?	0.0116	DOWN	0.59	1.25	1.04	0	0	0
XLOC_042062	DSP	Desmoplakin [Source:SWISS;Acc:P15924]	21.9	7.58	-1.53	0.0116	DOWN	17.17	5.92	29.13	6.9	9.86	7.01
GENE00376.r1	FAM217B	Protein FAM217B [Source:SWISS;Acc:Q9NTX9]	4.72	2.54	-0.892	0.01165	DOWN	5.84	2.16	4.48	2.91	2.9	2.28
XLOC_010598	-	-	1.82	1.18	-0.623	0.01165	DOWN	1.63	2.86	1.23	1.81	0.93	1.46
GENE05938.r1	NEFM	Neurofilament medium polypeptide [Source:SWISS;Acc:P07197]	2.28	1.45	-0.65	0.01165	DOWN	1.88	2.89	1.56	1.67	1.27	1.82
GENE09124.r1	Fam188b	Protein FAM188B [Source:SWISS;Acc:Q3UQI9]	5.37	3.18	-0.757	0.01165	DOWN	5.47	3.56	5.44	3.56	3.52	3.22
GENE11569.r1	ccdc77	Coiled-coil domain-containing protein 77 [Source:SWISS;Acc:Q6DFC2]	2.1	1.35	-0.641	0.0117	DOWN	2.31	1.39	2.14	1.14	1.67	1.5
XLOC_036807	-	-	15.3	5.04	-1.61	0.0117	DOWN	28.63	15.22	1.83	3.53	7.24	5.22
GENE21825.r1	-	-	14.4	8.3	-0.793	0.01175	DOWN	15.33	6.91	13.2	8.46	9.47	9.16
GENE23781.r1	natd1	Protein NATD1 [Source:SWISS;Acc:Q6IP48]	8.96	4.8	-0.902	0.01175	DOWN	7.97	4.12	10.6	4.55	6.37	4.3
GENE14820.r1	ADAMTSL1	ADAMTS-like protein 1 [Source:SWISS;Acc:Q8N6G6]	4.22	1.98	-1.09	0.0118	DOWN	4.75	1.43	4.81	1.55	3.17	1.29
GENE23558.r1	e4f1	Transcription factor E4F1 [Source:SWISS;Acc:Q4V8R6]	4.93	2.72	-0.858	0.01205	DOWN	5.35	1.92	5.73	2.48	3.92	2.07
XLOC_032748	-	-	1.66	0.956	-0.797	0.0121	DOWN	1.44	1.57	1.52	1.21	1	1.04
GENE20483	Dlg1	Disks large homolog 1 [Source:SWISS;Acc:Q62696]	8.02	4.31	-0.896	0.0122	DOWN	9.27	1.53	8.89	2.16	8.23	2.01
XLOC_041869	-	-	4.42	2.73	-0.696	0.0122	DOWN	4.35	1.58	5.6	2.21	3.91	2.29
XLOC_012087	-	-	4.04	2.6	-0.632	0.0123	DOWN	3.59	3.28	3.8	3.73	2.13	3.42
XLOC_020264	-	-	2.42	1.61	-0.588	0.01235	DOWN	2.36	3.83	1.5	2.32	1.36	2.05
XLOC_005453	-	-	2.09	1.39	-0.588	0.0124	DOWN	1.75	3.23	1.54	1.71	1.24	1.95
GENE07667	Skida1	SKI/DACH domain-containing protein 1 [Source:SWISS;Acc:Q80YR3]	1.88	1.23	-0.61	0.0124	DOWN	2.19	1.43	1.45	1.34	1.27	1.32
XLOC_003306	-	-	1.64	0.671	-1.29	0.01245	DOWN	0.7	1.96	1.93	0.94	0.41	1.15
XLOC_020612	-	-	7.92	4.06	-0.965	0.01245	DOWN	10.06	7.21	5.06	5.98	2.66	5.74
XLOC_037631	Cenpk	Centromere protein K [Source:SWISS;Acc:Q9ESN5]	2.37	1.18	-1.01	0.01245	DOWN	2.05	1.21	2.85	1.05	1.25	1.58
XLOC_003784	-	-	2.76	1.75	-0.658	0.0126	DOWN	2.2	3.06	2.52	1.55	1.77	2.74
XLOC_016357	-	-	3.54	2.35	-0.592	0.0126	DOWN	2.9	5.82	2.55	3.26	1.94	3.18
XLOC_029078	-	-	2.21	1.24	-0.828	0.0126	DOWN	1.81	3.83	1.51	1.7	1.12	1.55
GENE04500.r1	-	-	4	2.38	-0.747	0.0126	DOWN	4.1	4.71	2.82	3.23	1.87	3.01
GENE17169.r1	-	-	35.6	13.9	-1.36	0.01265	DOWN	40.81	16.11	33.29	7.28	23.66	8.95
GENE14774.r1	PROX1	Prospero homeobox protein 1 [Source:SWISS;Acc:Q92786]	2.02	1.31	-0.627	0.01285	DOWN	1.81	2.18	1.5	1.36	1.25	1.63
[truncated: 1,299 more rows]
