# Supplementary material for: Gene expression profiles alteration after infection of virus, bacteria, and parasite in the Olive flounder (Paralichthys olivaceus)
Source: Sci Rep. 2018 Dec 24;8:18065. doi: 10.1038/s41598-018-36342-y (PMC6305387; doi:10.1038/s41598-018-36342-y)
Supplement: Supplementary file 2 — Supplementary table 2 [file 41598_2018_36342_MOESM2_ESM.xlsx]

## Sheet: S.table 2
	Supplementary table 2. Immune-related GO terms sorted from three pathogen groups
	Pathogen	GO ID	GO NAME	GO p-value	Gene accession number	Gene symbol	Gene description	Fold change (log2)	p-value	Expression change pattern
	Virus	GO:0000045	Autophagic vacuole assembly	0.031353	XLOC_011533	PIK3C3	Phosphatidylinositol 3-kinase catalytic subunit type 3 [Source:SWISS;Acc:Q8NEB9]	-1.71	0.00055	DOWN
					XLOC_014946	Ulk3	Serine/threonine-protein kinase ULK3 [Source:SWISS;Acc:Q3U3Q1]	-2.71	0.003	DOWN
					XLOC_021973	ATG2A	Autophagy-related protein 2 homolog A [Source:SWISS;Acc:Q2TAZ0]	-3.25	5e-05	DOWN
					XLOC_026032	ATG9A	Autophagy-related protein 9A [Source:SWISS;Acc:Q3T904]	-2.81	0.0001	DOWN
					XLOC_026651	RB1CC1	RB1-inducible coiled-coil protein 1 [Source:SWISS;Acc:Q8TDY2]	-3.44	0.0001	DOWN
					XLOC_034358	Ulk2	Serine/threonine-protein kinase ULK2 [Source:SWISS;Acc:Q9QY01]	-2.19	0.0017	DOWN
					XLOC_035516	ULK1	Serine/threonine-protein kinase ULK1 [Source:SWISS;Acc:O75385]	-2.43	5e-05	DOWN
					XLOC_043075	atg3	Ubiquitin-like-conjugating enzyme ATG3 [Source:SWISS;Acc:Q6PFS7]	-3.38	0.0238	DOWN
					XLOC_043325	atg13	Autophagy-related protein 13 [Source:SWISS;Acc:Q7SYE0]	-1.99	0.00935	DOWN
		GO:0002376	Immune system process	0.024692	XLOC_000064	Pik3cg	Phosphatidylinositol 4,5-bisphosphate 3-kinase catalytic subunit gamma isoform [Source:SWISS;Acc:Q9JHG7]	-1.86	0.02345	DOWN
					XLOC_004259	CRACR2A	EF-hand calcium-binding domain-containing protein 4B [Source:SWISS;Acc:Q9BSW2]	-2.45	0.0012	DOWN
					XLOC_008401	Pag1	Phosphoprotein associated with glycosphingolipid-enriched microdomains 1 [Source:SWISS;Acc:Q9JM80]	-2	0.00015	DOWN
					XLOC_011637	Tec	Tyrosine-protein kinase Tec [Source:SWISS;Acc:P24604]	-3.14	5e-05	DOWN
					XLOC_011638	Vtcn1	V-set domain-containing T-cell activation inhibitor 1 [Source:SWISS;Acc:Q501W4]	-2.39	0.00185	DOWN
					XLOC_017570	PIK3CG	Phosphatidylinositol 4,5-bisphosphate 3-kinase catalytic subunit gamma isoform [Source:SWISS;Acc:O02697]	-2.78	5e-05	DOWN
					XLOC_029921	MCM3AP	Germinal-center associated nuclear protein [Source:SWISS;Acc:O60318]	-2.91	5e-05	DOWN
					XLOC_030268	gpr183	G-protein coupled receptor 183 [Source:SWISS;Acc:B5X337]	-2.96	0.00015	DOWN
					XLOC_034137	inppl1a	Phosphatidylinositol 3,4,5-trisphosphate 5-phosphatase 2A [Source:SWISS;Acc:Q2I6J1]	-4.25	5e-05	DOWN
		GO:0006979	Response to oxidative stress	0.040376	XLOC_006009	ERCC6	DNA excision repair protein ERCC-6 [Source:SWISS;Acc:Q03468]	-1.38	0.0021	DOWN
					XLOC_006073	Ppif	Peptidyl-prolyl cis-trans isomerase F, mitochondrial [Source:SWISS;Acc:Q99KR7]	-1.91	0.01045	DOWN
					XLOC_006239	GCLC	Glutamate--cysteine ligase catalytic subunit [Source:SWISS;Acc:P48506]	-2.77	5e-05	DOWN
					XLOC_006694	SIRT1	NAD-dependent protein deacetylase sirtuin-1 [Source:SWISS;Acc:Q96EB6]	-2	5e-05	DOWN
					XLOC_007959	Rrm2b	Ribonucleoside-diphosphate reductase subunit M2 B [Source:SWISS;Acc:Q6PEE3]	-2.65	5e-05	DOWN
					XLOC_010891	NDUFS2	NADH dehydrogenase [ubiquinone] iron-sulfur protein 2, mitochondrial [Source:SWISS;Acc:P17694]	-2.77	5e-05	DOWN
					XLOC_011110	Mmp14	Matrix metalloproteinase-14 [Source:SWISS;Acc:Q10739]	-2.87	5e-05	DOWN
					XLOC_013166	Prkcd	Protein kinase C delta type [Source:SWISS;Acc:P09215]	-4.28	5e-05	DOWN
					XLOC_017037	Msrb3	Methionine-R-sulfoxide reductase B3, mitochondrial [Source:SWISS;Acc:Q8BU85]	-2.39	5e-05	DOWN
					XLOC_018554	MSRA	Mitochondrial peptide methionine sulfoxide reductase [Source:SWISS;Acc:Q9UJ68]	-0.975	0.00825	DOWN
					XLOC_022632	DUSP1	Dual specificity protein phosphatase 1 [Source:SWISS;Acc:P28562]	-3.84	0.00015	DOWN
					XLOC_025781	OXSR1	Serine/threonine-protein kinase OSR1 [Source:SWISS;Acc:Q5R495]	-2.57	5e-05	DOWN
					XLOC_026380	Psmb5	Proteasome subunit beta type-5 [Source:SWISS;Acc:O55234]	-1.54	0.02265	DOWN
					XLOC_026757	Ogg1	N-glycosylase/DNA lyase [Source:SWISS;Acc:O08760]	-1.01	0.0094	DOWN
					XLOC_029466	ALS2	Alsin [Source:SWISS;Acc:Q96Q42]	-5.11	0.00015	DOWN
					XLOC_033709	TAT	Tyrosine aminotransferase [Source:SWISS;Acc:P17735]	-1.77	0.00555	DOWN
					XLOC_034365	ERCC2	TFIIH basal transcription factor complex helicase XPD subunit [Source:SWISS;Acc:Q60452]	-1.28	0.00065	DOWN
					XLOC_035931	Abl1	Tyrosine-protein kinase ABL1 [Source:SWISS;Acc:P00520]	-2.23	0.0011	DOWN
					XLOC_041206	GCLM	Glutamate--cysteine ligase regulatory subunit [Source:SWISS;Acc:Q2T9Y6]	-1.97	0.00595	DOWN
					XLOC_041787	DHCR24	Delta(24)-sterol reductase [Source:SWISS;Acc:Q15392]	-1.7	0.00085	DOWN
					XLOC_042053	naprt	Nicotinate phosphoribosyltransferase [Source:SWISS;Acc:Q6P3H4]	-1.22	0.0001	DOWN
					XLOC_042847	ALS2	Alsin [Source:SWISS;Acc:Q96Q42]	-1.72	0.0026	DOWN
		GO:0016032	Viral process	0.000325	XLOC_000359	UCKL1	Uridine-cytidine kinase-like 1 [Source:SWISS;Acc:Q9NWZ5]	-2.56	0.00055	DOWN
					XLOC_005914	GBF1	Golgi-specific brefeldin A-resistance guanine nucleotide exchange factor 1 [Source:SWISS;Acc:Q92538]	-3.94	5e-05	DOWN
					XLOC_006694	SIRT1	NAD-dependent protein deacetylase sirtuin-1 [Source:SWISS;Acc:Q96EB6]	-2	5e-05	DOWN
					XLOC_007907	ELMO1	Engulfment and cell motility protein 1 [Source:SWISS;Acc:Q92556]	-3.38	0.00235	DOWN
					XLOC_011121	NELFA	Negative elongation factor A [Source:SWISS;Acc:Q9H3P2]	-3.38	0.00135	DOWN
					XLOC_011207	PACS1	Phosphofurin acidic cluster sorting protein 1 [Source:SWISS;Acc:Q6VY07]	-2.12	5e-05	DOWN
					XLOC_012781	EIF4G3	Eukaryotic translation initiation factor 4 gamma 3 [Source:SWISS;Acc:O43432]	-3.46	5e-05	DOWN
					XLOC_013414	SPEN	Msx2-interacting protein [Source:SWISS;Acc:Q96T58]	-3.75	0.0021	DOWN
					XLOC_015038	AP1G1	AP-1 complex subunit gamma-1 [Source:SWISS;Acc:O43747]	-4.67	5e-05	DOWN
					XLOC_015190	ITGB6	Integrin beta-6 [Source:SWISS;Acc:Q863C4]	-1.92	0.00015	DOWN
					XLOC_015411	CEBPA	CCAAT/enhancer-binding protein alpha [Source:SWISS;Acc:P49715]	-1.93	0.03335	DOWN
					XLOC_018686	V-AKT	AKT kinase-transforming protein [Source:SWISS;Acc:P31748]	-2.69	0.0015	DOWN
					XLOC_020754	SRCAP	Helicase SRCAP [Source:SWISS;Acc:Q6ZRS2]	-3.02	5e-05	DOWN
					XLOC_022286	2017-09-06	Septin-6 [Source:SWISS;Acc:Q14141]	-3.12	0.00015	DOWN
					XLOC_022517	DOCK2	Dedicator of cytokinesis protein 2 [Source:SWISS;Acc:Q92608]	-3.69	5e-05	DOWN
					XLOC_022880	SLC25A6	ADP/ATP translocase 3 [Source:SWISS;Acc:P12236]	-1.45	0.01465	DOWN
					XLOC_022919	TSPAN7	Tetraspanin-7 [Source:SWISS;Acc:P41732]	-3.83	0.011	DOWN
					XLOC_025722	TPR	Nucleoprotein TPR [Source:SWISS;Acc:P12270]	-2.91	5e-05	DOWN
					XLOC_025769	AP1G1	AP-1 complex subunit gamma-1 [Source:SWISS;Acc:O43747]	-3.31	0.0087	DOWN
					XLOC_025970	EIF4G1	Eukaryotic translation initiation factor 4 gamma 1 [Source:SWISS;Acc:Q04637]	-3.18	0.0002	DOWN
					XLOC_026185	ITGB1	Integrin beta-1 [Source:SWISS;Acc:P05556]	-3.85	5e-05	DOWN
					XLOC_026739	NUP210	Nuclear pore membrane glycoprotein 210 [Source:SWISS;Acc:Q8TEM1]	-3.2	5e-05	DOWN
					XLOC_026769	AP1M1	AP-1 complex subunit mu-1 [Source:SWISS;Acc:Q9BXS5]	-0.949	0.0263	DOWN
					XLOC_027945	EP300	Histone acetyltransferase p300 [Source:SWISS;Acc:Q09472]	-3.1	0.00695	DOWN
					XLOC_028429	CREBBP	CREB-binding protein [Source:SWISS;Acc:Q92793]	-2.44	0.0006	DOWN
					XLOC_028511	MAPK3	Mitogen-activated protein kinase 3 [Source:SWISS;Acc:P27361]	-4.4	5e-05	DOWN
					XLOC_031652	IL6ST	Interleukin-6 receptor subunit beta [Source:SWISS;Acc:P40189]	-4.2	5e-05	DOWN
					XLOC_031667	AP1B1	AP-1 complex subunit beta-1 [Source:SWISS;Acc:Q10567]	-2.3	0.00025	DOWN
					XLOC_032268	ITGA2	Integrin alpha-2 [Source:SWISS;Acc:P17301]	-2.42	0.00055	DOWN
					XLOC_033772	KLC1	Kinesin light chain 1 [Source:SWISS;Acc:Q07866]	-1.56	5e-05	DOWN
					XLOC_035756	PIK3R1	Phosphatidylinositol 3-kinase regulatory subunit alpha [Source:SWISS;Acc:P27986]	-3.5	5e-05	DOWN
					XLOC_035876	NEDD4L	E3 ubiquitin-protein ligase NEDD4-like [Source:SWISS;Acc:Q96PU5]	-2.69	0.00055	DOWN
					XLOC_036985	TAF5	Transcription initiation factor TFIID subunit 5 [Source:SWISS;Acc:Q15542]	-2.53	0.0002	DOWN
					XLOC_037076	CREBBP	CREB-binding protein [Source:SWISS;Acc:Q92793]	-3.44	5e-05	DOWN
					XLOC_037448	NUP133	Nuclear pore complex protein Nup133 [Source:SWISS;Acc:Q8WUM0]	-1.49	5e-05	DOWN
					XLOC_037982	FBXW7	F-box/WD repeat-containing protein 7 [Source:SWISS;Acc:Q969H0]	-2.47	0.00145	DOWN
					XLOC_038138	XPO1	Exportin-1 [Source:SWISS;Acc:O14980]	-1.75	0.0003	DOWN
					XLOC_040169	Cul1	Cullin-1 [Source:SWISS;Acc:Q9WTX6]	-3.87	5e-05	DOWN
					XLOC_043262	STAT1	Signal transducer and activator of transcription 1-alpha/beta [Source:SWISS;Acc:P42224]	-2.51	0.0005	DOWN
		GO:0019221	Cytokine-mediated signaling pathway	0.016815	XLOC_002939	UBE2E1	Ubiquitin-conjugating enzyme E2 E1 [Source:SWISS;Acc:P51965]	-3.69	5e-05	DOWN
					XLOC_004550	IRAK4	Interleukin-1 receptor-associated kinase 4 [Source:SWISS;Acc:Q1RMT8]	-1.57	0.04095	DOWN
					XLOC_006253	PPM1B	Protein phosphatase 1B [Source:SWISS;Acc:O75688]	-2.88	0.0171	DOWN
					XLOC_006528	Socs5	Suppressor of cytokine signaling 5 [Source:SWISS;Acc:O54928]	-2.26	5e-05	DOWN
					XLOC_008167	UBE2E1	Ubiquitin-conjugating enzyme E2 E1 [Source:SWISS;Acc:P51965]	-0.855	0.0186	DOWN
					XLOC_012781	EIF4G3	Eukaryotic translation initiation factor 4 gamma 3 [Source:SWISS;Acc:O43432]	-3.46	5e-05	DOWN
					XLOC_015319	PIAS1	E3 SUMO-protein ligase PIAS1 [Source:SWISS;Acc:O75925]	-2.1	0.00185	DOWN
					XLOC_015411	CEBPA	CCAAT/enhancer-binding protein alpha [Source:SWISS;Acc:P49715]	-1.93	0.03335	DOWN
					XLOC_017456	IRAK3	Interleukin-1 receptor-associated kinase 3 [Source:SWISS;Acc:Q9Y616]	-4.12	5e-05	DOWN
					XLOC_025722	TPR	Nucleoprotein TPR [Source:SWISS;Acc:P12270]	-2.91	5e-05	DOWN
					XLOC_025970	EIF4G1	Eukaryotic translation initiation factor 4 gamma 1 [Source:SWISS;Acc:Q04637]	-3.18	0.0002	DOWN
					XLOC_026497	EIF4E2	Eukaryotic translation initiation factor 4E type 2 [Source:SWISS;Acc:O60573]	-3.35	0.00225	DOWN
					XLOC_026551	IFI30	Gamma-interferon-inducible lysosomal thiol reductase [Source:SWISS;Acc:P13284]	-2.01	0.0004	DOWN
					XLOC_026739	NUP210	Nuclear pore membrane glycoprotein 210 [Source:SWISS;Acc:Q8TEM1]	-3.2	5e-05	DOWN
					XLOC_028511	MAPK3	Mitogen-activated protein kinase 3 [Source:SWISS;Acc:P27361]	-4.4	5e-05	DOWN
					XLOC_028541	Socs1	Suppressor of cytokine signaling 1 [Source:SWISS;Acc:O35716]	-2.52	0.00775	DOWN
					XLOC_029374	STAT4	Signal transducer and activator of transcription 4 [Source:SWISS;Acc:Q14765]	-4.23	5e-05	DOWN
					XLOC_031652	IL6ST	Interleukin-6 receptor subunit beta [Source:SWISS;Acc:P40189]	-4.2	5e-05	DOWN
					XLOC_034041	KPNA4	Importin subunit alpha-3 [Source:SWISS;Acc:O00629]	-3.74	5e-05	DOWN
					XLOC_037448	NUP133	Nuclear pore complex protein Nup133 [Source:SWISS;Acc:Q8WUM0]	-1.49	5e-05	DOWN
					XLOC_039411	Flt3	Receptor-type tyrosine-protein kinase FLT3 [Source:SWISS;Acc:Q00342]	-4.29	0.00025	DOWN
					XLOC_043262	STAT1	Signal transducer and activator of transcription 1-alpha/beta [Source:SWISS;Acc:P42224]	-2.51	0.0005	DOWN
		GO:0030217	T cell differentiation	0.032158	XLOC_000636	PREX1	Phosphatidylinositol 3,4,5-trisphosphate-dependent Rac exchanger 1 protein [Source:SWISS;Acc:Q8TCU6]	-2.81	5e-05	DOWN
					XLOC_000741	PIK3CD	Phosphatidylinositol 4,5-bisphosphate 3-kinase catalytic subunit delta isoform [Source:SWISS;Acc:O00329]	-2.35	5e-05	DOWN
					XLOC_006496	BCL11A	B-cell lymphoma/leukemia 11A [Source:SWISS;Acc:Q9H165]	-1.62	0.0435	DOWN
					XLOC_012619	PATZ1	POZ-, AT hook-, and zinc finger-containing protein 1 [Source:SWISS;Acc:Q9HBE1]	-2.49	0.0014	DOWN
					XLOC_018498	LCK	Proto-oncogene tyrosine-protein kinase LCK [Source:SWISS;Acc:P42683]	-2.9	5e-05	DOWN
					XLOC_019441	JAG2	Protein jagged-2 [Source:SWISS;Acc:Q9Y219]	-2.77	5e-05	DOWN
					XLOC_024656	JAG2	Protein jagged-2 [Source:SWISS;Acc:Q9Y219]	-2.01	0.0007	DOWN
					XLOC_029862	PKNOX1	Homeobox protein PKNOX1 [Source:SWISS;Acc:Q2HJ84]	-2.14	5e-05	DOWN
					XLOC_039245	Wwp1	NEDD4-like E3 ubiquitin-protein ligase WWP1 [Source:SWISS;Acc:Q8BZZ3]	-3.34	0.00095	DOWN
		GO:0033077	T cell differentiation in thymus	0.024688	XLOC_009395	MPZL2	Myelin protein zero-like protein 2 [Source:SWISS;Acc:Q5EAB0]	-3	0.0095	DOWN
					XLOC_020308	STAT5B	Signal transducer and activator of transcription 5B [Source:SWISS;Acc:P51692]	-2.6	0.00035	DOWN
					XLOC_022283	NKAP	NF-kappa-B-activating protein [Source:SWISS;Acc:Q8N5F7]	-2.72	0.00095	DOWN
					XLOC_024415	Bcl11b	B-cell lymphoma/leukemia 11B [Source:SWISS;Acc:Q99PV8]	-2.45	0.0001	DOWN
					XLOC_033645	ZFP36L1	Zinc finger protein 36, C3H1 type-like 1 [Source:SWISS;Acc:Q07352]	-4.13	5e-05	DOWN
					XLOC_034062	BCL11B	B-cell lymphoma/leukemia 11B [Source:SWISS;Acc:Q9C0K0]	-3.14	5e-05	DOWN
					XLOC_036141	Apc	Adenomatous polyposis coli protein [Source:SWISS;Acc:Q61315]	-2.92	5e-05	DOWN
					XLOC_038064	Dnaja3	DnaJ homolog subfamily A member 3, mitochondrial [Source:SWISS;Acc:Q99M87]	-1.95	5e-05	DOWN
					XLOC_040081	rag1	V(D)J recombination-activating protein 1 [Source:SWISS;Acc:Q91187]	-3.02	0.0001	DOWN
		GO:0042113	B cell activation	0.037259	XLOC_000741	PIK3CD	Phosphatidylinositol 4,5-bisphosphate 3-kinase catalytic subunit delta isoform [Source:SWISS;Acc:O00329]	-2.35	5e-05	DOWN
					XLOC_005978	Blnk	B-cell linker protein [Source:SWISS;Acc:Q4KM52]	-2.98	0.0031	DOWN
					XLOC_013288	Hdac7	Histone deacetylase 7 [Source:SWISS;Acc:Q8C2B3]	-3.78	5e-05	DOWN
					XLOC_022465	IGBP1	Immunoglobulin-binding protein 1 [Source:SWISS;Acc:P78318]	-2.39	0.00015	DOWN
					XLOC_027923	prkcbb	Protein kinase C beta type [Source:SWISS;Acc:Q7SY24]	-1.99	0.00085	DOWN
					XLOC_029482	AKAP17A	A-kinase anchor protein 17A [Source:SWISS;Acc:Q02040]	-1.37	0.00025	DOWN
					XLOC_037318	prkcbb	Protein kinase C beta type [Source:SWISS;Acc:Q7SY24]	-2.96	0.0003	DOWN
					XLOC_041503	RGS1	Regulator of G-protein signaling 1 [Source:SWISS;Acc:Q6RG78]	-3.74	0.0005	DOWN
		GO:0050853	B cell receptor signaling pathway	0.020561	XLOC_000741	PIK3CD	Phosphatidylinositol 4,5-bisphosphate 3-kinase catalytic subunit delta isoform [Source:SWISS;Acc:O00329]	-2.35	5e-05	DOWN
					XLOC_005105	Plcg2	1-phosphatidylinositol 4,5-bisphosphate phosphodiesterase gamma-2 [Source:SWISS;Acc:Q8CIH5]	-3.05	5e-05	DOWN
					XLOC_011517	Bcar1	Breast cancer anti-estrogen resistance protein 1 [Source:SWISS;Acc:Q63767]	-3.04	5e-05	DOWN
					XLOC_026147	VAV3	Guanine nucleotide exchange factor VAV3 [Source:SWISS;Acc:Q9UKW4]	-3.31	0.00295	DOWN
					XLOC_027923	prkcbb	Protein kinase C beta type [Source:SWISS;Acc:Q7SY24]	-1.99	0.00085	DOWN
					XLOC_031482	MEF2C	Myocyte-specific enhancer factor 2C [Source:SWISS;Acc:Q2KIA0]	-1.21	0.0476	DOWN
					XLOC_035200	MEF2C	Myocyte-specific enhancer factor 2C [Source:SWISS;Acc:Q5R444]	-2.46	5e-05	DOWN
					XLOC_035931	Abl1	Tyrosine-protein kinase ABL1 [Source:SWISS;Acc:P00520]	-2.23	0.0011	DOWN
					XLOC_037318	prkcbb	Protein kinase C beta type [Source:SWISS;Acc:Q7SY24]	-2.96	0.0003	DOWN
					XLOC_039524	Cd38	ADP-ribosyl cyclase/cyclic ADP-ribose hydrolase 1 [Source:SWISS;Acc:P56528]	-3.01	0.0006	DOWN
	Bacteria	GO:0001865	NK T cell differentiation	0.034926	XLOC_011644	Txk	Tyrosine-protein kinase TXK [Source:SWISS;Acc:P42682]	-2.55	5e-05	DOWN
		GO:0002302	CD8-positive, alpha-beta T cell differentiation involved in immune response	0.033205	XLOC_002575	Eomes	Eomesodermin homolog [Source:SWISS;Acc:O54839]	-1.09	0.0003	DOWN
		GO:0032609	Interferon-gamma production	2.2e-05	XLOC_002575	Eomes	Eomesodermin homolog [Source:SWISS;Acc:O54839]	-1.09	0.0003	DOWN
					XLOC_011644	Txk	Tyrosine-protein kinase TXK [Source:SWISS;Acc:P42682]	-2.55	5e-05	DOWN
					XLOC_018493	RUNX3	Runt-related transcription factor 3 [Source:SWISS;Acc:Q13761]	-3.14	5e-05	DOWN
		GO:0032633	Interleukin-4 production	0.034926	XLOC_011644	Txk	Tyrosine-protein kinase TXK [Source:SWISS;Acc:P42682]	-2.55	5e-05	DOWN
		GO:0042060	Wound healing	0.012764	XLOC_000299	ERBB3	Receptor tyrosine-protein kinase erbB-3 [Source:SWISS;Acc:P21860]	-2.79	0.0036	DOWN
					XLOC_006772	ITGA9	Integrin alpha-9 [Source:SWISS;Acc:Q13797]	-2.88	5e-05	DOWN
					XLOC_008587	Macf1	Microtubule-actin cross-linking factor 1 [Source:SWISS;Acc:D3ZHV2]	-3.17	5e-05	DOWN
					XLOC_012281	ERBB3	Receptor tyrosine-protein kinase erbB-3 [Source:SWISS;Acc:P21860]	-3.46	0.001	DOWN
					XLOC_024637	FNTB	Protein farnesyltransferase subunit beta [Source:SWISS;Acc:P49355]	-2.97	0.0021	DOWN
					XLOC_026893	Klf6	Krueppel-like factor 6 [Source:SWISS;Acc:O35819]	-3.25	5e-05	DOWN
					XLOC_029441	FN1	Fibronectin [Source:SWISS;Acc:P07589]	-3.13	5e-05	DOWN
					XLOC_042062	DSP	Desmoplakin [Source:SWISS;Acc:P15924]	-3.15	5e-05	DOWN
	Parasite	GO:0050294	Steroid sulfotransferase activity	0.011417	XLOC_020891	Sult2b1	Sulfotransferase family cytosolic 2B member 1 [Source:SWISS;Acc:O35400]	-1.97	0.00335	DOWN
