# Supplementary material for: Gene expression profiles alteration after infection of virus, bacteria, and parasite in the Olive flounder (Paralichthys olivaceus)
Source: Sci Rep. 2018 Dec 24;8:18065. doi: 10.1038/s41598-018-36342-y (PMC6305387; doi:10.1038/s41598-018-36342-y)
Supplement: Supplementary file 3 — Supplementary table 3 [file 41598_2018_36342_MOESM3_ESM.xlsx]

## Sheet: S. table 3
	Supplementary table 3. List of unannotated DEGs among common gene after three pathogen infection
	Gene Expression Change (Control → Infection)	Gene Accession	Fold change (log2) (Bacteria/control)	Fold change (log2) (Virus/control)	Fold change (log2) (Parasite/control)
	UP	XLOC_014045	0.695	0.598	1.79
		XLOC_016545	0.679	0.757	0.996
		XLOC_035122	1.177	0.865	1.959
		XLOC_029884	1	0.589	0.983
		XLOC_021623	0.611	0.591	0.932
		XLOC_023494	0.832	0.48	0.87
		XLOC_037483	1.582	0.722	1.196
		XLOC_025616	0.487	0.509	0.698
		XLOC_034494	0.524	0.478	0.68
	Down	GENE19177	-3.243	-2.465	-2.17
		GENE07238	-2.134	-2.963	-0.882
		GENE08350	-0.695	-3.559	-1.122
		XLOC_000319	-4.106	-4.228	-4.751
		XLOC_008861	-1.436	-1.386	-∞
		XLOC_024103	-0.84	-0.885	-1.487
		XLOC_011828	-0.811	-0.922	-1.382
		XLOC_027305	-0.701	-0.82	-1.014
		XLOC_042721	-2.162	-2.441	-1.084
		XLOC_019614	-0.944	-0.848	-0.846
		XLOC_029274	-1.762	-3.816	-1.233
		XLOC_005518	-0.943	-1.061	-0.874
		XLOC_035662	-0.977	-1.659	-1.529
		XLOC_031055	-1.006	-0.771	-0.83
		XLOC_029343	-0.622	-0.879	-0.892
		XLOC_002584	-0.718	-1.086	-0.756
		XLOC_029180	-0.802	-0.611	-0.881
		XLOC_042684	-0.539	-0.431	-0.695
		XLOC_012104	-0.678	-1.293	-0.957
		XLOC_043609	-0.931	-1.316	-0.758
		XLOC_038764	-0.857	-1.284	-1.867
					p: < 0.05
